# Supplementary material for: QTL mapping for seedling and adult plant resistance to stripe and leaf rust in two winter wheat populations
Source: Front Genet. 2023 Nov 23;14:1265859. doi: 10.3389/fgene.2023.1265859 (PMC10702562; doi:10.3389/fgene.2023.1265859)
Supplement: Supplementary file 2 [file Table1.XLS]

## Sheet: Avocet(S)
Supplementary Table 1 - List of genotypes used in the study (Almaly × Anza (160 RILs) and Almaly × Avocet S (206 RILs) along with seedling and field resistance and other details
LIST OF MATERIALS PROVIDED to Mexico 2021					YR resistance greenhouse						APR -YR (field resistance)						LR resistance greenhouse						APR -LR (field resistance)
#	Catalouge#CYMMYT	Name of variety	Origin	Type	Pst_1 race			Pst_2 race			2018-YR-APR			2019-YR-APR			MLTTH pathotype			TLTTR pathotype			2018-LR-APR			2019-YR-APR
					Rep 1	Rep 2	27E9 average	Rep 1	Rep 2	107E19 average	Rep 1 YR 2018	Rep 2 YR 2018	Average YR 2018	Rep 1 YR 2019	Rep 2 YR 2019	Average YR 2019	Rep 1	Rep 2	MLTTH average	Rep 1	Rep 2	TLTTR average	Rep I	Rep II	AVG	Rep I	Rep II	AVG
1	WL21GSBI000001	Almaly	KZ	Winter	2	2	2	0	2	1	5	15	10	10	20	15	2	2	2	0	2	1	10	10	10	15	25	20
2	WL21GSBI000002	Avocet (S)	Australia	Spring	4	4	4	4	4	4	50	80	65	80	100	90	4	4	4	4	4	4	70	90	80	80	100	90
3	WL21GSBI000003	RIL Almaly/Avoset(S)-836-543	KZ	Winter	4	4	4	0	0	0	50	30	40	70	90	80	0	0	0	1	1	1	10	20	15	15	25	30
4	WL21GSBI000004	RIL Almaly/Avoset(S)-837-544	KZ	Winter	4	4	4	0	0	0	40	40	40	70	90	80	0	0	0	0	2	1	20	40	30	5	5	5
5	WL21GSBI000005	RIL Almaly/Avoset(S)-838-545	KZ	Winter	4	4	4	4	4	4	70	90	80	80	80	80	0	0	0	1	1	1	20	60	40	0	0	0
6	WL21GSBI000006	RIL Almaly/Avoset(S)-839-546	KZ	Winter	4	4	4	4	4	4	80	80	80	90	90	90	0	0	0	1	1	1	0	0	0	0	0	0
7	WL21GSBI000007	RIL Almaly/Avoset(S)-840-547	KZ	Winter	4	4	4	4	4	4	30	50	40	90	90	90	0	0	0	0	0	0	0	20	10	0	0	0
8	WL21GSBI000008	RIL Almaly/Avoset(S)-841-548	KZ	Winter	4	4	4	4	4	4	15	30	30	90	90	90	0	0	0	0	0	0	10	10	10	20	30	25
9	WL21GSBI000009	RIL Almaly/Avoset(S)-842-549	KZ	Winter	0	0	0	4	4	4	60	80	70	90	90	90	0	0	0	0	0	0	0	20	10	15	25	20
10	WL21GSBI000010	RIL Almaly/Avoset(S)-843-550	KZ	Winter	4	4	4	4	4	4	40	40	40	80	90	70	0	0	0	1	1	1	30	30	30	20	20	20
11	WL21GSBI000011	RIL Almaly/Avoset(S)-844-551	KZ	Winter	4	4	4	4	4	4	70	30	50	40	60	50	0	0	0	0	0	0	20	30	25	10	20	15
12	WL21GSBI000012	RIL Almaly/Avoset(S)-845-552	KZ	Winter	4	4	4	4	4	4	90	80	70	70	70	70	0	0	0	1	1	1	20	20	20	15	25	20
13	WL21GSBI000013	RIL Almaly/Avoset(S)-846-553	KZ	Winter	4	4	4	0	0	0	90	70	80	90	90	90	1	1	1	2	2	2	30	50	40	10	30	20
14	WL21GSBI000014	RIL Almaly/Avoset(S)-847-554	KZ	Winter	4	4	4	0	0	0	60	60	60	70	80	60	2	4	3	2	2	2	20	40	25	0	30	15
15	WL21GSBI000015	RIL Almaly/Avoset(S)-849-556	KZ	Winter	4	4	4	4	4	4	20	40	30	40	40	40	2	2	2	3	3	3	80	100	90	30	40	35
16	WL21GSBI000016	RIL Almaly/Avoset(S)-852-560	KZ	Winter	4	4	4	0	0	0	10	20	15	10	30	20	2	4	3	4	4	4	10	10	10	20	40	30
17	WL21GSBI000017	RIL Almaly/Avoset(S)-857-565	KZ	Winter	4	4	4	0	0	0	90	90	90	90	90	90	0	0	0	1	1	1	15	15	15	20	20	20
18	WL21GSBI000018	RIL Almaly/Avoset(S)-860-569	KZ	Winter	4	4	4	0	0	0	60	80	70	20	60	40	0	2	1	1	1	1	10	20	15	20	20	20
19	WL21GSBI000019	RIL Almaly/Avoset(S)-861-570	KZ	Winter	4	4	4	4	4	4	70	70	70	30	50	40	0	0	0	0	0	0	10	30	20	20	40	30
20	WL21GSBI000020	RIL Almaly/Avoset(S)-865-573	KZ	Winter	4	4	4	3	3	3	90	90	90	9	90	90	1	1	1	2	4	3	10	20	15	0	20	10
21	WL21GSBI000021	RIL Almaly/Avoset(S)-866-574	KZ	Winter	4	4	4	4	4	4	10	20	15	0	0	0	0	2	1	0	0	0	40	70	55	80	100	90
22	WL21GSBI000022	RIL Almaly/Avoset(S)-867-575	KZ	Winter	4	4	4	4	4	4	10	20	15	0	0	0	1	1	1	0	0	0	10	20	15	10	30	20
23	WL21GSBI000023	RIL Almaly/Avoset(S)-868-576	KZ	Winter	4	4	4	4	4	4	10	20	15	0	0	0	1	1	1	0	0	0	80	100	90	30	40	35
24	WL21GSBI000024	RIL Almaly/Avoset(S)-869-577	KZ	Winter	4	4	4	4	4	4	10	20	15	0	0	0	0	2	1	0	0	0	30	30	30	10	40	25
25	WL21GSBI000025	RIL Almaly/Avoset(S)-870-578	KZ	Winter	4	4	4	4	4	4	10	20	15	0	0	0	1	1	1	0	0	0	0	0	0	0	20	10
26	WL21GSBI000026	RIL Almaly/Avoset(S)-871-579	KZ	Winter	4	4	4	4	4	4	10	20	15	0	0	0	1	1	1	0	0	0	0	0	0	0	0	0
27	WL21GSBI000027	RIL Almaly/Avoset(S)-872-580	KZ	Winter	4	4	4	4	4	4	0	10	5	0	0	0	1	1	1	0	0	0	0	20	10	0	0	0
28	WL21GSBI000028	RIL Almaly/Avoset(S)-873-581	KZ	Winter	4	4	4	4	4	4	0	10	5	0	0	0	1	1	1	0	0	0	0	30	15	10	30	20
29	WL21GSBI000029	RIL Almaly/Avoset(S)-875-582	KZ	Winter	4	4	4	0	0	0	80	100	90	90	90	90	0	0	0	1	3	2	10	20	15	0	0	0
30	WL21GSBI000030	RIL Almaly/Avoset(S)-876-583	KZ	Winter	4	4	4	0	2	1	60	80	70	90	90	90	0	2	1	2	4	3	20	20	20	10	20	15
31	WL21GSBI000031	RIL Almaly/Avoset(S)-877-584	KZ	Winter	4	4	4	4	4	4	80	80	80	90	90	90	1	1	1	2	2	2	0	0	0	0	0	0
32	WL21GSBI000032	RIL Almaly/Avoset(S)-878-585	KZ	Winter	4	4	4	1	1	1	40	80	60	70	90	80	1	3	2	1	1	1	20	30	25	40	50	45
33	WL21GSBI000033	RIL Almaly/Avoset(S)-879-586	KZ	Winter	4	4	4	4	4	4	90	70	80	80	80	80	0	0	0	0	2	1	10	30	20	15	35	25
34	WL21GSBI000034	RIL Almaly/Avoset(S)-880-587	KZ	Winter	4	4	4	4	4	4	40	20	30	40	80	60	2	4	3	2	4	3	50	70	60	10	30	20
35	WL21GSBI000035	RIL Almaly/Avoset(S)-882-589	KZ	Winter	4	4	4	0	0	0	30	30	30	0	0	0	0	0	0	0	0	0	40	80	60	20	20	20
36	WL21GSBI000036	RIL Almaly/Avoset(S)-883-590	KZ	Winter	4	4	4	0	0	0	40	20	30	0	0	0	2	4	3	3	3	3	40	40	40	10	30	20
37	WL21GSBI000037	RIL Almaly/Avoset(S)-885-592	KZ	Winter	4	4	4	4	4	4	60	80	70	90	90	90	3	3	3	0	2	1	90	90	90	20	20	20
38	WL21GSBI000038	RIL Almaly/Avoset(S)-886-593	KZ	Winter	4	4	4	0	0	0	80	80	80	80	60	70	0	2	1	3	3	3	50	50	50	30	50	40
39	WL21GSBI000039	RIL Almaly/Avoset(S)-887-594	KZ	Winter	4	4	4	2	0	1	20	20	20	90	90	90	3	4	4	2	4	3	100	100	100	40	40	40
40	WL21GSBI000040	RIL Almaly/Avoset(S)-888-595	KZ	Winter	4	4	4	0	0	0	30	50	40	90	90	90	3	3	3	2	4	3	40	60	50	20	40	30
41	WL21GSBI000041	RIL Almaly/Avoset(S)-889-596	KZ	Winter	4	4	4	4	4	4	70	90	80	70	90	80	2	4	3	3	3	3	60	60	60	30	30	30
42	WL21GSBI000042	RIL Almaly/Avoset(S)-891-598	KZ	Winter	4	4	4	4	4	4	90	90	90	90	90	90	2	2	2	2	0	1	10	20	15	0	0	0
43	WL21GSBI000043	RIL Almaly/Avoset(S)-893-600	KZ	Winter	4	4	4	0	0	0	90	90	90	80	80	80	1	1	1	2	2	2	10	10	10	10	10	10
44	WL21GSBI000044	RIL Almaly/Avoset(S)-894-601	KZ	Winter	4	4	4	0	0	0	80	60	70	90	90	90	0	0	0	2	2	2	10	10	10	10	30	20
45	WL21GSBI000045	RIL Almaly/Avoset(S)-895-602	KZ	Winter	4	4	4	4	4	4	50	50	50	90	90	90	2	2	2	1	1	1	10	20	15	10	10	10
46	WL21GSBI000046	RIL Almaly/Avoset(S)-896-603	KZ	Winter	4	4	4	0	0	0	50	70	60	70	90	80	0	0	0	0	0	0	30	10	20	20	20	20
47	WL21GSBI000047	RIL Almaly/Avoset(S)-897-604	KZ	Winter	4	4	4	4	4	4	70	90	80	80	90	85	0	0	0	1	3	2	100	100	100	10	30	20
48	WL21GSBI000048	RIL Almaly/Avoset(S)-903-610	KZ	Winter	4	4	4	0	0	0	80	80	80	80	90	85	0	0	0	2	2	2	40	40	40	40	40	40
49	WL21GSBI000049	RIL Almaly/Avoset(S)-904-611	KZ	Winter	4	4	4	0	0	0	50	30	40	90	80	85	1	1	1	3	1	2	100	100	100	40	40	40
50	WL21GSBI000050	RIL Almaly/Avoset(S)-905-612	KZ	Winter	4	4	4	0	0	0	40	20	30	60	60	60	0	0	0	1	1	1	100	100	100	10	50	30
51	WL21GSBI000051	RIL Almaly/Avoset(S)-906-613	KZ	Winter	4	4	4	4	4	4	50	50	50	60	80	70	0	0	0	0	0	0	100	100	100	10	30	20
52	WL21GSBI000052	RIL Almaly/Avoset(S)-908-615	KZ	Winter	4	4	4	1	3	2	40	60	50	60	60	60	0	0	0	2	2	2	100	100	100	40	40	40
53	WL21GSBI000053	RIL Almaly/Avoset(S)-909-616	KZ	Winter	4	4	4	2	4	3	80	60	70	20	40	30	0	0	0	0	2	1	100	100	100	30	30	30
54	WL21GSBI000054	RIL Almaly/Avoset(S)-916-623	KZ	Winter	4	4	4	4	4	4	90	90	90	90	90	90	0	0	0	0	0	0	20	60	40	90	70	80
55	WL21GSBI000055	RIL Almaly/Avoset(S)-920-628	KZ	Winter	4	4	4	0	0	0	70	90	80	90	90	90	0	0	0	0	0	0	20	60	40	10	30	20
56	WL21GSBI000056	RIL Almaly/Avoset(S)-921-629	KZ	Winter	2	4	3	0	0	0	40	40	40	70	90	80	3	3	3	1	3	2	70	100	85	0	0	0
57	WL21GSBI000057	RIL Almaly/Avoset(S)-922-630	KZ	Winter	4	4	4	0	0	0	80	80	80	90	90	90	1	1	1	1	1	1	20	20	20	0	0	0
58	WL21GSBI000058	RIL Almaly/Avoset(S)-923-631	KZ	Winter	4	4	4	2	2	2	90	90	90	90	90	90	0	0	0	3	1	2	0	20	10	70	70	70
59	WL21GSBI000059	RIL Almaly/Avoset(S)-924-632	KZ	Winter	4	4	4	0	0	0	70	90	80	90	90	90	0	0	0	0	0	0	0	0	0	10	10	10
60	WL21GSBI000060	RIL Almaly/Avoset(S)-925-633	KZ	Winter	4	4	4	0	0	0	90	90	90	90	90	90	4	4	4	2	2	2	80	100	90	10	30	20
61	WL21GSBI000061	RIL Almaly/Avoset(S)-926-634	KZ	Winter	0	0	0	3	1	2	90	90	90	90	90	90	3	3	3	2	4	3	20	40	30	40	30	35
62	WL21GSBI000062	RIL Almaly/Avoset(S)-927-635	KZ	Winter	4	4	4	0	0	0	40	40	40	70	90	80	3	3	3	0	0	0	20	30	25	40	40	40
63	WL21GSBI000063	RIL Almaly/Avoset(S)-929-637	KZ	Winter	4	4	4	3	3	3	40	60	50	85	90	85	0	0	0	1	3	2	30	20	25	10	10	10
64	WL21GSBI000064	RIL Almaly/Avoset(S)-930-638	KZ	Winter	4	4	4	0	0	0	90	90	90	50	90	70	3	3	3	2	2	2	60	100	80	30	50	40
65	WL21GSBI000065	RIL Almaly/Avoset(S)-935-646	KZ	Winter	4	4	4	4	4	4	0	20	10	0	0	0	0	0	0	0	0	0	0	0	0	10	20	15
66	WL21GSBI000066	RIL Almaly/Avoset(S)-937-648	KZ	Winter	4	4	4	4	4	4	15	5	10	0	0	0	3	3	3	2	4	3	40	40	40	20	60	40
67	WL21GSBI000067	RIL Almaly/Avoset(S)-938-649	KZ	Winter	4	4	4	4	4	4	10	10	10	0	0	0	0	0	0	0	0	0	10	10	10	0	0	0
68	WL21GSBI000068	RIL Almaly/Avoset(S)-941-653	KZ	Winter	3	3	3	2	4	3	25	15	20	0	0	0	3	3	3	2	2	2	40	40	40	10	20	15
69	WL21GSBI000069	RIL Almaly/Avoset(S)-942-655	KZ	Winter	2	4	3	3	3	3	20	20	20	0	0	0	0	0	0	1	1	1	10	10	10	0	20	10
70	WL21GSBI000070	RIL Almaly/Avoset(S)-943-656	KZ	Winter	0	0	0	4	4	4	80	60	70	70	90	80	0	0	0	0	0	0	10	20	15	0	0	0
71	WL21GSBI000071	RIL Almaly/Avoset(S)-944-657	KZ	Winter	4	4	4	0	0	0	60	60	60	90	90	90	0	0	0	0	0	0	0	0	0	0	0	0
72	WL21GSBI000072	RIL Almaly/Avoset(S)-945-658	KZ	Winter	4	4	4	0	0	0	25	15	20	40	80	60	0	0	0	0	0	0	20	10	15	0	0	0
73	WL21GSBI000073	RIL Almaly/Avoset(S)-946-659	KZ	Winter	3	3	3	0	0	0	30	10	20	30	70	50	0	0	0	0	0	0	10	10	10	0	0	0
74	WL21GSBI000074	RIL Almaly/Avoset(S)-948-661	KZ	Winter	4	4	4	4	4	4	20	20	20	40	40	40	0	0	0	0	0	0	0	10	5	10	50	30
75	WL21GSBI000075	RIL Almaly/Avoset(S)-950-663	KZ	Winter	4	4	4	0	0	0	70	50	60	90	90	90	1	1	1	0	0	0	0	10	5	20	20	20
76	WL21GSBI000076	RIL Almaly/Avoset(S)-951-664	KZ	Winter	3	3	3	0	0	0	0	20	10	0	0	0	3	3	3	0	0	0	40	40	40	20	10	15
77	WL21GSBI000077	RIL Almaly/Avoset(S)-953-666	KZ	Winter	2	2	2	0	0	0	10	20	15	0	0	0	3	3	3	0	0	0	20	40	30	10	20	15
78	WL21GSBI000078	RIL Almaly/Avoset(S)-954-667	KZ	Winter	3	3	3	0	0	0	10	20	15	0	0	0	2	4	3	0	0	0	50	50	50	10	10	10
79	WL21GSBI000079	RIL Almaly/Avoset(S)-955-668	KZ	Winter	4	4	4	0	0	0	20	20	20	80	90	85	1	1	1	0	0	0	5	25	15	10	10	10
80	WL21GSBI000080	RIL Almaly/Avoset(S)-956-669	KZ	Winter	4	4	4	0	0	0	30	30	30	50	50	50	1	1	1	0	0	0	10	20	15	0	20	10
81	WL21GSBI000081	RIL Almaly/Avoset(S)-957-670	KZ	Winter	4	4	4	4	4	4	40	0	20	80	80	80	0	0	0	0	0	0	5	25	15	5	15	10
82	WL21GSBI000082	RIL Almaly/Avoset(S)-958-671	KZ	Winter	4	4	4	4	4	4	20	10	15	90	90	90	2	2	2	3	3	3	20	40	30	40	40	40
83	WL21GSBI000083	RIL Almaly/Avoset(S)-960-673	KZ	Winter	4	4	4	0	0	0	60	60	60	70	70	70	0	0	0	1	1	1	0	20	10	10	10	10
84	WL21GSBI000084	RIL Almaly/Avoset(S)-961-674	KZ	Winter	4	4	4	0	0	0	70	50	60	70	90	80	4	4	4	2	2	2	90	100	95	30	50	40
85	WL21GSBI000085	RIL Almaly/Avoset(S)-962-676	KZ	Winter	4	4	4	0	0	0	80	80	80	90	90	90	0	0	0	0	0	0	15	5	10	0	0	0
86	WL21GSBI000086	RIL Almaly/Avoset(S)-964-678	KZ	Winter	4	4	4	3	1	2	60	40	50	70	90	80	0	2	1	0	0	0	0	0	0	0	0	0
87	WL21GSBI000087	RIL Almaly/Avoset(S)-965-679	KZ	Winter	4	4	4	4	4	4	40	40	40	20	40	30	1	3	2	0	0	0	0	0	0	0	0	0
88	WL21GSBI000088	RIL Almaly/Avoset(S)-966-680	KZ	Winter	1	3	2	2	2	2	80	60	70	70	70	70	2	2	2	0	0	0	10	20	15	30	30	30
89	WL21GSBI000089	RIL Almaly/Avoset(S)-967-681	KZ	Winter	2	2	2	0	0	0	30	30	30	70	90	80	0	2	1	2	2	2	20	30	25	30	30	30
90	WL21GSBI000090	RIL Almaly/Avoset(S)-968-682	KZ	Winter	4	4	4	0	0	0	40	20	30	20	20	20	1	3	2	0	0	0	50	70	60	20	60	40
91	WL21GSBI000091	RIL Almaly/Avoset(S)-970-685	KZ	Winter	4	4	4	2	2	2	70	50	60	60	80	70	3	3	3	2	2	2	60	70	65	20	10	15
92	WL21GSBI000092	RIL Almaly/Avoset(S)971-687	KZ	Winter	4	4	4	0	0	0	70	50	60	30	90	60	4	4	4	2	2	2	40	60	50	30	40	35
93	WL21GSBI000093	RIL Almaly/Avoset(S)-972-688	KZ	Winter	4	4	4	0	0	0	70	50	60	50	50	50	4	1	1	0	0	0	0	0	0	10	10	10
94	WL21GSBI000094	RIL Almaly/Avoset(S)-973-689	KZ	Winter	4	4	4	0	0	0	70	70	70	90	80	85	4	4	4	2	2	2	20	40	30	10	10	10
95	WL21GSBI000095	RIL Almaly/Avoset(S)-974-690	KZ	Winter	0	0	0	0	0	0	50	70	60	50	30	40	2	4	3	2	2	2	10	0	5	10	20	15
96	WL21GSBI000096	RIL Almaly/Avoset(S)-975-691	KZ	Winter	4	4	4	0	0	0	40	20	30	0	0	0	2	2	2	2	2	2	10	20	15	0	20	10
97	WL21GSBI000097	RIL Almaly/Avoset(S)-976-692	KZ	Winter	4	4	4	0	0	0	10	10	30	0	0	0	2	2	2	2	2	2	10	10	10	0	0	0
98	WL21GSBI000098	RIL Almaly/Avoset(S)-977-693	KZ	Winter	0	0	0	4	4	4	80	80	80	80	80	80	3	3	3	3	3	3	30	30	30	30	40	35
99	WL21GSBI000099	RIL Almaly/Avoset(S)-980-696	KZ	Winter	4	4	4	0	0	0	90	90	90	90	90	90	0	0	0	0	0	0	0	0	0	20	10	15
100	WL21GSBI000100	RIL Almaly/Avoset(S)-981-697	KZ	Winter	4	4	4	0	0	0	50	90	70	40	60	50	3	3	3	0	0	0	80	60	70	10	20	15
101	WL21GSBI000101	RIL Almaly/Avoset(S)-982-698	KZ	Winter	4	4	4	0	0	0	40	40	40	10	30	20	0	0	0	0	0	0	10	10	10	10	10	10
102	WL21GSBI000103	RIL Almaly/Avoset(S)-984-700	KZ	Winter	4	4	4	0	0	0	30	50	40	0	30	15	1	1	1	0	0	0	10	10	10	5	5	5
103	WL21GSBI000104	RIL Almaly/Avoset(S)-985-701	KZ	Winter	4	4	4	0	0	0	80	80	80	80	80	80	0	0	0	0	0	0	0	0	0	20	20	20
104	WL21GSBI000105	RIL Almaly/Avoset(S)-986-702	KZ	Winter	4	4	4	0	0	0	10	10	10	0	0	0	4	4	4	2	2	2	60	100	80	10	30	20
105	WL21GSBI000106	RIL Almaly/Avoset(S)-987-703	KZ	Winter	4	4	4	0	0	0	90	90	90	70	90	80	3	3	3	1	1	1	50	50	50	0	20	10
106	WL21GSBI000107	RIL Almaly/Avoset(S)-989-705	KZ	Winter	2	4	3	0	0	0	10	30	20	30	10	20	4	4	4	0	0	0	40	60	50	10	20	15
107	WL21GSBI000108	RIL Almaly/Avoset(S)-991-708	KZ	Winter	0	0	0	0	0	0	80	60	70	90	90	90	4	4	4	0	2	1	0	0	0	0	0	0
108	WL21GSBI000109	RIL Almaly/Avoset(S)-992-709	KZ	Winter	4	4	4	0	0	0	90	90	90	90	90	90	0	0	0	0	0	0	10	10	10	30	30	30
109	WL21GSBI000110	RIL Almaly/Avoset(S)-993-710	KZ	Winter	4	4	4	0	0	0	20	20	20	15	25	20	0	2	1	0	0	0	10	0	5	0	20	10
110	WL21GSBI000111	RIL Almaly/Avoset(S)-994-711	KZ	Winter	4	4	4	0	0	0	20	20	20	10	30	20	3	3	3	0	0	0	100	80	90	20	0	10
111	WL21GSBI000112	RIL Almaly/Avoset(S)-995-712	KZ	Winter	4	4	4	4	4	4	80	80	80	50	90	70	1	1	1	0	0	0	10	20	15	10	10	10
112	WL21GSBI000113	RIL Almaly/Avoset(S)-997-714	KZ	Winter	4	4	4	0	0	0	70	80	75	90	90	90	0	2	1	0	0	0	10	10	10	5	15	10
113	WL21GSBI000114	RIL Almaly/Avoset(S)-998-715	KZ	Winter	4	4	4	0	0	0	90	80	85	90	90	90	0	0	0	0	0	0	10	20	15	30	30	30
114	WL21GSBI000115	RIL Almaly/Avoset(S)-1001-718	KZ	Winter	4	4	4	0	0	0	90	90	90	90	90	90	1	3	2	0	0	0	10	10	10	10	20	15
115	WL21GSBI000116	RIL Almaly/Avoset(S)-1002-718	KZ	Winter	4	4	4	0	0	0	70	90	80	90	90	90	2	2	2	0	0	0	30	10	20	20	40	30
116	WL21GSBI000117	RIL Almaly/Avoset(S)-1003-719	KZ	Winter	4	4	4	4	4	4	90	90	90	90	90	90	2	4	3	1	1	1	60	80	70	30	30	30
117	WL21GSBI000118	RIL Almaly/Avoset(S)-1004-720	KZ	Winter	4	4	4	0	0	0	80	60	70	40	80	60	3	3	3	3	3	3	30	30	30	20	40	30
118	WL21GSBI000119	RIL Almaly/Avoset(S)-1005-721	KZ	Winter	4	4	4	4	4	4	70	50	60	30	80	50	4	4	4	3	3	3	70	90	80	40	40	40
119	WL21GSBI000120	RIL Almaly/Avoset(S)-1006-722	KZ	Winter	4	4	4	0	0	0	70	90	80	90	90	90	4	2	3	2	4	3	20	40	30	60	20	40
120	WL21GSBI000121	RIL Almaly/Avoset(S)-1007-723	KZ	Winter	4	4	4	4	4	4	90	90	90	90	90	90	3	3	3	2	2	2	50	50	50	20	20	20
121	WL21GSBI000122	RIL Almaly/Avoset(S)-1008-724	KZ	Winter	3	3	3	4	4	4	30	50	40	30	10	20	4	4	4	0	0	0	60	40	50	20	0	10
122	WL21GSBI000123	RIL Almaly/Avoset(S)-1009-725	KZ	Winter	3	1	2	0	0	0	60	40	50	30	10	20	2	4	3	0	0	0	30	30	30	10	10	10
123	WL21GSBI000124	RIL Almaly/Avoset(S)-1010-726	KZ	Winter	0	0	0	0	0	0	60	60	60	40	60	50	4	4	4	1	3	2	0	10	5	20	10	15
124	WL21GSBI000125	RIL Almaly/Avoset(S)-1011-727	KZ	Winter	4	4	4	0	0	0	30	10	20	40	40	40	4	4	4	2	2	2	20	10	15	10	10	10
125	WL21GSBI000126	RIL Almaly/Avoset(S)-1012-728	KZ	Winter	0	0	0	0	0	0	40	20	30	60	60	60	4	4	4	1	1	1	10	10	10	0	0	0
126	WL21GSBI000127	RIL Almaly/Avoset(S)-1013-729	KZ	Winter	0	0	0	2	4	3	40	20	30	40	20	30	2	2	2	1	3	2	0	0	0	0	0	0
127	WL21GSBI000128	RIL Almaly/Avoset(S)-1014-730	KZ	Winter	4	4	4	4	4	4	90	90	90	90	90	90	1	1	1	0	0	0	0	0	0	0	0	0
128	WL21GSBI000129	RIL Almaly/Avoset(S)-1015-732	KZ	Winter	4	4	4	4	4	4	60	80	70	80	80	80	0	0	0	0	0	0	0	0	0	0	0	0
129	WL21GSBI000130	RIL Almaly/Avoset(S)-1016-733	KZ	Winter	4	4	4	2	2	2	80	80	80	80	80	80	2	2	2	3	3	3	20	40	30	70	90	80
130	WL21GSBI000131	RIL Almaly/Avoset(S)-1017-736	KZ	Winter	4	4	4	4	4	4	90	90	90	90	90	90	3	3	3	4	4	4	30	40	35	80	80	80
131	WL21GSBI000132	RIL Almaly/Avoset(S)-1018-737	KZ	Winter	4	4	4	0	0	0	50	70	60	90	90	90	4	4	4	2	2	2	100	60	80	20	20	20
132	WL21GSBI000133	RIL Almaly/Avoset(S)-1020-739	KZ	Winter	2	4	3	4	4	4	20	40	30	20	20	20	4	4	4	0	2	1	30	30	30	0	20	10
133	WL21GSBI000134	RIL Almaly/Avoset(S)-1021-740	KZ	Winter	4	4	4	4	4	4	30	30	30	15	5	10	3	3	3	3	3	3	70	70	70	30	30	30
134	WL21GSBI000135	RIL Almaly/Avoset(S)-1022-741	KZ	Winter	2	2	2	4	4	4	30	50	40	30	50	40	3	3	3	2	2	2	0	20	10	20	40	30
135	WL21GSBI000136	RIL Almaly/Avoset(S)-1023-743	KZ	Winter	4	4	4	0	0	0	30	30	30	10	10	10	4	4	4	2	4	3	0	30	15	40	40	40
136	WL21GSBI000137	RIL Almaly/Avoset(S)-1024-745	KZ	Winter	4	4	4	4	4	4	30	50	40	90	90	90	4	4	4	3	1	2	30	30	30	5	15	10
137	WL21GSBI000138	RIL Almaly/Avoset(S)-1026-747	KZ	Winter	3	3	3	4	4	4	40	40	40	90	90	90	0	0	0	0	0	0	20	20	20	40	40	40
138	WL21GSBI000139	RIL Almaly/Avoset(S)-1027-748	KZ	Winter	2	4	3	4	4	4	70	90	80	80	80	80	0	0	0	0	0	0	0	0	0	80	80	80
139	WL21GSBI000140	RIL Almaly/Avoset(S)-1030-751	KZ	Winter	3	3	3	4	4	4	90	90	90	70	90	80	3	3	3	3	3	3	100	100	100	20	40	30
140	WL21GSBI000141	RIL Almaly/Avoset(S)-1033-754	KZ	Winter	0	0	0	0	0	0	90	90	90	80	80	80	4	4	4	3	3	3	100	100	100	30	40	35
141	WL21GSBI000142	RIL Almaly/Avoset(S)-1034-756	KZ	Winter	4	4	4	4	4	4	60	80	70	90	90	90	1	1	1	3	3	3	20	20	20	40	40	40
142	WL21GSBI000143	RIL Almaly/Avoset(S)-1035-757	KZ	Winter	4	4	4	4	4	4	90	90	90	70	90	80	0	0	0	0	0	0	10	20	15	20	20	20
143	WL21GSBI000144	RIL Almaly/Avoset(S)-1036-758	KZ	Winter	2	2	2	0	0	0	90	90	90	90	70	80	3	3	3	2	4	3	50	30	40	80	100	90
144	WL21GSBI000145	RIL Almaly/Avoset(S)-1037-759	KZ	Winter	4	4	4	0	0	0	60	80	70	80	90	85	3	3	3	2	2	2	60	40	50	20	20	20
145	WL21GSBI000146	RIL Almaly/Avoset(S)-1038-760	KZ	Winter	0	0	0	0	0	0	20	40	30	90	90	90	0	0	0	0	0	0	30	30	30	0	0	0
146	WL21GSBI000147	RIL Almaly/Avoset(S)-1039-762	KZ	Winter	4	4	4	0	0	0	30	30	30	70	80	75	0	0	0	0	0	0	30	10	20	30	30	30
147	WL21GSBI000148	RIL Almaly/Avoset(S)-1040-763	KZ	Winter	4	4	4	0	0	0	80	50	70	80	80	80	0	0	0	0	0	0	0	0	0	0	0	0
148	WL21GSBI000149	RIL Almaly/Avoset(S)-1041-764	KZ	Winter	2	4	3	4	4	4	20	40	30	60	90	75	2	2	2	0	0	0	30	30	30	0	0	0
149	WL21GSBI000150	RIL Almaly/Avoset(S)-1042-765	KZ	Winter	3	3	3	4	4	4	30	30	30	80	90	85	0	0	0	0	0	0	10	10	10	20	40	30
150	WL21GSBI000151	RIL Almaly/Avoset(S)-1043-766	KZ	Winter	4	4	4	0	0	0	70	70	70	90	90	90	3	3	3	2	4	3	0	20	10	20	20	20
151	WL21GSBI000153	RIL Almaly/Avoset(S)-1045-768	KZ	Winter	4	4	4	0	0	0	60	80	70	70	90	80	4	4	4	3	3	3	90	90	90	10	30	20
152	WL21GSBI000154	RIL Almaly/Avoset(S)-1046-769	KZ	Winter	4	4	4	4	4	4	90	90	90	90	90	90	3	3	3	2	1	2	70	50	60	20	30	25
153	WL21GSBI000155	RIL Almaly/Avoset(S)-1047-770	KZ	Winter	3	3	3	4	4	4	10	30	20	50	70	60	3	3	3	2	4	3	90	90	90	20	10	15
154	WL21GSBI000156	RIL Almaly/Avoset(S)-1048-771	KZ	Winter	3	3	3	3	3	3	10	30	20	50	30	40	2	2	2	3	3	3	20	30	25	30	30	30
155	WL21GSBI000157	RIL Almaly/Avoset(S)-1049-772	KZ	Winter	4	4	4	4	4	4	20	40	30	60	80	70	0	0	0	0	0	0	5	15	10	40	20	30
156	WL21GSBI000158	RIL Almaly/Avoset(S)-1050-773	KZ	Winter	4	4	4	4	4	4	30	30	30	5	35	20	3	3	3	3	3	3	100	80	90	60	60	60
157	WL21GSBI000159	RIL Almaly/Avoset(S)-1051-774	KZ	Winter	0	0	0	0	0	0	20	40	30	90	90	90	3	3	3	2	4	3	40	40	40	10	30	20
158	WL21GSBI000160	RIL Almaly/Avoset(S)-1052-775	KZ	Winter	4	4	4	1	3	2	20	40	30	0	0	0	4	4	4	1	1	1	90	70	80	10	20	15
159	WL21GSBI000161	RIL Almaly/Avoset(S)-1053-776	KZ	Winter	4	4	4	2	2	2	40	40	40	0	20	10	4	4	4	3	3	3	70	70	70	30	30	30
160	WL21GSBI000162	RIL Almaly/Avoset(S)-1054-777	KZ	Winter	4	4	4	2	2	2	40	40	40	5	15	10	3	3	3	2	4	3	40	40	40	40	40	40
161	WL21GSBI000163	RIL Almaly/Avoset(S)-1055-778	KZ	Winter	0	0	0	0	0	0	40	60	50	50	70	60	4	4	4	2	2	2	100	100	100	10	30	20
162	WL21GSBI000164	RIL Almaly/Avoset(S)-1056-779	KZ	Winter	2	4	3	3	3	3	40	40	40	20	60	40	3	3	3	3	3	3	100	100	100	40	20	30
163	WL21GSBI000165	RIL Almaly/Avoset(S)-1057-780	KZ	Winter	4	4	4	2	4	3	10	30	20	0	10	5	4	4	4	2	2	2	60	80	70	20	30	25
164	WL21GSBI000166	RIL Almaly/Avoset(S)-1058-781	KZ	Winter	4	4	4	0	0	0	0	30	15	0	10	5	4	4	4	1	1	1	90	90	90	10	30	20
165	WL21GSBI000167	RIL Almaly/Avoset(S)-1060-783	KZ	Winter	4	4	4	0	0	0	0	0	0	0	10	5	2	4	3	2	2	2	20	40	30	10	25	15
166	WL21GSBI000168	RIL Almaly/Avoset(S)-1061-784	KZ	Winter	4	4	4	4	4	4	0	20	10	20	40	30	0	0	0	3	3	3	5	25	15	40	50	45
167	WL21GSBI000169	RIL Almaly/Avoset(S)-1063-786	KZ	Winter	0	0	0	4	4	4	20	40	30	10	50	30	4	4	4	0	0	0	5	25	15	20	20	20
168	WL21GSBI000170	RIL Almaly/Avoset(S)-1064-787	KZ	Winter	3	3	3	3	3	3	30	30	30	20	0	10	1	1	1	2	2	2	30	60	45	15	45	30
169	WL21GSBI000171	RIL Almaly/Avoset(S)-1065-788	KZ	Winter	0	0	0	4	4	4	30	50	40	40	40	40	0	0	0	0	0	0	10	20	15	20	20	20
170	WL21GSBI000172	RIL Almaly/Avoset(S)-1066-789	KZ	Winter	4	4	4	4	4	4	30	30	30	50	30	40	0	0	0	0	0	0	10	20	15	0	0	0
171	WL21GSBI000173	RIL Almaly/Avoset(S)-1067-790	KZ	Winter	0	0	0	0	0	0	0	0	0	0	0	0	0	0	0	0	0	0	10	20	15	0	0	0
172	WL21GSBI000174	RIL Almaly/Avoset(S)-1068-791	KZ	Winter	0	0	0	0	0	0	0	0	0	0	0	0	0	0	0	0	0	0	10	20	15	0	0	0
173	WL21GSBI000175	RIL Almaly/Avoset(S)-1069-792	KZ	Winter	0	0	0	0	0	0	0	0	0	0	0	0	0	0	0	0	0	0	10	20	15	0	0	0
174	WL21GSBI000176	RIL Almaly/Avoset(S)-1070-793	KZ	Winter	4	4	4	4	4	4	20	60	40	10	30	20	0	0	0	0	0	0	10	20	15	0	0	0
175	WL21GSBI000177	RIL Almaly/Avoset(S)-1071-794	KZ	Winter	2	4	3	0	0	0	40	40	40	90	90	90	0	0	0	0	0	0	0	10	5	0	0	0
176	WL21GSBI000178	RIL Almaly/Avoset(S)-1072-795	KZ	Winter	4	4	4	4	4	4	50	70	60	80	80	80	0	0	0	0	0	0	0	10	5	0	0	0
177	WL21GSBI000179	RIL Almaly/Avoset(S)-1073-796	KZ	Winter	4	4	4	4	4	4	90	90	90	80	70	75	0	0	0	2	2	2	0	30	15	10	10	10
178	WL21GSBI000180	RIL Almaly/Avoset(S)-1074-797	KZ	Winter	4	4	4	0	0	0	50	50	50	90	80	85	0	0	0	0	0	0	0	0	0	0	10	5
179	WL21GSBI000181	RIL Almaly/Avoset(S)-1075-798	KZ	Winter	4	4	4	0	0	0	20	40	30	80	80	80	3	3	3	2	4	3	30	40	35	30	40	35
180	WL21GSBI000182	RIL Almaly/Avoset(S)-1076-799	KZ	Winter	4	2	3	4	4	4	40	40	40	90	90	90	3	3	3	2	2	2	30	50	40	20	40	30
181	WL21GSBI000183	RIL Almaly/Avoset(S)-1077-800	KZ	Winter	4	4	4	4	4	4	70	90	80	80	70	75	2	4	3	2	2	2	30	30	30	20	40	30
182	WL21GSBI000184	RIL Almaly/Avoset(S)-1078-801	KZ	Winter	4	4	4	0	0	0	30	30	30	90	80	85	4	4	4	3	3	3	30	50	40	40	40	40
183	WL21GSBI000185	RIL Almaly/Avoset(S)-1079-802	KZ	Winter	4	4	4	2	2	2	20	20	20	90	90	90	3	3	3	3	3	3	30	30	30	50	30	40
184	WL21GSBI000186	RIL Almaly/Avoset(S)-1080-803	KZ	Winter	4	4	4	0	0	0	50	70	60	70	70	70	4	4	4	1	3	2	40	50	45	30	40	35
185	WL21GSBI000187	RIL Almaly/Avoset(S)-1081-804	KZ	Winter	4	4	4	0	0	0	70	70	70	90	80	85	0	0	0	0	0	0	5	15	10	10	20	15
186	WL21GSBI000188	RIL Almaly/Avoset(S)-1082-805	KZ	Winter	4	4	4	0	0	0	40	40	40	90	90	90	1	1	1	0	0	0	20	30	25	20	20	20
187	WL21GSBI000189	RIL Almaly/Avoset(S)-1083-806	KZ	Winter	4	4	4	0	0	0	70	70	70	70	80	75	3	3	3	4	4	4	40	50	45	40	60	50
188	WL21GSBI000190	RIL Almaly/Avoset(S)-1084-807	KZ	Winter	4	4	4	0	0	0	70	90	80	90	90	90	1	3	2	3	3	3	20	30	25	30	60	45
189	WL21GSBI000191	RIL Almaly/Avoset(S)-1085-808	KZ	Winter	4	4	4	0	0	0	30	40	35	0	40	20	2	2	2	1	1	1	10	15	15	20	30	25
190	WL21GSBI000192	RIL Almaly/Avoset(S)-1086-809	KZ	Winter	4	4	4	0	0	0	30	40	35	0	20	10	3	3	3	4	4	4	50	70	60	40	70	55
191	WL21GSBI000193	RIL Almaly/Avoset(S)-1087-810	KZ	Winter	4	4	4	4	4	4	0	20	10	80	60	70	0	0	0	0	0	0	10	20	15	10	30	20
192	WL21GSBI000194	RIL Almaly/Avoset(S)-1088-811	KZ	Winter	4	4	4	2	4	3	5	15	10	30	50	40	4	4	4	2	2	2	40	60	50	30	40	35
193	WL21GSBI000195	RIL Almaly/Avoset(S)-1089-812	KZ	Winter	4	4	4	3	3	3	5	15	10	40	40	40	4	4	4	1	3	2	30	50	40	25	15	20
194	WL21GSBI000196	RIL Almaly/Avoset(S)-1090-813	KZ	Winter	0	0	0	2	2	2	20	40	30	60	80	70	0	0	0	0	0	0	10	20	15	10	10	10
195	WL21GSBI000197	RIL Almaly/Avoset(S)-1091-814	KZ	Winter	1	3	2	0	0	0	20	40	40	80	80	80	0	0	0	0	0	0	10	20	15	20	30	25
196	WL21GSBI000198	RIL Almaly/Avoset(S)-1092-815	KZ	Winter	4	4	4	0	0	0	30	30	30	90	90	90	0	0	0	0	0	0	20	20	20	15	25	20
197	WL21GSBI000199	RIL Almaly/Avoset(S)-1093-816	KZ	Winter	4	4	4	0	0	0	20	20	20	70	70	70	2	4	3	2	2	2	20	30	25	10	20	15
198	WL21GSBI000200	RIL Almaly/Avoset(S)-1094-817	KZ	Winter	3	3	3	0	0	0	10	30	20	0	0	0	2	2	2	3	3	3	10	30	20	20	30	25
199	WL21GSBI000201	RIL Almaly/Avoset(S)-1096-820	KZ	Winter	3	3	4	0	0	0	50	50	50	0	40	20	1	1	1	2	2	2	15	25	20	20	20	20
200	WL21GSBI000202	RIL Almaly/Avoset(S)-1097-821	KZ	Winter	4	4	4	0	0	0	20	40	30	0	0	0	0	0	0	0	0	0	10	20	15	10	10	10
201	WL21GSBI000203	RIL Almaly/Avoset(S)-1098-822	KZ	Winter	4	4	4	0	0	0	50	50	50	0	0	0	0	0	0	2	2	2	5	15	10	20	20	20
202	WL21GSBI000204	RIL Almaly/Avoset(S)-1099-823	KZ	Winter	4	4	4	0	0	0	0	0	0	0	0	0	0	0	0	0	0	0	10	10	10	15	25	20
203	WL21GSBI000205	RIL Almaly/Avoset(S)-1100-824	KZ	Winter	4	4	4	4	4	4	40	60	50	70	80	75	0	0	0	0	0	0	0	15	10	10	10	10
204	WL21GSBI000206	RIL Almaly/Avoset(S)-1101-826	KZ	Winter	4	4	4	3	3	3	20	40	30	0	30	15	3	3	3	2	4	3	30	40	35	20	40	30
205	WL21GSBI000207	RIL Almaly/Avoset(S)-1102-827	KZ	Winter	4	4	4	2	4	3	30	30	30	10	10	10	4	4	4	4	4	4	40	60	50	20	40	30
206	WL21GSBI000208	RIL Almaly/Avoset(S)-1103-828	KZ	Winter	0	0	0	4	4	4	60	60	60	30	50	40	4	4	4	3	3	3	30	40	35	30	40	35
207	WL21GSBI000209	RIL Almaly/Avoset(S)-1104-830	KZ	Winter	4	4	4	2	4	3	70	90	80	90	90	90	0	0	0	1	3	2	10	10	10	20	30	25
208	WL21GSBI000210	RIL Almaly/Avoset(S)-1105-831	KZ	Winter	4	4	4	3	3	3	70	90	80	90	80	85	0	0	0	2	2	2	20	30	25	10	30	20
Notes:	Pst_1 and Pst_2 stripe rust races- lesion type rating based on the scale of Gassner and Straib , 1929; 1-2 represent resistance, and 3-4 represent susceptibility;
	MLTTH и TLTTR leaf rust races- lesion type rating based on the scale of Mains and Jackson, 1926; 1-2 represent resistance, and 3-4 represent susceptibility;
	Rep 1 YR, Rep 2 YR - 2 replications of severity of disease in field, stripe rust, evaluated 3 times in each replications 8-10 days ;
	The field assessment was carried out three times under conditions of an artificial background on flag leaves in phases GS 65-69 according to the Zadoks scale (1974). The second assessment is made when the degree of rust damage on the susceptible control Morocco reaches 60-80%.
	The assessment of leaf rust symptoms was carried out in accordance with the method developed in CIMMYT, according to 5 infectious types (IT): 0 - immune; P - stable; MR - moderately resistant; MS - moderately susceptible; S - susceptible
	N - no data

## Sheet: Anza
Supplementary Table 1 - List of genotypes used in the study (Almaly × Anza (160 RILs) and Almaly × Avocet S (206 RILs) along with seedling and field resistance and other details
№	IPBB- Catalogue #	Catalogue # CIMMYT	Name of genotypes	LR seedling resistance												APR - LR (field resistance)									YR seedling resistance						APR -YR (field resistance)
				THTTQ-LR-seedling			TCTTR-LR-seedling			TCPTQ-LR-seedling			THTTR-LR-seedling			2018			2019			2020			Pst1-YR-seedling			Pst3-YR-seedling			2018-YR-APR			2019-YR-APR
				Rep I	Rep II	AVG	Rep I	Rep II	AVG	Rep I	Rep II	AVG	Rep I	Rep II	AVG	Rep I	Rep II	AVG	Rep I	Rep II	AVG	Rep I	Rep II	AVG	Rep I	Rep II	AVG	Rep I	Rep II	AVG	Rep I	Rep II	AVG	Rep I	Rep II	AVG
	Parent 1	WL21GSBI000001	Almaly	1	1	1	2	2	2	2	2	2	2	2	2	10	10	10	10	25	15	10	10	10	2	2	2	1	1	1	10	20	15	10	25	15
	Parent 2	WL21GSBI000001-1	Anza	4	4	4	4	4	4	4	4	4	4	4	4	30	50	40	45	55	50	20	60	40	4	4	2	3	3	1	40	40	40	40	50	45
1	213	WL21GSBI000213	RIL Almaly/Anza-331-670	2	4	3	4	4	4	4	4	4	0	0	0	0	0	0	10	10	10	0	0	0	4	4	4	0	0	0	50	70	60	10	30	20
2	214	WL21GSBI000214	RIL Almaly/Anza-332-671	4	4	4	0	0	0	1	1	1	1	1	1	0	0	0	0	0	0	0	0	0	2	4	3	0	0	0	20	10	15	5	5	5
3	216	WL21GSBI000216	RIL Almaly/Anza-334-673	2	2	2	1	1	1	4	4	4	0	0	0	0	0	0	0	0	0	0	0	0	2	4	3	3	3	3	0	0	0	0	0	0
4	217	WL21GSBI000217	RIL Almaly/Anza-335-674	2	2	2	0	2	1	1	1	1	1	1	1	0	0	0	0	0	0	0	0	0	2	4	3	2	1	1.5	0	0	0	0	0	0
5	218	WL21GSBI000218	RIL Almaly/Anza-336-675	4	4	4	3	3	3	2	4	3	1	3	2	0	0	0	0	0	0	0	0	0	4	4	4	0	0	0	10	20	15	0	0	0
6	219	WL21GSBI000219	RIL Almaly/Anza-337-676	4	4	4	0	0	0	0	0	0	3	3	3	0	0	0	5	5	5	0	0	0	4	4	4	0	0	0	100	100	100	40	40	40
7	220	WL21GSBI000220	RIL Almaly/Anza-338-677	3	1	2	2	2	2	3	3	3	0	0	0	0	0	0	0	0	0	0	0	0	4	4	4	0	0	0	20	40	30	20	40	30
8	221	WL21GSBI000221	RIL Almaly/Anza-339-678	2	2	2	0	0	0	0	0	0	0	0	0	0	0	0	0	0	0	0	0	0	4	4	4	0	0	0	90	70	80	20	20	20
9	222	WL21GSBI000222	RIL Almaly/Anza-340-679	1	3	2	0	0	0	0	0	0	1	3	2	20	40	30	10	30	20	30	50	40	4	4	4	0	0	0	60	100	80	20	60	40
10	223	WL21GSBI000223	RIL Almaly/Anza-341-680	3	3	3	1	3	2	2	4	3	1	1	1	10	30	20	0	20	10	10	30	20	4	4	4	0	0	0	30	50	40	30	30	30
11	224	WL21GSBI000224	RIL Almaly/Anza-342-681	2	2	2	0	2	1	3	3	3	2	2	2	0	0	0	0	0	0	0	0	0	4	4	4	0	0	0	20	20	20	10	30	20
12	225	WL21GSBI000225	RIL Almaly/Anza-343-682	1	3	2	0	0	0	2	4	3	1	3	2	0	0	0	10	10	10	0	0	0	4	4	4	0	4	2	0	10	5	0	30	15
13	226	WL21GSBI000226	RIL Almaly/Anza-344-683	2	2	2	1	1	1	1	3	2	2	2	2	0	0	0	0	0	0	0	0	0	2	2	2	1	1	1	5	5	5	10	20	15
14	227	WL21GSBI000227	RIL Almaly/Anza-345-684	2	4	3	2	2	2	4	4	4	2	2	2	0	0	0	0	10	5	0	0	0	4	4	4	0	0	0	90	70	80	20	40	30
15	228	WL21GSBI000228	RIL Almaly/Anza-346-685	1	1	1	0	0	0	4	4	4	2	2	2	20	40	30	30	30	30	10	20	15	4	4	4	0	0	0	60	60	60	30	30	30
16	229	WL21GSBI000229	RIL Almaly/Anza-347-686	4	4	4	3	3	3	4	4	4	3	3	3	10	50	30	10	40	20	10	10	10	4	4	4	0	0	0	70	50	60	20	20	20
17	230	WL21GSBI000230	RIL Almaly/Anza-348-687	4	4	4	2	4	3	2	4	3	1	1	1	0	0	0	5	15	10	0	0	0	0	0	0	0	0	0	50	70	60	20	20	20
18	232	WL21GSBI000232	RIL Almaly/Anza-350-689	2	4	3	3	3	3	2	2	2	3	3	3	10	20	15	20	20	20	10	10	10	0	2	1	4	4	4	10	10	10	0	20	10
19	233	WL21GSBI000233	RIL Almaly/Anza-351-690	3	3	3	1	3	2	3	3	3	4	2	3	0	0	0	20	0	10	0	0	0	1	3	2	3	3	3	90	70	80	100	100	100
20	235	WL21GSBI000235	RIL Almaly/Anza-353-692	4	4	4	2	4	3	4	4	4	3	3	3	25	35	30	20	50	35	30	50	40	4	4	4	0	0	0	50	30	40	10	30	20
21	236	WL21GSBI000236	RIL Almaly/Anza-354-693	4	4	4	2	2	2	4	4	4	2	2	2	0	0	0	0	0	0	0	0	0	4	4	4	0	0	0	0	0	0	10	10	10
22	237	WL21GSBI000237	RIL Almaly/Anza-355-694	4	4	4	3	3	3	0	0	0	2	2	2	0	0	0	5	5	5	0	0	0	4	4	4	0	0	0	5	15	10	10	10	10
23	238	WL21GSBI000238	RIL Almaly/Anza-356-695	2	4	3	2	4	3	3	3	3	2	4	3	0	0	0	0	0	0	0	0	0	4	4	4	0	0	0	20	10	15	0	20	10
24	239	WL21GSBI000239	RIL Almaly/Anza-357-696	0	0	0	1	3	2	4	4	4	1	3	2	0	0	0	0	0	0	0	0	0	0	0	0	4	4	4	0	0	0	0	0	0
25	240	WL21GSBI000240	RIL Almaly/Anza-358-697	1	1	1	1	1	1	0	0	0	1	1	1	0	0	0	0	10	5	0	0	0	0	0	0	4	4	4	0	0	0	0	0	0
26	241	WL21GSBI000241	RIL Almaly/Anza-359-698	4	2	3	3	3	3	4	4	4	1	1	1	0	0	0	5	5	5	0	0	0	4	4	4	0	0	0	40	40	40	10	30	20
27	242	WL21GSBI000242	RIL Almaly/Anza-360-699	1	3	2	4	4	4	4	4	4	1	1	1	0	0	0	5	5	5	0	0	0	4	4	4	0	4	2	0	0	0	0	0	0
28	243	WL21GSBI000243	RIL Almaly/Anza-361-700	0	2	1	1	1	1	1	1	1	1	1	1	0	0	0	10	0	5	0	0	0	4	4	4	0	4	2	0	0	0	0	0	0
29	244	WL21GSBI000244	RIL Almaly/Anza-362-701	2	2	2	1	1	1	0	0	0	1	1	1	5	5	5	5	5	5	0	0	0	4	4	4	0	4	2	0	0	0	0	0	0
30	246	WL21GSBI000246	RIL Almaly/Anza-364-703	0	2	1	0	2	1	4	4	4	1	3	2	0	0	0	0	0	0	0	0	0	4	4	4	0	0	0	10	30	20	50	50	50
31	247	WL21GSBI000247	RIL Almaly/Anza-365-704	2	2	2	4	4	4	4	4	4	2	2	2	5	5	5	0	10	5	0	0	0	3	3	3	0	0	0	30	50	40	20	40	30
32	248	WL21GSBI000248	RIL Almaly/Anza-366-705	2	2	2	4	4	4	4	4	4	2	4	3	0	0	0	5	5	5	0	0	0	4	4	4	0	0	0	50	70	60	10	30	20
33	249	WL21GSBI000249	RIL Almaly/Anza-367-706	3	1	2	3	3	3	4	4	4	3	3	3	10	20	15	10	10	10	0	10	5	4	4	4	4	4	4	80	80	80	20	20	20
34	251	WL21GSBI000251	RIL Almaly/Anza-369-708	2	2	2	4	4	4	4	4	4	4	4	4	15	25	20	0	20	10	0	0	0	4	4	4	0	0	0	40	60	50	10	30	20
35	252	WL21GSBI000252	RIL Almaly/Anza-370-709	4	4	4	3	3	3	4	4	4	2	2	2	10	10	10	5	15	10	5	5	5	3	3	3	0	0	0	70	70	70	20	20	20
36	254	WL21GSBI000254	RIL Almaly/Anza-372-711	2	4	3	4	4	4	2	4	3	2	4	3	15	35	25	20	40	30	5	15	10	3	3	3	0	0	0	30	50	40	30	50	40
37	255	WL21GSBI000255	RIL Almaly/Anza-373-712	3	3	3	1	3	2	4	4	4	1	3	2	90	90	90	20	50	35	20	30	25	3	3	3	0	0	0	30	30	30	40	40	40
38	256	WL21GSBI000256	RIL Almaly/Anza-374-713	2	2	2	4	4	4	3	3	3	2	4	3	20	40	30	20	20	20	10	30	20	1	3	2	0	0	0	10	10	10	0	0	0
39	257	WL21GSBI000257	RIL Almaly/Anza-375-714	1	3	2	3	3	3	3	3	3	1	3	2	20	30	25	40	20	30	10	20	15	3	3	3	3	3	3	5	25	15	0	0	0
40	258	WL21GSBI000258	RIL Almaly/Anza-376-715	3	3	3	4	4	4	4	4	4	2	4	3	15	35	25	20	40	30	10	30	20	3	3	3	4	4	4	10	20	15	0	0	0
41	259	WL21GSBI000259	RIL Almaly/Anza-377-717	0	0	0	1	3	2	4	4	4	1	1	1	20	30	25	30	30	30	20	20	20	4	4	4	0	0	0	0	0	0	10	10	10
42	262	WL21GSBI000262	RIL Almaly/Anza-380-720	4	4	4	4	4	4	4	4	4	3	3	3	30	50	40	90	70	80	30	40	35	4	4	4	0	0	0	30	50	40	10	30	20
43	265	WL21GSBI000265	RIL Almaly/Anza-383-723	0	2	1	4	4	4	4	4	4	3	3	3	0	0	0	0	0	0	0	0	0	4	4	4	1	3	2	40	40	40	10	10	10
44	266	WL21GSBI000266	RIL Almaly/Anza-384-724	2	2	2	3	3	3	4	4	4	3	3	3	0	0	0	0	20	10	0	0	0	1	3	2	3	3	3	60	80	70	20	20	20
45	267	WL21GSBI000267	RIL Almaly/Anza-385-726	0	0	0	0	0	0	0	0	0	0	0	0	0	0	0	5	15	10	0	0	0	4	4	4	0	4	2	100	100	100	10	30	20
46	269	WL21GSBI000269	RIL Almaly/Anza-387-728	1	1	1	4	4	4	4	4	4	0	0	0	10	30	20	20	10	15	5	15	10	4	4	4	0	0	0	80	80	80	40	40	40
47	270	WL21GSBI000270	RIL Almaly/Anza-388-729	4	4	4	4	4	4	3	3	3	4	4	4	5	25	15	10	10	10	0	0	0	4	4	4	0	0	0	60	100	80	40	40	40
48	272	WL21GSBI000272	RIL Almaly/Anza-390-731	2	2	2	4	4	4	4	4	4	2	4	3	5	15	10	20	20	20	0	0	0	4	4	4	4	4	4	90	70	80	10	50	30
49	273	WL21GSBI000273	RIL Almaly/Anza-391-732	4	2	3	2	4	3	4	4	4	1	3	2	30	40	35	30	30	30	10	20	15	4	4	4	0	0	0	90	90	90	10	30	20
50	274	WL21GSBI000274	RIL Almaly/Anza-392-733	4	4	4	2	2	2	2	2	2	0	0	0	40	60	50	40	20	30	20	40	30	4	4	4	0	0	0	100	100	100	40	40	40
51	276	WL21GSBI000276	RIL Almaly/Anza-394-735	4	4	4	4	4	4	4	4	4	2	4	3	0	0	0	10	10	10	0	0	0	4	4	4	4	4	4	0	0	0	30	30	30
52	280	WL21GSBI000280	RIL Almaly/Anza-398-739	0	2	1	3	3	3	0	0	0	0	2	1	0	0	0	0	0	0	0	0	0	4	4	4	0	0	0	100	100	100	90	70	80
53	281	WL21GSBI000281	RIL Almaly/Anza-399-740	3	1	2	1	3	2	2	4	3	2	4	3	0	0	0	10	10	10	0	0	0	4	4	4	0	0	0	70	70	70	10	30	20
54	282	WL21GSBI000282	RIL Almaly/Anza-400-742	4	4	4	0	0	0	4	4	4	1	3	2	0	0	0	0	10	5	0	0	0	3	3	3	0	0	0	0	0	0	0	0	0
55	283	WL21GSBI000283	RIL Almaly/Anza-401-743	2	2	2	1	1	1	2	2	2	1	1	1	0	0	0	0	0	0	0	0	0	3	3	3	0	0	0	0	0	0	0	0	0
56	284	WL21GSBI000284	RIL Almaly/Anza-402-744	3	3	3	3	1	2	2	4	3	3	3	3	0	0	0	5	5	5	0	0	0	3	3	3	0	0	0	60	80	70	70	70	70
57	285	WL21GSBI000285	RIL Almaly/Anza-403-745	4	4	4	2	2	2	4	4	4	0	0	0	0	0	0	0	20	10	0	0	0	4	4	4	1	3	2	0	30	15	10	10	10
58	286	WL21GSBI000286	RIL Almaly/Anza-404-746	3	3	3	4	4	4	4	4	4	2	2	2	0	0	0	5	5	5	0	0	0	4	4	4	0	0	0	30	30	30	0	0	0
59	287	WL21GSBI000287	RIL Almaly/Anza-405-747	4	2	3	0	0	0	3	3	3	2	4	3	0	0	0	5	5	5	0	0	0	4	4	4	0	0	0	10	50	30	0	0	0
60	288	WL21GSBI000288	RIL Almaly/Anza-406-748	3	3	3	0	0	0	4	4	4	4	4	4	40	50	45	40	20	30	20	30	25	4	4	4	0	0	0	60	60	60	40	40	40
61	289	WL21GSBI000289	RIL Almaly/Anza-407-749	2	4	3	4	4	4	3	3	3	4	4	4	40	20	30	40	40	40	20	40	30	3	3	3	4	4	4	0	10	5	10	10	10
62	290	WL21GSBI000290	RIL Almaly/Anza-408-750	3	3	3	4	4	4	4	4	4	0	2	1	0	0	0	0	0	0	0	0	0	4	4	4	0	0	0	10	30	20	30	50	40
63	291	WL21GSBI000291	RIL Almaly/Anza-409-751	0	2	1	0	2	1	4	4	4	2	4	3	20	40	30	40	50	45	40	60	50	4	4	4	0	0	0	0	10	5	10	20	15
64	292	WL21GSBI000292	RIL Almaly/Anza-410-752	0	2	1	0	0	0	4	4	4	2	2	2	0	0	0	5	5	5	0	0	0	4	4	4	0	0	0	40	40	40	20	60	40
65	293	WL21GSBI000293	RIL Almaly/Anza-411-753	4	4	4	2	2	2	4	4	4	1	3	2	0	0	0	0	0	0	0	0	0	4	4	4	0	0	0	10	20	15	0	0	0
66	294	WL21GSBI000294	RIL Almaly/Anza-412-755	2	2	2	1	3	2	2	4	3	2	2	2	0	0	0	0	0	0	0	0	0	2	4	3	0	0	0	10	10	10	10	20	15
67	295	WL21GSBI000295	RIL Almaly/Anza-413-756	3	3	3	0	0	0	3	3	3	1	3	2	0	0	0	0	0	0	0	0	0	2	4	3	0	0	0	10	10	10	0	20	10
68	296	WL21GSBI000296	RIL Almaly/Anza-414-757	4	4	4	4	4	4	4	4	4	0	2	1	0	0	0	0	0	0	0	0	0	2	4	3	0	0	0	20	10	15	0	0	0
69	297	WL21GSBI000297	RIL Almaly/Anza-415-758	3	3	3	4	4	4	3	3	3	4	4	4	0	0	0	0	0	0	0	0	0	3	3	3	0	0	0	10	20	15	0	0	0
70	299	WL21GSBI000299	RIL Almaly/Anza-417-760	0	2	1	1	3	2	2	2	2	3	3	3	50	70	60	40	40	40	20	40	30	3	3	3	0	0	0	0	10	5	0	0	0
71	300	WL21GSBI000300	RIL Almaly/Anza-418-761	3	3	3	0	0	0	3	3	3	2	4	3	40	40	40	20	40	30	20	30	25	4	4	4	0	0	0	5	5	5	0	0	0
72	302	WL21GSBI000302	RIL Almaly/Anza-420-763	4	4	4	4	4	4	2	4	3	1	3	2	0	0	0	0	0	0	0	0	0	2	2	2	1	1	1	80	80	80	10	50	30
73	303	WL21GSBI000303	RIL Almaly/Anza-421-764	3	3	3	0	0	0	3	3	3	4	4	4	50	80	65	30	40	35	0	0	0	3	4	3.5	4	4	4	40	40	40	20	20	20
74	304	WL21GSBI000304	RIL Almaly/Anza-422-765	4	4	4	1	3	2	4	4	4	3	3	3	0	0	0	0	10	5	0	0	0	0	0	0	1	1	1	0	20	10	20	10	15
75	305	WL21GSBI000305	RIL Almaly/Anza-423-766	2	2	2	2	2	2	4	4	4	0	0	0	0	0	0	5	5	5	0	0	0	2	2	2	0	0	0	10	20	15	10	20	15
76	306	WL21GSBI000306	RIL Almaly/Anza-424-767	4	4	4	4	4	4	4	4	4	0	0	0	80	80	80	50	40	45	20	40	30	1	2	2	1	1	1	0	30	15	10	10	10
77	309	WL21GSBI000309	RIL Almaly/Anza-427-770	2	4	3	4	4	4	1	1	1	4	4	4	0	0	0	0	0	0	0	0	0	0	0	0	2	2	2	10	10	10	10	10	10
78	311	WL21GSBI000311	RIL Almaly/Anza-429-772	0	0	0	4	4	4	0	0	0	1	3	2	0	0	0	0	0	0	0	0	0	1	1	1	0	0	0	0	0	0	0	20	10
79	312	WL21GSBI000312	RIL Almaly/Anza-430-773	2	2	2	0	0	0	0	0	0	0	0	0	30	50	40	20	40	30	20	30	25	2	2	2	1	1	1	0	0	0	5	15	10
80	313	WL21GSBI000313	RIL Almaly/Anza-431-774	3	3	3	3	3	3	0	0	0	0	0	0	90	90	90	40	50	45	40	30	35	2	2	2	3	3	3	30	20	25	40	40	40
81	314	WL21GSBI000314	RIL Almaly/Anza-432-775	4	4	4	4	4	4	1	1	1	0	0	0	70	70	70	30	40	35	20	30	25	1	1	1	2	2	2	20	10	15	10	10	10
82	315	WL21GSBI000315	RIL Almaly/Anza-433-776	3	3	3	3	3	3	0	0	0	0	0	0	0	0	0	10	10	10	0	0	0	0	0	0	1	1	1	0	0	0	5	5	5
83	318	WL21GSBI000318	RIL Almaly/Anza-436-779	0	2	1	1	1	1	1	3	2	0	0	0	30	40	35	20	40	30	0	0	0	0	0	0	0	0	0	0	0	0	0	0	0
84	319	WL21GSBI000319	RIL Almaly/Anza-437-780	1	1	1	1	3	2	2	2	2	1	1	1	0	0	0	5	5	5	0	0	0	0	0	0	0	0	0	0	0	0	0	0	0
85	321	WL21GSBI000321	RIL Almaly/Anza-439-782	0	2	1	2	2	2	1	1	1	2	4	3	0	0	0	5	5	5	0	0	0	1	1	1	2	2	2	0	0	0	0	0	0
86	322	WL21GSBI000322	RIL Almaly/Anza-440-783	2	2	2	4	4	4	0	0	0	3	3	3	0	0	0	5	5	5	0	0	0	3	3	3	4	4	4	30	10	20	30	30	30
87	323	WL21GSBI000323	RIL Almaly/Anza-441-784	1	1	1	2	2	2	0	0	0	4	2	3	0	0	0	0	0	0	0	0	0	4	4	4	3	3	3	30	30	30	30	30	30
88	324	WL21GSBI000324	RIL Almaly/Anza-442-785	4	4	4	4	4	4	0	2	1	0	0	0	90	90	90	40	60	50	30	50	40	4	4	4	4	4	4	60	60	60	20	60	40
89	327	WL21GSBI000327	RIL Almaly/Anza-445-788	4	4	4	0	0	0	0	0	0	0	0	0	90	90	90	30	50	40	20	40	30	2	2	2	1	1	1	5	5	5	20	10	15
90	328	WL21GSBI000328	RIL Almaly/Anza-446-789	4	4	4	4	4	4	1	1	1	0	0	0	20	60	40	20	40	30	20	30	25	4	4	4	3	3	3	50	50	50	40	40	40
91	329	WL21GSBI000329	RIL Almaly/Anza-447-790	1	3	2	0	0	0	0	2	1	2	4	3	80	80	80	10	40	25	30	50	40	3	3	3	1	1	1	10	20	15	10	10	10
92	330	WL21GSBI000330	RIL Almaly/Anza-448-791	0	2	1	4	4	4	0	0	0	0	0	0	5	15	10	20	20	20	5	5	5	0	0	0	4	4	4	10	10	10	10	10	10
93	331	WL21GSBI000331	RIL Almaly/Anza-449-792	4	4	4	4	4	4	2	2	2	0	0	0	5	5	5	0	0	0	0	0	0	1	1	1	2	2	2	20	10	15	10	20	15
94	332	WL21GSBI000332	RIL Almaly/Anza-450-793	2	2	2	4	4	4	0	2	1	1	1	1	0	10	5	10	10	10	0	0	0	2	2	2	2	2	2	5	25	15	0	20	10
95	333	WL21GSBI000333	RIL Almaly/Anza-451-794	0	0	0	4	4	4	0	0	0	0	0	0	0	0	0	5	5	5	0	0	0	3	3	3	2	2	2	40	40	40	0	0	0
96	334	WL21GSBI000334	RIL Almaly/Anza-452-795	3	3	3	4	4	4	2	2	2	0	0	0	20	40	30	30	50	40	20	30	25	3	3	3	4	4	4	10	30	20	30	30	30
97	335	WL21GSBI000335	RIL Almaly/Anza-453-796	2	2	2	4	4	4	1	1	1	4	4	4	0	10	5	10	0	5	0	0	0	2	2	2	4	4	4	5	15	10	20	10	15
98	336	WL21GSBI000336	RIL Almaly/Anza-454-797	2	4	3	2	4	3	1	1	1	3	3	3	5	5	5	0	0	0	0	0	0	1	1	1	2	2	2	0	10	5	10	20	15
99	337	WL21GSBI000337	RIL Almaly/Anza-455-798	4	2	3	3	3	3	0	0	0	1	3	2	0	0	0	0	0	0	0	0	0	2	2	2	1	1	1	5	5	5	10	10	10
100	339	WL21GSBI000339	RIL Almaly/Anza-457-800	2	4	3	4	4	4	0	2	1	0	0	0	0	0	0	0	0	0	0	0	0	1	1	1	0	0	0	5	5	5	5	5	5
101	341	WL21GSBI000341	RIL Almaly/Anza-459-802	4	4	4	4	4	4	0	0	0	1	1	1	30	30	30	30	50	40	10	20	15	3	3	3	3	3	3	80	80	80	20	20	20
102	342	WL21GSBI000342	RIL Almaly/Anza-460-803	4	4	4	3	3	3	3	3	3	2	2	2	15	25	20	50	50	50	5	5	5	4	4	4	3	3	3	70	90	80	10	30	20
103	343	WL21GSBI000343	RIL Almaly/Anza-461-804	2	2	2	0	2	1	2	4	3	4	4	4	10	40	25	10	50	30	20	30	25	2	2	2	1	1	1	0	0	0	0	20	10
104	344	WL21GSBI000344	RIL Almaly/Anza-462-805	2	2	2	4	4	4	1	3	2	3	3	3	10	10	10	10	10	10	0	0	0	2	2	2	2	2	2	20	0	10	10	20	15
105	347	WL21GSBI000347	RIL Almaly/Anza-465-808	2	0	1	2	2	2	2	2	2	1	1	1	0	0	0	0	0	0	0	0	0	2	2	2	0	0	0	0	0	0	0	0	0
106	350	WL21GSBI000350	RIL Almaly/Anza-468-811	3	3	3	4	4	4	0	0	0	0	0	0	0	0	0	5	5	5	0	0	0	3	3	3	2	2	2	60	60	60	30	30	30
107	351	WL21GSBI000351	RIL Almaly/Anza-469-812	4	4	4	4	4	4	0	0	0	3	3	3	5	15	10	15	5	10	0	0	0	0	0	0	1	1	1	10	20	15	0	20	10
108	352	WL21GSBI000352	RIL Almaly/Anza-470-813	2	4	3	4	4	4	0	0	0	0	0	0	10	20	15	10	10	10	0	0	0	2	2	2	0	0	0	10	10	10	20	0	10
109	353	WL21GSBI000353	RIL Almaly/Anza-471-814	2	2	2	2	4	3	2	4	3	4	4	4	10	40	25	10	30	20	10	20	15	1	1	1	2	2	2	0	20	10	10	10	10
110	356	WL21GSBI000356	RIL Almaly/Anza-474-818	0	2	1	2	4	3	2	2	2	1	3	2	10	20	15	0	10	5	0	0	0	3	3	3	2	2	2	10	20	15	5	15	10
111	357	WL21GSBI000357	RIL Almaly/Anza-475-819	3	3	3	3	3	3	1	1	1	0	0	0	0	0	0	5	5	5	0	0	0	4	4	4	4	4	4	80	100	90	30	30	30
112	358	WL21GSBI000358	RIL Almaly/Anza-476-820	4	4	4	4	4	4	1	1	1	0	0	0	70	70	70	30	40	35	20	30	25	2	2	2	3	3	3	0	30	15	10	20	15
113	360	WL21GSBI000360	RIL Almaly/Anza-478-822	1	3	2	1	3	2	3	3	3	3	3	3	90	90	90	40	50	45	20	40	30	0	0	0	1	1	1	10	10	10	20	40	30
114	361	WL21GSBI000361	RIL Almaly/Anza-479-823	1	3	2	4	4	4	1	3	2	0	0	0	30	40	35	40	20	30	20	30	25	2	2	2	2	2	2	50	50	50	30	30	30
115	363	WL21GSBI000363	RIL Almaly/Anza- 481-825	2	2	2	3	3	3	2	4	3	1	1	1	60	40	50	30	30	30	30	20	25	3	3	3	3	3	3	30	50	40	20	20	20
116	364	WL21GSBI000364	RIL Almaly/Anza-482-826	1	3	2	4	4	4	1	1	1	1	1	1	90	90	90	50	30	40	10	40	25	4	4	4	3	3	3	50	50	50	40	40	40
117	365	WL21GSBI000365	RIL Almaly/Anza-483-827	3	3	3	4	4	4	0	0	0	2	2	2	90	90	90	30	40	35	20	40	30	4	4	4	2	2	2	70	90	80	60	20	40
118	366	WL21GSBI000366	RIL Almaly/Anza-484-828	2	4	3	1	3	2	0	0	0	0	0	0	70	80	75	35	45	40	20	30	25	3	3	3	4	4	4	50	70	60	20	20	20
119	367	WL21GSBI000367	RIL Almaly/Anza-485-829	3	3	3	4	4	4	4	4	4	0	2	1	80	90	85	30	40	35	20	40	30	2	2	2	2	2	2	0	0	0	20	0	10
120	368	WL21GSBI000368	RIL Almaly/Anza-486-830	0	0	0	3	3	3	1	3	2	2	2	2	40	60	50	20	40	30	30	20	25	1	1	1	0	0	0	0	0	0	10	10	10
121	371	WL21GSBI000371	RIL Almaly/Anza-489-833	3	3	3	3	3	3	1	1	1	0	0	0	0	0	0	0	0	0	0	0	0	2	2	2	3	3	3	10	20	15	20	10	15
122	372	WL21GSBI000372	RIL Almaly/Anza-490-834	2	2	2	4	4	4	0	0	0	0	0	0	0	0	0	0	0	0	0	0	0	2	2	2	2	2	2	5	15	10	10	10	10
123	373	WL21GSBI000373	RIL Almaly/Anza-491-835	2	2	2	4	4	4	2	4	3	0	0	0	0	0	0	0	0	0	0	0	0	1	1	1	1	1	1	0	0	0	0	0	0
124	374	WL21GSBI000374	RIL Almaly/Anza-492-836	1	1	1	0	2	1	1	1	1	1	1	1	0	0	0	0	0	0	0	0	0	3	3	3	0	0	0	0	0	0	0	0	0
125	375	WL21GSBI000375	RIL Almaly/Anza-493-837	1	3	2	1	3	2	2	2	2	0	0	0	0	0	0	0	0	0	0	0	0	1	1	1	0	0	0	0	0	0	0	0	0
126	376	WL21GSBI000376	RIL Almaly/Anza-494-838	0	2	1	1	1	1	1	3	2	1	1	1	0	0	0	0	0	0	0	0	0	2	2	2	2	2	2	0	0	0	0	0	0
127	377	WL21GSBI000377	RIL Almaly/Anza-495-839	0	0	0	0	0	0	0	0	0	0	0	0	0	0	0	0	0	0	0	0	0	3	3	3	3	3	3	100	100	100	70	90	80
128	378	WL21GSBI000378	RIL Almaly/Anza-496-840	0	0	0	2	4	3	0	0	0	1	3	2	90	90	90	40	50	45	30	50	40	3	3	3	4	4	4	100	100	100	80	80	80
129	381	WL21GSBI000381	RIL Almaly/Anza-499-843	2	2	2	0	0	0	0	0	0	2	4	3	90	80	85	30	50	40	20	40	30	2	2	2	4	4	4	60	80	70	20	20	20
130	382	WL21GSBI000382	RIL Almaly/Anza-500-844	4	4	4	4	4	4	0	0	0	0	0	0	90	90	90	20	40	30	15	45	30	3	3	3	1	1	1	10	20	15	0	20	10
131	383	WL21GSBI000383	RIL Almaly/Anza-501-845	2	2	2	4	4	4	0	0	0	0	0	0	30	70	50	30	40	35	20	50	35	0	0	0	2	2	2	0	10	5	30	30	30
132	384	WL21GSBI000384	RIL Almaly/Anza-502-846	2	2	2	2	4	3	0	0	0	0	0	0	20	20	20	10	20	15	5	5	5	4	4	4	3	3	3	30	30	30	20	40	30
133	385	WL21GSBI000385	RIL Almaly/Anza-503-847	3	3	3	4	4	4	2	4	3	2	2	2	90	90	90	20	40	30	20	30	25	2	2	2	4	4	4	60	80	70	40	40	40
134	386	WL21GSBI000386	RIL Almaly/Anza-504-848	2	2	2	0	0	0	3	3	3	3	3	3	50	70	60	10	30	20	30	40	35	1	1	1	2	2	2	0	0	0	5	15	10
135	387	WL21GSBI000387	RIL Almaly/Anza-505-849	4	4	4	4	4	4	0	0	0	2	2	2	50	70	60	20	20	20	15	45	30	3	3	3	3	3	3	100	100	100	40	40	40
136	388	WL21GSBI000388	RIL Almaly/Anza-506-850	3	3	3	3	3	3	2	2	2	3	3	3	0	0	0	5	5	5	0	0	0	3	3	3	4	4	4	70	90	80	80	80	80
137	389	WL21GSBI000389	RIL Almaly/Anza-507-851	4	4	4	4	4	4	2	2	2	2	2	2	0	0	0	5	5	5	0	0	0	3	3	3	3	3	3	30	30	30	20	40	30
138	390	WL21GSBI000390	RIL Almaly/Anza-508-852	3	3	3	3	3	3	3	3	3	0	0	0	20	60	40	20	40	30	10	20	15	0	0	0	2	2	2	5	5	5	0	10	5
139	392	WL21GSBI000392	RIL Almaly/Anza-510-854	2	2	2	3	3	3	0	0	0	0	0	0	90	90	90	30	50	40	40	20	30	3	3	3	1	1	1	10	30	20	40	40	40
140	393	WL21GSBI000393	RIL Almaly/Anza-511-855	1	1	1	2	4	3	0	0	0	0	0	0	10	40	25	10	10	10	5	15	10	1	1	1	1	1	1	5	15	10	20	20	20
141	394	WL21GSBI000394	RIL Almaly/Anza-512-856	2	2	2	3	3	3	0	0	0	0	0	0	60	60	60	20	30	25	15	35	25	2	2	2	3	3	3	20	20	20	80	100	90
142	395	WL21GSBI000395	RIL Almaly/Anza-513-857	1	1	1	2	4	3	0	0	0	0	0	0	40	40	40	30	30	30	20	30	25	4	4	4	2	2	2	40	60	50	20	20	20
143	396	WL21GSBI000396	RIL Almaly/Anza-514-859	1	1	1	2	2	2	0	0	0	0	0	0	5	5	5	0	0	0	0	0	0	1	1	1	1	1	1	0	0	0	0	0	0
144	398	WL21GSBI000398	RIL Almaly/Anza-516-862	4	4	4	3	3	3	0	0	0	1	3	2	80	90	85	20	40	30	10	20	15	3	3	3	3	3	3	50	50	50	30	30	30
145	399	WL21GSBI000399	RIL Almaly/Anza-517-863	3	3	3	4	4	4	0	0	0	2	2	2	50	70	60	20	50	35	20	40	30	0	0	0	1	1	1	10	20	15	0	0	0
146	400	WL21GSBI000400	RIL Almaly/Anza-518-864	2	2	2	2	4	3	2	4	3	2	2	2	90	90	90	40	40	40	15	25	20	2	2	2	1	1	1	20	10	15	0	0	0
147	402	WL21GSBI000402	RIL Almaly/Anza-520-866	4	4	4	0	0	0	0	0	0	0	0	0	80	80	80	20	30	25	15	45	30	3	3	3	2	2	2	100	100	100	20	40	30
148	403	WL21GSBI000403	RIL Almaly/Anza-521-867	4	4	4	2	2	2	0	0	0	2	2	2	80	60	70	30	50	40	10	30	20	4	4	4	3	3	3	40	40	40	20	20	20
149	404	WL21GSBI000404	RIL Almaly/Anza-522-868	0	2	1	0	0	0	1	3	2	2	2	2	40	60	50	25	45	35	20	20	20	2	2	2	4	4	4	80	100	90	10	30	20
150	405	WL21GSBI000405	RIL Almaly/Anza-523-869	2	2	2	0	0	0	1	3	2	1	1	1	70	90	80	10	50	30	10	40	30	1	1	1	2	2	2	10	10	10	10	20	15
151	406	WL21GSBI000406	RIL Almaly/Anza-524-870	1	1	1	0	0	0	0	0	0	1	3	2	90	90	90	30	40	35	25	45	40	0	0	0	1	1	1	10	10	10	20	10	15
152	407	WL21GSBI000407	RIL Almaly/Anza-525-871	2	2	2	1	3	2	2	2	2	2	2	2	70	90	80	40	50	45	20	30	25	3	3	3	3	3	3	50	70	60	30	30	30
153	408	WL21GSBI000408	RIL Almaly/Anza-526-872	0	0	0	0	0	0	0	0	0	2	2	2	20	60	40	10	40	20	10	20	15	4	4	4	3	3	3	50	70	60	40	20	30
154	409	WL21GSBI000409	RIL Almaly/Anza-527-873	0	2	1	0	0	0	0	0	0	0	0	0	0	20	10	10	20	10	0	0	0	4	4	4	2	2	2	10	30	20	60	60	60
155	410	WL21GSBI000410	RIL Almaly/Anza-528-874	1	1	1	2	2	2	2	2	2	2	2	2	5	15	10	0	0	0	0	0	0	3	3	3	4	4	4	60	60	60	10	30	20
156	411	WL21GSBI000411	RIL Almaly/Anza-529-875	3	3	3	0	0	0	1	3	2	1	1	1	30	10	20	20	20	20	5	15	10	2	2	2	3	3	3	20	20	20	0	0	0
157	412	WL21GSBI000412	RIL Almaly/Anza-530-876	2	4	3	1	3	2	2	2	2	1	1	1	10	0	5	0	0	0	0	0	0	4	4	4	3	3	3	50	70	60	30	30	30
158	413	WL21GSBI000413	RIL Almaly/Anza-531-877	4	4	4	2	2	2	1	1	1	2	0	1	0	0	0	0	0	0	0	0	0	2	2	2	3	3	3	20	20	20	40	40	40
159	414	WL21GSBI000414	RIL Almaly/Anza-532-878	3	3	3	3	3	3	1	3	2	2	2	2	0	20	10	0	10	5	0	0	0	1	1	1	4	4	4	40	40	40	0	0	0
160	415	WL21GSBI000415	RIL Almaly/Anza-533-879	3	3	3	2	4	3	2	4	3	2	2	2	20	20	20	15	25	20	10	10	10	3	3	3	4	4	4	30	70	50	40	20	30
161	416	WL21GSBI000416	RIL Almaly/Anza-534-880	2	2	2	2	2	2	2	4	3	2	2	2	0	0	0	0	0	0	0	0	0	1	1	1	0	0	0	10	10	10	0	0	0
162	417	WL21GSBI000417	RIL Almaly/Anza-535-881	2	4	3	2	2	2	1	3	2	1	1	1	0	0	0	0	0	0	0	0	0	2	2	2	1	1	1	5	25	15	0	0	0
																		90			80			50									100			100
																		0			0			0									0			0
																		24.2901			16.2346			10.4012									32.0988			19.9691
Notes
THTTQ, TCTTR, TCPTQ, and THTTR leaf rust races- lesion type rating based on the scale of Mains and Jackson, 1926; 1-2 represent resistance, and 3-4 represent susceptibility;
Pst1 and Pst3 yellow rust races - lesion type rating based on the scale of Gassner and Straib , 1929; 1-2 represent resistance, and 3-4 represent susceptibility;
Rep 1 LR, Rep 2 LR - 2 replications of severity of disease in field, leaf rust, evaluated 3 times in each replications 8-10 days ;
Rep 1 YR, Rep 2 YR - 2 replications of severity of disease in field, leaf rust, evaluated 3 times in each replications 8-10 days ;
The field assessment was carried out three times under conditions of an artificial background on flag leaves in phases GS 65-69 according to the Zadoks scale (1974). The second assessment is made when the degree of rust damage on the susceptible control Morocco reaches 60-80%.
The assessment of leaf rust symptoms was carried out in accordance with the method developed in CIMMYT, according to 5 infectious types (IT): 0 - immune; R -resistant; MR - moderately resistant; MS - moderately susceptible; S - susceptible. The genotypes showing terminal ratings ≤20 % stripe rust severity was classified as resistant
