# Supplementary material for: QTL mapping for seedling and adult plant resistance to stripe and leaf rust in two winter wheat populations
Source: Front Genet. 2023 Nov 23;14:1265859. doi: 10.3389/fgene.2023.1265859 (PMC10702562; doi:10.3389/fgene.2023.1265859)
Supplement: Supplementary file 3 [file Table3.XLSX]

## Sheet: Sheet1
Supplementary Table 3 - List of pathotypes used in the study and their virulence reaction with the rust genes
Pathotype	Virulence to rust genes
P. striiformis
Pst_1	Yr2, Yr3, Yr4, Yr6, Yr7, Yr8, Yr9, Yr27, Yr32, YrSD, YrSu, YrND
Pst_2	Yr2, Yr3, Yr4, Yr6, Yr7, Yr8, Yr9, Yr27, Yr32, YrSD, YrSu, YrHP, YrND, YrLee
Pst_3	Yr1, Yr2, Yr3, Yr4, Yr6, Yr7, Yr8, Yr9, Yr27, Yr32, YrSD, YrSu, YrND, YrHP
P. triticina
MLTTH	Lr1, Lr3a, Lr3bg, Lr3ka, Lr9, Lr11, Lr14a, Lr14b, Lr17, Lr18, Lt20, Lr30
TLTTR	Lr1, Lr2a, Lr2b, Lr2c, Lr3a, Lr3bg, Lr3ka, Lr9, Lr11, Lr14a, Lr14b, Lr15, Lr16, Lr17, Lr18, Lr20, Lr30
THTTQ	Lr1, Lr2a, Lr2b, Lr2c, Lr3a, Lr3bg, Lr3ka, Lr11, Lr14a, Lr14b, Lr15, Lr16, Lr17, Lr18, Lr26, Lr30
TCTTR	Lr1, Lr2a, Lr2b, Lr2c, Lr3a, Lr3bg, Ler3ka, Lr11, Lr14a, Lr14b, Lr15, Lr17, Lr18, Lr20, Lr26, Lr30
TCPTQ	Lr1, Lr2a, Lr2b, Lr2c, Lr3a, Lr3bg, Lr3ka, Lr4a, Lr14b, Lr15, Lr17, Lr18, Lr26, Lr30
THTTR	Lr1, Lr2a, Lr2b, Lr2c, Lr3a, Lr3bg, Lr3ka, Lr11, Lr14a, Lr14b, Lr15, Lr16, Lr17, Lr18, Lr20, Lr26, Lr3
