# Supplementary material for: QTL mapping for seedling and adult plant resistance to stripe and leaf rust in two winter wheat populations
Source: Front Genet. 2023 Nov 23;14:1265859. doi: 10.3389/fgene.2023.1265859 (PMC10702562; doi:10.3389/fgene.2023.1265859)
Supplement: Supplementary file 4 [file Table2.XLS]

## Sheet: Almaly × Anza
SUPPLEMENTARY TABLE 2 - The complete genotypic data file for Almaly × Anza
rs#	alleles	Sequence	Chrom_Wheat_ConsensusMap_version_4	WL21GSBI000211-Almaly	WL21GSBI000212-Anza	WL21GSBI000213	WL21GSBI000214	WL21GSBI000216	WL21GSBI000217	WL21GSBI000218	WL21GSBI000219	WL21GSBI000220	WL21GSBI000221	WL21GSBI000222	WL21GSBI000223	WL21GSBI000224	WL21GSBI000225	WL21GSBI000226	WL21GSBI000227	WL21GSBI000228	WL21GSBI000229	WL21GSBI000230	WL21GSBI000232	WL21GSBI000233	WL21GSBI000235	WL21GSBI000236	WL21GSBI000237	WL21GSBI000238	WL21GSBI000239	WL21GSBI000240	WL21GSBI000241	WL21GSBI000242	WL21GSBI000243	WL21GSBI000244	WL21GSBI000246	WL21GSBI000247	WL21GSBI000248	WL21GSBI000249	WL21GSBI000251	WL21GSBI000252	WL21GSBI000254	WL21GSBI000255	WL21GSBI000256	WL21GSBI000257	WL21GSBI000258	WL21GSBI000259	WL21GSBI000262	WL21GSBI000265	WL21GSBI000266
100059319|F|0-34:A>G-34:A>G	A/G	TGCAGCCATCACCACCGCCTACTCCGTTGACAGCGCGAGCGAAATATCCAACGGGAGCTGCATCCCGAG	1A|250.204556100|1011310|1011310	AA	GG	GG	AA	AA	AA	GG	AG	GG	GG	GG	NN	NN	GG	GG	NN	AA	AA	AA	AA	GG	AA	AA	AA	AA	AA	AA	AA	AA	AA	AA	AA	NN	AA	AA	GG	GG	AA	GG	NN	AA	GG	GG	AA	AA	GG
1089676|F|0-46:T>C-46:T>C	T/C	TGCAGACCCGCAGGGAAAACAGTCTGGGCCATTGGATTGAAGATAGCAGATAGAACAGATGGGACCGAG	1A|244.103103000|1089676|1089676	CC	TT	TT	CC	CC	TC	TT	TC	TT	TT	TT	TT	CC	TT	TT	TT	CC	CC	CC	CC	TT	CC	CC	CC	CC	CC	CC	CC	CC	CC	CC	CC	CC	NN	TT	TT	TT	CC	TT	NN	CC	TT	TT	CC	CC	TT
1057186|F|0-12:G>A-12:G>A	G/A	TGCAGGTCTGGCAGGAGCAACGGTAAGGCCAGCAGTGTCGGTAGTCACGTCGGAGCTGCCTTCCATGGC	1A|241.411236800|1720404|1720404	GG	AA	AA	GG	GG	GG	AA	GA	AA	AA	AA	AA	GG	AA	AA	AA	GG	GG	GG	GG	AA	GG	GG	GG	GG	GG	GG	GG	GG	GG	GG	GG	GG	GG	AA	AA	AA	GG	AA	AA	GG	AA	AA	GG	GG	AA
2327976|F|0-46:C>T-46:C>T	C/T	TGCAGAAAATCGGGCGTTCGCATGAATACGGTACGAAACAGTGTCTTTTTTGTGGGGAGCTCCTATACG	1A|232.869828400|2327976|2327976	TT	CC	CC	TT	TT	TT	CC	CT	CC	CC	CC	CC	NN	CC	CC	CC	TT	TT	TT	TT	CC	CC	TT	TT	TT	TT	TT	TT	TT	TT	TT	TT	TT	TT	CC	CC	CC	CC	CC	NN	CC	CC	CT	TT	TT	CC
5970765|F|0-21:G>A-21:G>A	G/A	TGCAGGCGGGGTCGGGGAGAGACGCGTGGTGCTTGCTCGTGTCGCGCCTACGGACGCGCAGCGGTGCGA		AA	GG	GG	AA	AA	AA	GG	GA	GG	GG	GG	GG	NN	GG	GG	GG	AA	AA	AA	AA	GG	GG	AA	AA	AA	AA	AA	AA	AA	AA	AA	AA	AA	AA	GG	GG	GG	GG	GG	GG	GG	GG	GG	AA	AA	GG
2289219|F|0-39:C>G-39:C>G	C/G	TGCAGGGATAACAAAGGTAGCAAAAGTTGAGTCATACGTGTACCAAGGCTTTCATGTACCAACTACCAA	1A|235.589871300|2289219|2289219	CC	GG	CG	CC	CC	CC	GG	CC	GG	NN	GG	GG	CC	GG	NN	GG	CC	CC	CC	CC	GG	GG	CC	CC	CC	CC	CC	CC	CC	CC	CC	CC	CC	CC	NN	GG	GG	NN	GG	GG	GG	GG	NN	CC	CC	GG
1088560|F|0-47:G>T-47:G>T	G/T	TGCAGATTTCTGCAACCGCTTTACGGTTCTTGGTTCCGTGGAAGGGGTGAGAATCCGAGATCGGAAGAG	1A|238.578412500|1088560|1088560	GG	TT	TT	GG	GG	TT	TT	TT	TT	TT	TT	TT	NN	TT	TT	TT	GG	GG	GG	GG	TT	TT	GG	GG	GG	GG	GG	GG	GG	GG	GG	GG	GG	GG	TT	TT	TT	TT	TT	TT	TT	TT	TT	GG	GG	TT
2259241|F|0-50:G>A-50:G>A	G/A	TGCAGTGTTGCGCGGCGAAGTCGAACAGGTGAGGCGTAAATGCAGAGATGATCTGTGCCGAGATCGGAA	1A|237.810860900|2259241|2259241	AA	GG	GG	AA	AA	GA	GG	GA	GG	GG	GG	GG	AA	GG	GG	GG	AA	AA	AA	AA	GG	GG	AA	AA	AA	AA	AA	AA	AA	AA	AA	AA	AA	AA	GG	GG	GG	GG	GG	GG	GG	GG	GG	AA	AA	GG
1039623|F|0-53:G>A-53:G>A	G/A	TGCAGGGATTTGTTGTAAGAAAACAGAGGATTTCTTGGGCTCAGCTGCCATATATTGACTGGTGGATAT	1A|232.869828400|1039623|1039623	AA	GG	GG	AA	AA	GG	GG	GG	GG	GG	GG	GG	NN	GG	GG	GG	AA	AA	AA	AA	GG	GG	AA	AA	AA	AA	AA	NN	NN	NN	AA	NN	AA	NN	GG	GG	GG	GG	GG	GG	GG	GG	GG	AA	AA	GG
1066061|F|0-11:G>C-11:G>C	G/C	TGCAGCTTCAACTACAAGTACAGCTTACCGTATCCACGGGGAATACCACAGCCGAGATCGGAAGAGCGG		GG	CC	CC	CC	CC	CC	CC	CC	CC	CC	CC	CC	CC	CC	CC	CC	GG	GG	GG	GG	GG	CC	GG	GG	GG	CC	CC	CC	CC	CC	CC	GG	GG	GG	CC	CC	CC	CC	CC	CC	CC	CC	CC	GG	GG	CC
1110118|F|0-38:G>C-38:G>C	G/C	TGCAGTTTTCTCTTCAGTAGCAAGAATTTATGCAGTTGCCCGATTTGATGGTCTCCTGCTTCCATACAA	1A|222.814236800|1110118|1110118	GG	CC	CC	CC	CC	CC	CC	CC	CC	CC	CC	CC	CC	CC	CC	CC	GG	GG	GG	GG	GG	CC	GG	GG	GG	CC	CC	CC	CC	NN	CC	GG	GG	CC	CC	CC	CC	CC	CC	CC	CC	CC	CC	GG	NN	CC
1125881|F|0-58:A>G-58:A>G	A/G	TGCAGTTACGGATGGCAGTCATCTGGTCCATGAATCATGACAGAGGCGCCTGCTCCATGAACAAATTCA	1A|201.436876500|1098230|1098230	AA	GG	GG	GG	GG	GG	GG	GG	GG	GG	GG	GG	GG	GG	GG	GG	AA	AA	AA	AA	AA	GG	GG	GG	GG	GG	GG	GG	GG	GG	GG	AA	AA	NN	GG	GG	GG	GG	GG	GG	GG	GG	GG	AA	AA	GG
5363171|F|0-15:A>G-15:A>G	A/G	TGCAGATCAAGAAACGAGCAAGATCATTGGCCGAGATCGGAAGAGCGGTTCAGCAGGAATGCCGAGACC	7B|057.165889380|5363171|5363171	GG	AA	AA	AA	AA	AA	AA	AA	AA	AG	AA	AA	NN	AA	AA	GG	GG	GG	GG	GG	GG	AA	AA	AA	AA	AA	AA	AA	AA	AA	AA	GG	GG	AA	AA	AA	NN	AA	AA	AA	AA	AA	AA	GG	GG	NN
14822429|F|0-25:T>A-25:T>A	T/A	TGCAGGGGACAAAGCGCCTCTGTGTAGCCGAGATCGGAAGAGCGGTTCAGCAGGAATGCCGAGACCGAT	1A|191.818675200|4407694|4407694	AA	TT	TT	TT	TT	TT	TT	TT	TT	TT	TT	TT	TT	TT	TT	TT	AA	AA	AA	AA	AA	TT	TT	TT	TT	TT	TT	TT	TT	TT	TT	AA	AA	TT	TT	TT	TT	TT	TT	TT	TT	TT	NN	AA	AA	TT
2254818|F|0-52:A>G-52:A>G	A/G	TGCAGCTGGTAGCCAGTCGATCAGCTGTATTTATGCCCAGCAGCGTGTACTGGTCTAGCCGTCCGAGAT	1A|171.486715000|2254818|2254818	AA	GG	GG	GG	GG	GG	GG	GG	GG	GG	GG	GG	GG	GG	GG	GG	AA	AA	AA	AA	AA	GG	GG	GG	GG	GG	GG	GG	GG	GG	GG	AA	AA	NN	GG	GG	GG	GG	GG	GG	GG	GG	GG	AA	AA	GG
5324628|F|0-62:C>T-62:C>T	C/T	TGCAGTGGCAGGAGAAATTCTAACGTTTTGTGGCGTGCGATAGCGAGACTGGCGGGAAAGTATCCGAGA	2A|085.111839690|5324628|5324628	CC	TT	TT	TT	TT	TT	TT	TT	TT	TT	TT	TT	NN	TT	TT	TT	CC	CC	CC	CC	CC	TT	TT	TT	TT	TT	TT	TT	TT	TT	TT	CC	CC	TT	TT	TT	TT	TT	TT	TT	TT	TT	TT	CC	CC	TT
100020339|F|0-8:A>T-8:A>T	A/T	TGCAGAGTTAGCCAGCCCAGCCGAGATCGGAAGAGCGGTTCAGCAGGAATGCCGAGACCGATCTCGTAT	1A|164.006690800|4003695|4003695	TT	AA	AA	AA	AA	AA	AA	AA	AA	NN	AA	AA	NN	AA	AA	AA	TT	TT	TT	TT	NN	AA	AA	AA	AA	AA	AA	AA	AA	AA	AA	TT	TT	NN	AA	AA	AA	AA	AA	AA	AA	AA	AA	TT	TT	AA
3034193|F|0-34:A>G-34:A>G	A/G	TGCAGGCTACCGTGCCGCTGCCTTCGTTCGTCCAGGCGCGCTCTCGCCTGGTCCTTGCCGAGATCGCGC	1A|159.584818000|3034193|3034193	AA	GG	GG	GG	GG	GG	GG	GG	GG	GG	GG	GG	GG	GG	GG	GG	AA	AA	AA	AA	AA	GG	GG	GG	GG	GG	GG	GG	GG	GG	GG	AA	AA	GG	GG	GG	GG	GG	GG	GG	GG	GG	GG	AA	AA	GG
6037841|F|0-15:A>G-15:A>G	A/G	TGCAGCGGGGCTACCGCACCTCGGCGGCGAGCGCGAACCGAGATCGGAAGAGCGGTTCAGCAGGAATGC	1A|159.895598700|3958802|3958802	GG	AA	AA	AA	AA	AA	AA	AA	AA	AA	AA	AA	AA	AA	AA	AA	GG	GG	GG	GG	GG	AA	AA	AA	AA	AA	AA	AA	AA	AA	AA	GG	GG	AA	AA	AA	AA	AA	AA	NN	AA	AA	AA	GG	GG	AA
1025998|F|0-14:T>C-14:T>C	T/C	TGCAGGATTCCAGCCCGTTCACATGGCAATGGCAGGCAGGGCTGGGGGGAGCTTTGAATCACCAAACAA	1A|160.561879400|1025998|1025998	TT	CC	CC	CC	CC	CC	CC	NN	CC	CC	CC	CC	CC	CC	CC	CC	TT	TT	TT	TT	TT	CC	CC	CC	CC	CC	CC	CC	CC	CC	CC	TT	TT	CC	CC	CC	CC	CC	CC	NN	CC	CC	CC	TT	TT	CC
7333941|F|0-5:G>T-5:G>T	G/T	TGCAGTTCCATCAGTCCATGGCCGAGATCGGAAGAGCGGTTCAGCAGGAATGCCGAGACCGATCTCGTA	1A|160.561879400|7333941|7333941	TT	GG	GG	GG	GG	GG	GG	GG	GG	GG	GG	GG	GG	GG	GG	GG	TT	TT	TT	GT	TT	NN	GG	GG	GG	GG	GG	GG	GG	GG	GG	TT	TT	NN	GG	GG	GG	GG	GG	NN	GG	GG	GG	TT	NN	NN
4911019|F|0-14:T>A-14:T>A	T/A	TGCAGCGGGCGGCAAGCATCGACGACGTGGTGCTTGGCGGCTCCATGGTGGAGCTGTGAGGTCTAACGG	1A|145.282091300|4911019|4911019	TT	AA	AA	AA	AA	AA	AA	AA	TT	AA	AA	AA	NN	AA	AA	AA	TT	TT	TT	AA	TT	TT	NN	AA	AA	AA	AA	AA	AA	AA	AA	TT	TT	NN	AA	AA	AA	AA	AA	NN	AA	AA	AA	TT	TT	AA
100085305|F|0-7:A>G-7:A>G	A/G	TGCAGCCGCCTTTGCCTTGTTGGTGTGCTTCCTGCCGAGATCGGAAGAGCGGTTCAGCAGGAATGCCGA	1A|152.543715600|4394220|4394220	GG	AA	AA	AG	AA	AA	AA	AA	GG	AA	AA	AA	NN	AA	AA	AA	GG	GG	GG	AA	GG	GG	AA	AA	AA	AA	AA	AA	AA	AA	AA	GG	GG	AA	GG	AA	AA	AA	AA	GG	AA	AA	AA	GG	GG	AA
1012827|F|0-63:C>G-63:C>G	C/G	TGCAGTGTATTTATACAACAGTTCAGATAATAATTCCAGAATTTGCTGGACCATTTCTTCACCGAAGAT	1A|135.385663300|1012827|1012827	CC	GG	GG	GG	GG	CG	GG	CG	CC	GG	GG	CC	NN	GG	GG	GG	CC	CC	CC	GG	CC	CC	GG	GG	GG	GG	GG	GG	GG	GG	GG	CC	CC	GG	GG	GG	GG	GG	GG	CC	GG	GG	GG	CC	CC	GG
1094520|F|0-27:C>T-27:C>T	C/T	TGCAGGTGTCGCATGCACCTCTGGCGGTACATGGCCCGCCCCAGGCGGCACCGAGATCGGAAGAGCGGT	1A|135.978690600|1094520|1094520	CC	TT	TT	TT	TT	CC	TT	CT	CC	TT	TT	CC	TT	TT	TT	TT	CC	CC	CC	TT	CC	CC	TT	TT	TT	TT	TT	TT	TT	TT	TT	CC	CC	NN	TT	TT	TT	TT	TT	CC	TT	TT	TT	CC	CC	TT
5323650|F|0-15:T>C-15:T>C	T/C	TGCAGGGGCAGTGCCCGGCCGACGCGACGCCGAGATCGGAAGAGCGGTTCAGCAGGAATGCCGAGACCG	1A|133.601120700|5323650|5323650	TT	CC	CC	CC	CC	TT	CC	TT	TT	CC	CC	TT	CC	NN	CC	NN	TT	TT	TT	NN	TT	TT	CC	CC	NN	CC	CC	CC	NN	CC	NN	TT	TT	NN	NN	CC	CC	CC	CC	TT	NN	NN	CC	TT	TT	CC
1863632|F|0-7:T>C-7:T>C	T/C	TGCAGTTCTGAATGTATGATATGATCGACCGTACCAGTGGCAGATGGGGACGCTTGTTTTTCCGAGATC	1A|133.601120700|1863632|1863632	TT	CC	CC	CC	CC	TC	CC	CC	TT	CC	CC	TT	CC	CC	CC	CC	TT	TT	TT	CC	NN	TT	CC	CC	CC	CC	CC	CC	CC	CC	CC	TT	TT	CC	CC	CC	CC	CC	CC	TT	CC	CC	CC	NN	TT	CC
100040887|F|0-29:A>G-29:A>G	A/G	TGCAGATAATAAGCAAGGAAAATCAAAGGGAGCCGAGATCGGAAGAGCGGTTCAGCAGGAATGCCGAGA	1A|133.594814900|3953630|3953630	GG	AA	AA	AA	AA	AG	AA	AG	GG	AA	AA	GG	NN	AA	AA	AA	GG	GG	GG	AA	AA	GG	AA	AA	AA	AA	AA	AA	AA	AA	AA	GG	GG	NN	AA	AA	AA	AA	AA	GG	AA	AA	AA	GG	GG	AA
1090380|F|0-51:G>A-51:G>A	G/A	TGCAGGACAGGAATGCGTGCGTCCCGTCTTGGTCGGGCGAGGCGCGTGAGGACGGATGTACCGAGATCG	1A|134.843720600|1090380|1090380	GG	AA	AA	AA	AA	GG	AA	GA	GG	AA	AA	GG	AA	AA	AA	AA	GG	GG	GG	AA	AA	GG	AA	AA	AA	AA	AA	AA	AA	AA	AA	GG	GG	NN	AA	AA	AA	AA	AA	GG	AA	AA	AA	GG	GG	AA
3020449|F|0-43:A>G-43:A>G	A/G	TGCAGAATCATATCATTTCTTCTCTGCAAGTTAAACAGAACAAGCCGAGATCGGAAGAGCGGTTCAGCA	1A|135.619060000|3020449|3020449	AA	GG	GG	GG	GG	AA	GG	AG	AA	GG	GG	AA	NN	GG	GG	GG	AA	AA	AA	GG	GG	AA	GG	GG	GG	GG	GG	GG	GG	GG	GG	AA	AA	GG	GG	GG	GG	GG	GG	AA	GG	GG	GG	AA	AA	GG
5050436|F|0-32:T>C-32:T>C	T/C	TGCAGGAGATGGGCTCCTCACCTGACGACCACCAGCAGCAGCCCCATGCAGGCGACCGAGATCGGAAGA	1A|130.318633500|1103347|1103347	CC	TT	CC	TT	TT	TC	TT	TC	CC	TT	TT	CC	NN	TT	TT	TT	CC	CC	TT	TT	TT	CC	TT	TT	TT	TT	TT	TT	TT	TT	TT	CC	CC	NN	TT	TT	TT	TT	TT	CC	TT	TT	TT	CC	CC	TT
1233752|F|0-67:A>G-67:A>G	A/G	TGCAGTCGTAGACTTGGGAGTTGTGGAGCACATCCAGAGGGGTGAGCTCTTCAAAGCCAGGCTCCCGGC	1A|117.740404600|1233752|1233752	AA	GG	AA	GG	GG	AA	AA	AA	AA	AA	AA	AA	NN	NN	GG	NN	AA	AA	GG	GG	GG	AA	GG	NN	GG	GG	GG	GG	GG	GG	NN	AA	AA	NN	GG	GG	GG	GG	GG	AA	GG	NN	GG	AA	AA	AA
100010561|F|0-16:A>G-16:A>G	A/G	TGCAGTTGTCCTGGTGGTGCCGGCGACGGCGGCGGCCGCGGCGGTGGTCGTTGTCGTCAAGGCACTCCT		AA	GG	AA	NN	GG	AA	AA	AA	AA	AA	AA	AA	NN	GG	GG	GG	AA	AA	GG	GG	GG	AA	GG	GG	GG	AG	GG	NN	GG	GG	GG	AA	AA	NN	GG	GG	GG	GG	GG	NN	GG	GG	GG	AA	NN	AA
2254132|F|0-33:A>G-33:A>G	A/G	TGCAGATCGATACCGTGTTGCTCCTGCTTGTTAGATGGCGCAGCGAACTTGATTCGGTATCCCATTCCC	1A|116.990322300|2254132|2254132	AA	GG	AA	GG	GG	NN	AA	AA	AA	AA	AA	AA	NN	GG	GG	GG	AA	AA	GG	GG	GG	NN	GG	GG	GG	GG	GG	GG	GG	GG	GG	AA	AA	NN	GG	GG	GG	GG	GG	AA	GG	GG	GG	AA	NN	AA
1031374|F|0-48:T>A-48:T>A	T/A	TGCAGTCAGATTTTTTTCATTTTTCATAACGAACCAAAGGGACCAAAAAAAAGTGATCCGAGATCGGAA		TT	AA	TT	AA	AA	TT	TT	TT	TT	TT	TT	TT	TT	AA	AA	AA	TT	TT	AA	AA	AA	TT	AA	AA	AA	AA	AA	AA	AA	AA	AA	TT	TT	AA	TT	AA	AA	AA	AA	TT	AA	AA	AA	TT	NN	NN
1065547|F|0-28:A>G-28:A>G	A/G	TGCAGAGCATAGTTTTAAATAGTGAGCTGTGCTAATTAGCGGCACACTGCTCAAACTGGTATAACACAG	1A|107.586876000|1065547|1065547	AA	GG	AA	GG	GG	AA	AA	AA	AA	AA	AA	AA	AA	GG	GG	GG	AA	AA	GG	GG	GG	AA	GG	GG	GG	GG	GG	GG	NN	GG	GG	AA	AA	GG	AA	GG	GG	GG	GG	AA	GG	GG	GG	AA	AA	AA
993750|F|0-68:C>G-68:C>G	C/G	TGCAGCAGCACAGTCATCACTCATCACTCATCAGCAGTCGCCGCCTGTAGTCTGTAGCCAGTAGATCTG	1A|107.531759100|993750|993750	CC	GG	CC	GG	GG	CC	CC	CC	CC	CC	CC	CC	NN	GG	NN	GG	GG	GG	NN	GG	GG	CC	CC	GG	NN	NN	GG	NN	GG	GG	GG	CC	CC	GG	CC	GG	GG	NN	GG	GG	GG	GG	GG	CC	NN	CC
994411|F|0-50:G>C-50:G>C	G/C	TGCAGCCAGATTTGTGGTCTTGGGGGTGACTCATGGCAATGTATGCATGTCTGCGCGGTGGAGTGCACC	1A|107.059103600|994411|994411	GG	CC	GG	CC	CC	GG	GG	GG	GG	GG	GG	GG	GG	CC	CC	CC	CC	CC	CC	CC	CC	GG	GC	CC	CC	CC	CC	CC	CC	CC	CC	GG	GG	CC	GG	CC	CC	CC	CC	CC	CC	CC	CC	GG	GG	GG
100022358|F|0-12:A>G-12:A>G	A/G	TGCAGGCCAAAAGAAACTGCCGAGATCGGAAGAGCGGTTCAGCAGGAATGCCGAGACCGATCTCGTATG	1A|101.835586500|4398182|4398182	AA	GG	AA	GG	GG	AA	AA	AA	AA	AA	AA	AA	AA	GG	GG	GG	GG	GG	GG	GG	GG	AA	AG	GG	GG	GG	GG	GG	GG	GG	GG	AA	AA	GG	AA	GG	GG	GG	GG	GG	GG	GG	GG	AA	AA	AA
1019230|F|0-11:G>C-11:G>C	G/C	TGCAGGTGGGACTGGGTTTAAGTGGGATTCACTATCCCATCCCACTTAAACCGCTCCAGCGGGAGCCCA	1A|102.010749000|1019230|1019230	GG	CC	GG	CC	CC	GG	GG	GG	GG	GG	GG	GG	GG	CC	CC	CC	CC	CC	CC	CC	CC	GG	GC	CC	CC	CC	CC	CC	CC	CC	CC	GG	GG	CC	GG	CC	CC	CC	CC	CC	CC	CC	CC	GG	GG	GG
100085515|F|0-12:T>C-12:T>C	T/C	TGCAGGCGCTGGCTAAAAGGCAATGTTCCTAACCGAGATCGGAAGAGCGGTTCAGCAGGAATGCCGAGA	1A|098.972810210|3945977|3945977	CC	TT	CC	TT	TT	CC	CC	CC	CC	CC	CC	CC	NN	TT	TT	TT	TT	TT	TT	TT	TT	CC	TC	TT	TT	TT	TT	TT	TT	TT	TT	CC	CC	TT	CC	TT	TT	TT	TT	NN	TT	TT	TT	CC	CC	CC
100071719|F|0-32:T>C-32:T>C	T/C	TGCAGGGAAACGGAACGGGCGGGGGTAATAAACGGAGCACCGAGATCGGAAGAGCGGTTCAGCAGGAAT	1A|093.149096580|4405667|4405667	TT	CC	TT	CC	CC	TT	TT	TT	TT	TT	TT	TT	TT	CC	CC	CC	CC	CC	CC	CC	CC	TT	CC	CC	CC	CC	CC	CC	CC	CC	CC	TT	TT	CC	TT	CC	CC	CC	CC	CC	CC	CC	CC	TT	TT	TT
1089513|F|0-38:T>G-38:T>G	T/G	TGCAGGGGTGTCCCGTCAGGAAATTTAGGGGTGTCCCAGTCTTCGTGGGCTCTCTATGTATAAGGTAAA	1A|088.732135470|1089513|1089513	GG	TT	GG	TT	TT	GG	GG	GG	GG	GG	GG	GG	GG	TT	TT	TT	TT	TT	TT	TT	TT	GG	TT	TT	TT	TT	TT	TT	TT	TT	TT	GG	GG	NN	GG	TT	TT	TT	TT	TT	TT	TT	TT	GG	GG	GG
994398|F|0-62:C>T-62:C>T	C/T	TGCAGCCCACCGCCGTCCCCGTCCTTCCTCGTCGGGGCGTCGCGTTCCTGCCCCCTCCGCTCTGTCCGA	1A|080.405904690|994398|994398	TT	CC	TT	CC	CC	TT	TT	TT	TT	TT	TT	TT	TT	CC	CC	CC	CC	CC	CC	CC	CC	TT	CC	CC	CC	CC	CC	CC	CC	CC	CC	TT	TT	CC	TT	CC	CC	CC	CC	CC	CC	CC	CC	TT	TT	TT
1109543|F|0-43:C>T-43:C>T	C/T	TGCAGGACAGGCAACGACCCCGCTTGTTGTAGCACCTGGGACATAGAGACACGCGGTGATCCGTTAGTG	1A|086.005191250|1163823|1163823	TT	CC	TT	CC	CC	TT	TT	TT	TT	TT	TT	TT	TT	CC	CC	CC	CC	CC	CC	CC	CC	TT	CC	CC	CC	CC	CC	CC	CC	CC	CC	TT	TT	CC	TT	CC	CC	CC	CC	NN	CC	CC	CC	TT	TT	TT
100054809|F|0-23:A>G-23:A>G	A/G	TGCAGCTAGCGTGAGTGCGAGCAGGACCCGAGATCGGAAGAGCGGTTCAGCAGGAATGCCGAGACCGAT	1A|080.925753810|4544098|4544098	AA	GG	AA	GG	GG	AA	AA	AA	AA	AA	AA	AA	AA	GG	GG	GG	GG	GG	GG	GG	GG	AA	GG	GG	GG	GG	GG	GG	GG	GG	GG	AA	AA	GG	AA	GG	GG	GG	GG	GG	GG	GG	GG	AA	AA	AA
5324315|F|0-61:C>G-61:C>G	C/G	TGCAGGCACGACGAGCGCGTTCCAGGGGCGAGGCAAGCCATGGCCCAGGCGGGCGCGCGCGGGGGGGTG		CC	GG	CC	GG	GG	CC	NN	NN	NN	NN	NN	NN	CC	GG	GG	NN	GG	NN	GG	GG	GG	CC	GG	GG	GG	GG	GG	GG	NN	GG	GG	CC	CC	NN	NN	GG	GG	GG	GG	NN	GG	NN	GG	CC	NN	CC
1121826|F|0-5:C>T-5:C>T	C/T	TGCAGTGCCAAAGGCGGCCCAGCCTAGTTTCCCGCTCAGCCAGGAGGGCCGAGATCGGAAGAGCGGTTC	1A|083.349685380|1688356|1688356	CC	TT	CC	TT	TT	CC	CC	CC	CC	CC	CC	CC	NN	TT	TT	TT	TT	TT	TT	TT	TT	CC	TT	TT	TT	TT	TT	TT	TT	TT	TT	CC	CC	TT	CC	TT	TT	TT	TT	TT	TT	TT	TT	CC	CC	CC
2253454|F|0-49:C>G-49:C>G	C/G	TGCAGCCCTTGTTCTTCTTCGAAGACACATGCATTCTGCTAAACCCGAGGTGCCGCCCCAATTCTTCCC	1A|093.407730840|4002888|4002888	CC	GG	CC	GG	GG	CC	CC	CC	CC	CC	CC	CC	CC	GG	GG	GG	GG	GG	GG	GG	GG	CC	GG	GG	GG	GG	GG	GG	GG	GG	GG	CC	CC	GG	CC	GG	GG	GG	GG	GG	GG	GG	GG	CC	CC	CC
1127204|F|0-57:A>G-57:A>G	A/G	TGCAGAAATTTTTGGGTGTACATCTGTACACCCATGCCCCATGCTGGATCCGCCCTGGCATTTAGGAAG	1A|082.938817820|1127204|1127204	AA	GG	AA	GG	GG	AA	AA	AA	AA	NN	AA	AA	AA	GG	GG	GG	GG	GG	GG	NN	NN	AA	GG	GG	GG	GG	GG	GG	GG	GG	GG	AA	AA	GG	AA	GG	GG	GG	GG	GG	GG	GG	GG	AA	AA	NN
1311185|F|0-37:C>T-37:C>T	C/T	TGCAGGTGTTGCTGGCTTGCTGCTAATTCTTACCGTGTGAACTCGATGTCGATGATGCCGAGATCGGAA	1A|087.663366930|1311185|1311185	CC	TT	CC	TT	TT	CC	CC	CC	CC	CC	CC	CC	CC	TT	TT	TT	TT	TT	TT	TT	TT	CC	TT	TT	TT	TT	TT	TT	TT	TT	TT	CC	CC	TT	CC	TT	TT	TT	TT	TT	TT	TT	TT	CC	CC	CC
987095|F|0-45:C>G-45:C>G	C/G	TGCAGCTTCTGCCTGTGAGCGATGGCGATCTTGTACGAAGCTCGTGTGGCCCGAGATCGGAAGAGCGGT	1A|066.194212290|987095|987095	CC	GG	CC	GG	GG	CC	CC	CC	CC	CC	CC	CC	CC	GG	GG	GG	GG	GG	GG	GG	GG	CC	GG	GG	GG	GG	GG	GG	GG	GG	GG	CC	CC	GG	CC	GG	GG	GG	GG	CC	GG	GG	GG	CC	CC	CC
1193782|F|0-47:C>G-47:C>G	C/G	TGCAGGCGGCCGCAACGCAGCAAGAGCAGCAGCTAATAAGCAGTACGGATCCGCAGTACAGCAACGAGC	1A|061.595500640|1193782|1193782	CC	GG	CC	GG	GG	CC	CC	CC	CC	CC	CC	CC	CC	GG	GG	GG	CC	CC	GG	GG	GG	CC	GG	GG	GG	GG	GG	GG	GG	GG	GG	CC	CC	NN	CC	GG	GG	GG	GG	CC	GG	GG	GG	CC	CC	CC
3020545|F|0-16:G>A-16:G>A	G/A	TGCAGTTTTGTTTCTGATGGCAGTTTATTTTAAAGGCCGAGATCGGAAGAGCGGTTCAGCAGGAATGCC	1A|064.288104380|3020545|3020545	GG	AA	GG	AA	AA	GG	GG	GG	GG	GG	GG	GG	GG	AA	AA	AA	GG	GG	AA	AA	AA	GG	AA	AA	AA	AA	AA	AA	AA	AA	AA	GG	GG	AA	GG	AA	AA	AA	AA	GG	AA	AA	AA	GG	GG	GG
100078675|F|0-10:T>C-10:T>C	T/C	TGCAGGCAGCCGAGTCTGGCGCACGGGCGAGGGCGGCAAGGAAGCCGCCCAGGGAGCGCTCGTGGACCG	1A|014.963454390|1213162|1213162	TT	CC	TT	CC	CC	TT	TT	TT	TT	TT	TT	TT	NN	CC	CC	CC	CC	CC	CC	CC	CC	TT	CC	NN	CC	CC	CC	CC	CC	CC	CC	TT	TT	CC	TT	CC	CC	CC	CC	TT	CC	CC	CC	TT	TT	TT
1130132|F|0-5:A>G-5:A>G	A/G	TGCAGGTGCCGACGTACGCGAACCCGATGGCGGTGGAGGTGTGGGTGCTGATCAAGCGCGCCTTCACCA	1A|048.605809990|1130132|1130132	GG	AA	GG	AA	AA	GG	GG	GG	GG	GG	GG	GG	GG	AA	AG	AA	GG	GG	AA	AA	AA	GG	AA	AA	AA	GG	GG	GG	AA	AA	AA	GG	GG	AA	GG	AA	AA	AA	AA	GG	AA	AA	AA	GG	GG	GG
3025236|F|0-23:A>G-23:A>G	A/G	TGCAGCGAACTCCTTGTGTACCTGCTACAGTTACAGACCCCGAGATCGGAAGAGCGGTTCAGCAGGAAT	1A|042.168849930|3025236|3025236	GG	AA	GG	AA	AA	GG	GG	GG	GG	GG	GG	GG	GG	AA	AA	AA	GG	GG	AA	AA	AA	GG	AA	AA	AA	GG	GG	GG	AA	AA	AA	GG	GG	NN	GG	AA	AA	AA	AA	NN	AA	AA	AA	NN	GG	GG
100091105|F|0-26:C>A-26:C>A	C/A	TGCAGTTCCACCGTGCCACCACCTCAAAGGGAGCGGGTCAGCCACAACCTTGGGCTGGCCTTGGGTGTG	1A|055.546149360|1020196|1020196	CC	AA	CC	AA	CA	CC	CC	CC	CC	CC	CC	CC	NN	AA	CA	NN	NN	NN	NN	AA	AA	CC	CC	NN	NN	NN	NN	NN	AA	AA	AA	CC	CC	NN	CC	NN	AA	AA	NN	AA	AA	AA	AA	CC	CC	CC
1151033|F|0-33:G>T-33:G>T	G/T	TGCAGATCAACTTCCGTGATGTCGCTGACCAGGTCCAGGCATGGGGCGGCGGCGTCGGCAGCTTCGGGG	1A|029.714001720|1151033|1151033	GG	TT	GG	TT	TT	GG	GG	GG	GG	GG	GG	GG	GG	GT	TT	TT	GG	GG	TT	TT	TT	GG	GG	GG	GG	GG	GG	GG	TT	TT	TT	GG	GG	TT	GG	TT	TT	TT	TT	TT	TT	TT	TT	GG	GG	GG
1121737|F|0-17:G>A-17:G>A	G/A	TGCAGAAGGTTGCATTCATCGCTAGGCTTGTTGGGTGTAGATCCAAAGAGAAGTAAGACGCACTCCACA	1A|022.680753520|1121737|1121737	AA	GG	AA	GG	GG	AA	AA	AA	AA	AA	AA	AA	NN	GG	GG	GG	AA	AA	GG	GG	GG	AA	AA	AA	NN	AA	AA	AA	GG	GG	GG	AA	AA	GG	AA	GG	GG	GG	GG	NN	GG	GG	GG	AA	AA	AA
3934878|F|0-11:G>A-11:G>A	G/A	TGCAGGGATGCACTACGGCCTTGTACTCGGCCCACCGAGATCGGAAGAGCGGTTCAGCAGGAATGCCGA	1A|022.680753520|3934878|3934878	GG	AA	GG	AA	AA	GG	GG	GG	GG	GG	GG	NN	NN	AA	AA	AA	GG	GG	GA	AA	AA	GG	GG	GG	GG	GG	GG	GG	AA	AA	AA	GG	GG	AA	GG	AA	AA	AA	AA	NN	AA	AA	AA	GG	GG	GG
5354409|F|0-17:A>G-17:A>G	A/G	TGCAGATGATGTGTTCTGCCCCGCAGCCAAAGCTAGTGGCCACTTTTTGTTATGTTCTGCATCACGCAT	1A|014.401713450|1204920|1204920	GG	AA	GG	AA	AA	GG	NN	GG	NN	NN	NN	GG	NN	AA	AA	AA	GG	GG	AA	AA	AA	GG	GG	GG	GG	GG	GG	GG	AA	AA	AA	GG	GG	NN	GG	AA	AA	AA	AA	AA	AA	AA	NN	GG	GG	GG
1224449|F|0-31:T>C-31:T>C	T/C	TGCAGCGCCATCTCCACAACTACATCCTCATCGGAGCTCACACCGTTGCAGTCAAGACCACGCGATGCC	1A|010.364144720|1224449|1224449	CC	TT	TT	TT	TT	CC	CC	CC	CC	CC	CC	CC	NN	TT	TT	CC	CC	CC	CC	TT	TT	CC	CC	CC	CC	CC	CC	CC	CC	CC	CC	CC	CC	NN	TT	CC	CC	CC	TT	TT	CC	CC	TT	CC	CC	TT
5324074|F|0-11:G>C-11:G>C	G/C	TGCAGCGGCGACTCGGCAGCGGCTGAAGCCGAGATCGGAAGAGCGGTTCAGCAGGAATGCCGAGACCGA	1A|006.873020923|5324074|5324074	CC	GG	GG	GG	GG	CC	CC	CC	CC	CC	CC	CC	CC	GG	GG	CC	CC	CC	CC	GG	GG	CC	CC	CC	CC	CC	CC	CC	CC	CC	CC	CC	CC	GG	GC	CC	CC	CC	GG	NN	CC	CC	GG	CC	CC	GG
1113706|F|0-50:C>G-50:C>G	C/G	TGCAGTAAACGCAAAACATTGCATGCATCACAGTGGTAAGAATCCGCAAAGCGCTGGATTGGAAATTAG	1B|084.762603450|1088109|1088109	GG	CC	GG	CC	CC	GG	GG	GG	GG	GG	GG	GG	GG	GG	GG	GG	GG	GG	GG	GG	CC	CC	CC	CC	CC	CC	CC	CC	CC	CC	CC	GG	GG	CC	GG	GG	CC	CC	GG	GG	CC	CC	CC	CC	CC	GG
2258419|F|0-9:G>A-9:G>A	G/A	TGCAGTGGAAACTCAGGATTTGACTTAATTCGAGGTCGCAGCTAACAAATCGCTTACTCCGTACGCGCT	1B|102.706710700|2258419|2258419	GG	AA	NN	AA	AA	GG	GG	GG	GG	GG	GG	NN	NN	GG	GG	GG	GG	GG	GG	NN	AA	AA	AA	AA	AA	AA	AA	GA	AA	AA	AA	GG	GG	AA	GG	AA	AA	AA	GG	AA	AA	AA	AA	AA	AA	GG
2278118|F|0-57:T>C-57:T>C	T/C	TGCAGACCTGCATCGCATGCTACCTCGAGCTGAACGGATGGCTGCGGGCCGAGACGCCAGTGACACAAA	1A|173.414266800|2278118|2278118	TT	CC	CC	CC	CC	CC	CC	CC	CC	CC	CC	CC	CC	CC	CC	CC	TT	TT	TT	TT	TT	CC	CC	CC	CC	CC	CC	CC	CC	CC	CC	TT	TT	CC	CC	CC	CC	CC	CC	CC	CC	CC	CC	TT	TT	CC
1230056|F|0-49:G>T-49:G>T	G/T	TGCAGGCGGTCGTGGCGGACCGCGTCGGCGTCGCCCCGCAGCAGATCTCTGCGTCCCTGGCCCGAGATC	2A|120.076439100|1230056|1230056	GG	TT	TT	TT	GG	GG	GG	GG	TT	GG	GG	GG	NN	GT	TT	GG	TT	TT	GG	NN	GG	GG	GG	GG	GG	GG	GG	TT	GG	GG	GG	GG	GG	GG	TT	GG	GT	TT	TT	GG	TT	TT	TT	TT	GG	TT
1090021|F|0-41:A>C-41:A>C	A/C	TGCAGCCAAGGCGGGTTCATGGAGGAAGCCTGGATATACTTCAGAGCCATGACAGACAAGTTCCGCATC	2A|120.252024300|1090021|1090021	CC	AA	AA	CC	CC	AA	AA	AA	AA	AA	AA	AA	AA	AA	AA	CC	CC	CC	CC	AA	CC	CC	AA	AA	AA	CC	CC	AA	CC	CC	CC	CC	CC	AC	CC	AA	CC	AA	AA	CC	AA	AA	AA	AA	CC	AA
100023405|F|0-13:C>G-13:C>G	C/G	TGCAGTGAATCTAGCTCCCGCACCGAGATCGGAAGAGCGGTTCAGCAGGAATGCCGAGACCGATCTCGT	2A|120.538463500|4535959|4535959	CC	GG	GG	CC	CC	GG	GG	GG	GG	GG	GG	GG	GG	GG	GG	CC	CC	CC	CC	GG	CC	CC	GG	GG	GG	CC	CC	GG	CC	CC	CC	CC	CC	CC	CC	GG	CC	GG	GG	CC	GG	GG	GG	GG	CC	GG
4993312|F|0-13:C>G-13:C>G	C/G	TGCAGGTTGTCGCGAAGACGGCGCCGCTGCCGAGATCGGAAGAGCGGTTCAGCAGGAATGCCGAGACCG	2B|094.827496470|3957520|3957520	CC	GG	GG	CC	CC	GG	GG	GG	GG	GG	GG	GG	CG	GG	GG	CC	CC	CC	CC	GG	CC	CC	GG	GG	GG	CC	CC	GG	CC	CC	CC	CC	CC	CG	CC	GG	CC	GG	GG	CC	GG	GG	GG	GG	CC	GG
1091012|F|0-41:G>T-41:G>T	G/T	TGCAGATTCCCGCTCCCACTCGCCCTCCTCGTCAACCCATATCAGTAGCACGCTTGGCACCACCGCGGA	2A|117.051724700|1091012|1091012	GG	TT	TT	GG	GG	TT	NN	TT	TT	NN	TT	TT	TT	TT	TT	GG	GG	GG	GG	TT	GG	GG	TT	TT	TT	GG	GG	TT	GG	GG	GG	GG	GG	TT	GG	TT	GG	TT	TT	GG	TT	TT	TT	TT	GG	TT
2253931|F|0-43:T>G-43:T>G	T/G	TGCAGCCTTCGCCACACGCACGAAAACAACCTTGTCAAAGCAAGCAGGCATCCTCTTCGATCTCCTCTT	2A|117.632902500|2253931|2253931	GG	TT	TT	GG	GG	TT	TT	TT	TT	TT	TT	TT	TT	TT	TT	GG	GG	GG	GG	TT	GG	GG	TT	TT	TT	GG	GG	TT	GG	GG	GG	GG	GG	GG	GG	TT	GG	TT	TT	GG	TT	TT	TT	TT	GG	TT
4991084|F|0-16:G>A-16:G>A	G/A	TGCAGGCAGATCGAATAATTTCAAAAACCGAGATCGGAAGAGCGGTTCAGCAGGAATGCCGAGACCGAT	2A|117.051724700|4991084|4991084	AA	GG	GG	NN	NN	GG	NN	GG	GG	NN	GG	NN	NN	GG	GG	AA	AA	AA	AA	GG	AA	AA	GG	GG	GG	AA	AA	GG	AA	AA	AA	AA	AA	NN	AA	GG	AA	GG	GG	AA	GG	GG	NN	GG	AA	NN
4988909|F|0-25:A>G-25:A>G	A/G	TGCAGTCCCCATGCCGCCTCCGCACGGAGCTCTTCTGCATCCAGTTCCTGGGCCGCCGCCTTCAGCACC	2A|125.098248100|1022282|1022282	GG	AA	AA	GG	GG	AG	AA	AG	GG	GG	GG	AA	AG	AA	AA	GG	GG	GG	GG	AA	GG	GG	AA	AA	AA	GG	GG	AA	GG	GG	GG	GG	GG	GG	GG	AA	GG	AA	AA	GG	AA	AA	AA	GG	GG	AA
2255667|F|0-5:T>C-5:T>C	T/C	TGCAGCTCTCCCTCAACAAGGTCGAGGAGGTCAGTCGCCCACGCTTCCTTCCGATCCCCCATTCCGAGA	2A|110.631512900|2255667|2255667	TT	CC	CC	CC	CC	TC	TC	TC	TT	TT	TT	TT	TT	CC	CC	TT	TT	TT	TT	CC	TT	TT	CC	CC	CC	CC	CC	CC	TT	TT	TT	TT	TT	TT	TT	CC	TT	CC	CC	TT	CC	CC	CC	TT	TT	CC
4910710|F|0-36:T>C-36:T>C	T/C	TGCAGGCTTACAAGCGCCGCCTCGACGCCGCGGAGACGGTCGACCCAGCGAAGCGCCGAGATCGGAAGA	2A|110.631512900|2253907|2253907	CC	TT	TT	TT	TT	TC	TT	TC	CC	CC	CC	CC	CC	TT	TT	CC	CC	CC	CC	TT	CC	CC	TT	TT	TT	TT	TT	TT	CC	CC	CC	CC	CC	CC	CC	TT	CC	TT	TT	CC	TT	TT	TT	CC	CC	TT
1119977|F|0-30:G>T-30:G>T	G/T	TGCAGATAGATAGATAGATGGATGGATACATGTACGCTACGTACGTACGTACAGCAAAGGTCAACAGCA	2A|111.044000500|1119977|1119977	GG	TT	TT	TT	TT	GG	TT	TT	GG	GG	GG	GG	NN	NN	TT	GG	GG	GG	GG	GG	GG	TT	GG	GG	GT	TT	TT	TT	GG	GG	GG	GG	GG	GG	TT	TT	GG	TT	TT	GG	TT	NN	TT	GG	GG	GG
1166096|F|0-16:A>G-16:A>G	A/G	TGCAGCATCCACCAGAGGACTCGGTTGCTAACTACTACTAGCATAGTGTGCATAGAGCACATGAGCTGA	2A|095.594366130|1166096|1166096	AA	GG	GG	GG	GG	AA	GG	AG	AA	AA	AA	AA	AA	GG	GG	AA	AA	AA	AA	AA	AA	GG	AA	AA	AA	GG	GG	GG	AA	AA	AA	AA	AA	AA	GG	GG	AA	GG	GG	AA	GG	GG	GG	AA	AG	AA
1299453|F|0-18:G>C-18:G>C	G/C	TGCAGCTGCACGTACGTACCTGCTAGTTCAGACTTTGCCAGCCTCACGTAGAGCTCCTGCCCTTTGTCG	2A|088.959774230|1299453|1299453	CC	GG	GG	GG	GC	GG	GG	GG	GG	GG	GG	GG	GG	CC	CC	CC	CC	CC	CC	CC	CC	CC	CC	CC	CC	GG	GG	GG	CC	CC	CC	GG	CC	CC	GC	GG	GG	CC	GG	CC	CC	CC	GG	CC	GC	CC
100082797|F|0-5:A>C-5:A>C	A/C	TGCAGCGGCCTCCTGGACACTCCGAGATCGGAAGAGCGGTTCAGCAGGAATGCCGAGACCGATCTCGTA	2A|089.956672960|3945793|3945793	AA	CC	CC	CC	AC	CC	CC	CC	CC	CC	CC	CC	NN	AA	AA	AA	AA	AA	AC	AA	AA	AA	AA	AA	AA	CC	CC	CC	AA	AA	AA	CC	AA	AA	CC	CC	CC	AA	CC	NN	AC	AA	CC	AA	AC	AA
999939|F|0-38:A>G-38:A>G	A/G	TGCAGCAGGAACCAATAACTGATGGTTTCTATTGATGGGCATTGGAATAAGTTCAGAAATAATACTACC	2A|087.600311150|999939|999939	GG	AA	AA	AA	AG	AA	AA	AA	AA	AA	AA	AA	AA	GG	GG	GG	GG	GG	GG	GG	AA	GG	GG	GG	GG	AA	AA	AA	GG	GG	GG	AA	GG	GG	AA	AA	AA	GG	GG	NN	GG	GG	AA	GG	GG	GG
1110051|F|0-17:A>G-17:A>G	A/G	TGCAGATGACTGCCGACGCAGGCCAACACCAACGCTCTCCTCGGTCATCGCCGAGATCGGAAGAGCGGT	2A|087.505579700|1110051|1110051	GG	AA	AA	AA	AG	AA	AA	AA	AA	AA	AA	AA	AA	GG	GG	GG	GG	GG	GG	GG	AA	GG	GG	GG	GG	AA	AA	AA	GG	GG	GG	AA	GG	GG	AA	AA	AA	GG	GG	GG	GG	GG	AA	GG	AG	GG
2260254|F|0-19:C>T-19:C>T	C/T	TGCAGGGGAAAGAGGGCGCTGACGTGGTTCTCGAGGTCCAAGGGGAGGCCTTCCACGCCCACAAGCTCG	2A|088.344445040|2260254|2260254	CC	TT	TT	TT	CT	TT	TT	TT	TT	TT	TT	TT	TT	CC	CC	TT	TT	CC	TT	CC	TT	TT	CC	CC	CC	TT	TT	TT	CC	CC	CC	CC	CC	TT	TT	CT	TT	CC	CC	CC	CC	CC	TT	CC	CT	CC
3064488|F|0-30:T>G-30:T>G	T/G	TGCAGTAGCAGAAGGCGGCGTTGTCCTTGTGCTTGCCGCCGAGATCGGAAGAGCGGTTCAGCAGGAATG	2A|082.133307680|3064488|3064488	GG	TT	TT	TT	TT	TG	GG	TG	TT	TT	TT	TT	GG	GG	GG	TT	TT	TG	TT	GG	TT	TT	GG	GG	GG	TT	TT	TT	GG	GG	GG	GG	GG	TT	TT	TT	TT	GG	GG	GG	GG	GG	TT	GG	GG	GG
100058689|F|0-12:T>C-12:T>C	T/C	TGCAGATCACGACATACACCCGACCGATCGGCCCATCCTACGTAGAATCGCGTGTGTGTCGTGGGCCGA	2A|078.872206050|1148166|1148166	CC	TT	CC	TT	TT	TT	CC	TT	TT	TT	TT	TT	CC	CC	CC	TT	TT	TC	TT	CC	TT	TT	CC	CC	CC	NN	TT	TT	CC	CC	CC	CC	CC	NN	TT	TT	TT	CC	CC	CC	CC	CC	TT	CC	CC	CC
1266124|F|0-45:A>G-45:A>G	A/G	TGCAGTCCGACATCGGCGGCGCCTCGCCTAGGTATCCACGCCTACGGACGGCCGGCACCGACGACGCTC	2A|071.319489180|1266124|1266124	GG	AA	GG	AA	AA	AA	NN	AG	AA	AA	AA	AA	NN	GG	NN	GG	NN	NN	AA	GG	GG	NN	GG	GG	GG	AA	AA	AA	GG	GG	NN	GG	GG	AA	AA	NN	AA	GG	GG	GG	GG	GG	AA	GG	GG	GG
3064897|F|0-34:T>C-34:T>C	T/C	TGCAGGTTGTCGGCCAGCTCCTCGATGTCGAGGGCGATGCTCTTCTCGGACGCTGCCGAGATCGGAAGA	2A|068.746954760|3064897|3064897	CC	TT	CC	TT	TT	TT	CC	CC	TT	TT	TT	NN	CC	CC	CC	CC	TT	TT	NN	CC	CC	TT	CC	CC	CC	TT	TT	TT	CC	NN	CC	CC	CC	NN	TT	TT	TT	CC	CC	CC	CC	CC	NN	CC	CC	CC
1124767|F|0-27:C>T-27:C>T	C/T	TGCAGCCGCAGCAGCACAGTTCCCGATTTTAATTCCGCGCAGGCACATGCGGGGCCGACGCGGAAGGGG	2A|068.568710120|1124767|1124767	CC	TT	CC	TT	TT	CT	CC	CT	TT	TT	TT	TT	CC	CC	CC	CC	TT	TT	TT	CC	CC	TT	CC	CC	CC	TT	TT	TT	CC	CC	CC	CC	CC	TT	TT	TT	TT	CC	CC	CC	CC	CC	TT	CC	CC	CC
992817|F|0-10:G>T-10:G>T	G/T	TGCAGGCACTTATTGGAGACGCCCCGAAATTCATTGTCACCATCATTGTGACAGCTTTGCCGAGATCGG	2A|069.519449860|992817|992817	TT	GG	TT	GG	GG	GT	TT	GT	GG	GG	GG	GG	TT	TT	TT	TT	GG	GG	GG	TT	TT	GG	TT	TT	TT	GG	GG	GG	TT	TT	TT	TT	TT	GG	GG	GG	GG	TT	TT	TT	TT	TT	NN	TT	TT	TT
1219210|F|0-65:A>G-65:A>G	A/G	TGCAGCAGCAGCATGATGAGGCGAAGATGGTGAGGAGTTGTGAGAGGACAGAGCTGTAGCGGCGCGTGG	2A|068.042224140|1219210|1219210	GG	AA	AA	AA	AA	AA	GG	AG	AA	AA	AA	AA	GG	GG	GG	AG	AA	AA	AA	GG	GG	AA	GG	GG	GG	AA	AA	AA	GG	GG	GG	GG	GG	AA	AA	AA	AA	GG	GG	NN	GG	GG	AA	GG	GG	GG
1106494|F|0-56:A>G-56:A>G	A/G	TGCAGGTCTGGTCAAGAACGGCGCAATCCCTGGGAAGCCCGTTCAATCCCTGGGAAGCCCATTCTTGGA	2A|068.568710120|1106494|1106494	GG	AA	AA	AA	AA	AA	GG	AG	AA	AA	AA	AA	GG	GG	GG	GG	AA	AA	AA	GG	GG	AA	GG	GG	GG	AA	AA	AA	GG	GG	GG	GG	AG	AA	AA	AA	AA	GG	GG	GG	GG	GG	AA	GG	GG	GG
980184|F|0-59:G>A-59:G>A	G/A	TGCAGGTCTCGCATCACTCCAATGTAAAATACAACAACTCATAAATTGTGTCCAAGGCAAGTCACTGCC	2A|068.568710120|980184|980184	GG	AA	AA	GG	GG	AA	NN	GA	AA	AA	AA	AA	GG	GG	GG	GG	AA	AA	AA	GG	GG	AA	GG	GG	NN	AA	AA	AA	GG	GG	GG	GG	GG	NN	AA	AA	AA	GG	GG	GG	GG	GG	AA	NN	GG	AA
1063013|F|0-18:G>C-18:G>C	G/C	TGCAGCAGAAGAAGAAGACGGAGGCGCGACAGAGGCGATGTCACGCGGGTCCGAGATCGGAAGAGCGGT	2A|058.207542250|1092460|1092460	GG	CC	GC	GG	GG	GC	GG	GC	GC	CC	CC	CC	GG	GG	GG	GG	CC	CC	CC	GG	GG	CC	GG	GG	GG	CC	CC	CC	GG	GG	GG	CC	CC	CC	CC	CC	CC	GG	GG	GG	GG	GG	CC	GG	GG	GG
1072955|F|0-32:A>G-32:A>G	A/G	TGCAGCTTGTTGTCATCGTCCTGACGACGATGGTACAAGTACTTGTCAAGGCTTCCGTTGGGCATGTAG	2A|059.398237830|1072955|1072955	GG	AA	AA	GG	GG	AA	GG	AA	GG	AA	AA	AA	GG	GG	GG	GG	AA	AA	AA	GG	GG	AA	GG	GG	GG	AA	AA	AA	GG	GG	GG	AA	AA	AA	AA	AA	AA	GG	GG	GG	GG	GG	AA	GG	GG	GG
3064776|F|0-11:A>G-11:A>G	A/G	TGCAGCGGCTCGAAGACGATCTATCGACCTTCCGTGGCCGAGATCGGAAGAGCGGTTCAGCAGGAATGC	2A|060.517136920|3064776|3064776	AA	GG	GG	AA	AA	GG	AA	AG	AG	GG	GG	GG	NN	AA	AA	AA	GG	GG	GG	AA	AA	GG	AA	AA	AA	GG	GG	GG	AA	AA	AA	GG	GG	GG	GG	GG	GG	AA	AA	NN	AA	AA	GG	AA	AA	AA
1115924|F|0-27:G>C-27:G>C	G/C	TGCAGGCGTGACGACCAAACCAGACGACTCATTTATTAGCGGCACTACACGGGCAGATGAGATTAACCA	2A|059.398237830|1115924|1115924	GG	CC	CC	GG	GG	CC	GG	GC	GC	CC	CC	CC	GG	GG	GG	GG	CC	CC	CC	GG	GG	CC	GG	GG	GG	CC	CC	CC	GG	GG	GG	CC	CC	CC	CC	CC	CC	GG	GG	NN	GG	GG	CC	GG	GG	GG
1105748|F|0-62:C>G-62:C>G	C/G	TGCAGAGCATCATCCATCCCATCCCCAGGTCATAAACCCAAGTCGGACTCGCCTTCCTCCTCGCCAACT	2A|058.207542250|1105748|1105748	GG	CC	NN	GG	GG	CG	GG	CG	GG	CC	CC	CC	GG	GG	GG	GG	CC	CC	CC	GG	GG	CC	GG	GG	GG	CC	CC	CC	GG	GG	GG	CC	CC	CC	CC	CC	CC	GG	GG	NN	GG	GG	CC	GG	GG	GG
7351364|F|0-17:T>C-17:T>C	T/C	TGCAGCCTCGACCCCAACCCGAGATCGGAAGAGCGGTTCAGCAGGAATGCCGAGACCGATCTCGTATGC	2A|059.229023880|4536077|4536077	CC	TT	TT	CC	CC	TT	CC	TC	TC	TT	TT	TT	CC	CC	CC	CC	TT	TT	TT	CC	CC	CC	CC	CC	CC	TT	TT	TT	CC	CC	CC	TT	TT	TT	TT	TT	TT	CC	CC	NN	CC	CC	TT	CC	CC	CC
4991858|F|0-17:A>G-17:A>G	A/G	TGCAGGTCATCACCGCAGGTCGCCTTTGGTCAAGGTTGGCCGCGCCGCCGCCCCTGGTCGAACACTCAG	6A|033.439359040|2257084|2257084	AA	GG	GG	AA	AA	AG	AA	AG	AG	GG	GG	GG	NN	AA	AA	AA	GG	GG	GG	AA	AA	AA	AA	AA	AA	GG	GG	GG	AA	AA	AA	GG	GG	GG	GG	GG	GG	AA	AA	AA	AA	AA	GG	AA	AA	AA
1069758|F|0-57:C>T-57:C>T	C/T	TGCAGGAGTCTTCGCCTGGGGCGACCGTAGAAGCGGGGGAGCTGGTGGAGGGGATGATGGCCAAGCTGT	2A|036.406727280|1069758|1069758	CC	TT	TT	TT	TT	CT	CC	TT	TT	TT	TT	TT	CC	CC	CC	CT	TT	TT	TT	CC	CC	CC	CC	CC	CT	TT	TT	TT	NN	CC	CC	TT	TT	TT	TT	TT	TT	CC	CC	CC	CC	CC	TT	CC	CC	CC
4993308|F|0-20:T>C-20:T>C	T/C	TGCAGCTGCCGCACTCAGGCCTGACGTGGTCGCAGCAGCTGTGCCGAGATCGGAAGAGCGGTTCAGCAG	2A|058.639916790|3029106|3029106	TT	CC	CC	CC	CC	CC	TT	TC	TC	CC	CC	CC	TT	TT	TT	TC	CC	CC	CC	TT	TT	TT	TT	TT	TT	CC	CC	CC	TT	TT	TT	CC	CC	CC	CC	CC	CC	TT	TT	NN	TT	TT	CC	TT	TT	TT
999517|F|0-41:C>T-41:C>T	C/T	TGCAGCGATGCTGTGCTGCTGTAGCTACTCTTCCTACGCGCTGCCTCCCTCGCTGAGCCCCGTGGCGTG	2A|058.856104060|999517|999517	CC	TT	TT	TT	TT	TT	CC	CT	CT	TT	TT	TT	NN	CC	CC	CT	TT	TT	TT	CC	CC	CC	CC	CC	CC	TT	TT	TT	CC	CC	CC	TT	TT	TT	TT	TT	TT	CC	CC	NN	CC	CC	TT	CC	CC	CC
1127399|F|0-16:C>T-16:C>T	C/T	TGCAGACGCAGCGGGATGCCGCGAGCCAGCGCGGCGCGAGATGGCGCAAGACGTCTGCTAGCATGTCCT	2A|045.577096200|1127399|1127399	TT	CC	CC	CC	CC	CT	TT	CT	CC	CC	CC	CC	NN	TT	TT	TT	CC	CC	CC	TT	TT	TT	TT	TT	TT	CC	CC	CC	TT	TT	TT	CC	CC	CC	CC	CC	CC	TT	TT	TT	TT	TT	CC	TT	TT	TT
1092763|F|0-16:T>C-16:T>C	T/C	TGCAGCACCACCCCCGCTGCGTCCTTTGCGATCAGGAACCAGAGACGATGCAACACCTGCTTGCCACAT	2A|034.307062870|1092763|1092763	TT	CC	CC	CC	CC	NN	TT	TC	CC	CC	CC	CC	NN	TT	NN	TT	CC	CC	CC	NN	CC	TT	CC	NN	TT	CC	CC	NN	TT	TT	TT	CC	CC	CC	CC	CC	CC	TT	TT	TT	TT	TT	CC	TT	TT	CC
1048259|F|0-39:C>A-39:C>A	C/A	TGCAGCAGCAGCCCGCTCCACGTCCTCATCTTCCTCCTCATCATCATCATCATGCTGCTGCCTACCATG	2A|025.560897880|4405298|4405298	CC	AA	AA	AA	AA	CA	CC	CA	AA	AA	AA	CA	CC	CC	CC	CC	CC	CC	AA	CC	AA	CC	CA	CC	CC	AA	AA	AA	CC	CC	CC	AA	AA	AA	AA	AA	AA	CC	CC	CC	CC	CC	AA	CC	CC	AA
5970512|F|0-8:C>T-8:C>T	C/T	TGCAGGACTTGTTTAGTGCCGAGATCGGAAGAGCGGTTCAGCAGGAATGCCGAGACCGATCTCGTATGC	1B|092.127501350|7358430|7358430	TT	CC	CC	CC	CC	CC	NN	CC	CC	CC	CC	CT	NN	TT	NN	TT	TT	TT	CC	NN	CC	TT	CC	TT	TT	CC	CC	CC	TT	TT	TT	CC	CC	NN	CC	CC	CC	TT	NN	NN	NN	TT	CC	TT	NN	CC
3020873|F|0-35:A>G-35:A>G	A/G	TGCAGACAAGTAGAGGAACATAAATCTTGAAGTGCGCCCGAGATCGGAAGAGCGGTTCAGCAGGAATGC	2A|024.555853420|3020873|3020873	AA	GG	GG	GG	GG	GG	AG	AG	GG	GG	GG	GG	AA	AA	AA	AA	AA	AA	GG	AA	GG	AA	GG	AA	AA	AA	NN	AA	AA	AA	AA	GG	GG	NN	GG	GG	GG	GG	AA	AA	GG	GG	GG	AA	AA	GG
1064047|F|0-26:C>A-26:C>A	C/A	TGCAGTTCCCACTCGTAGTCGGGGTCATCCCAGTAGTTGCACTTGTACCGCTTCTCTATCATCACGTCG	2A|028.819454950|1064047|1064047	AA	CC	CC	CC	CC	CC	CA	CA	CC	CC	CC	CC	AA	AA	AA	AA	AA	AA	CC	AA	CC	AA	CA	AA	NN	AA	AA	AA	AA	AA	AA	CC	CC	CC	CC	CC	CC	CC	AA	AA	CC	CC	CC	AA	AA	CC
1132194|F|0-23:A>G-23:A>G	A/G	TGCAGCCTTGCGAGCATGTTGCCGGCACAGATCCTGTAGCCGCCACCGAACACCTGGTACGTCCCTGGC	2A|020.131644510|1132194|1132194	GG	AA	AA	AA	AA	AA	AG	AG	AA	AA	AA	AA	NN	GG	GG	GG	GG	GG	AA	GG	AA	GG	AG	GG	GG	GG	GG	GG	GG	GG	GG	AA	AA	AA	AA	AA	AA	AA	GG	GG	AA	AA	AA	AA	AA	AA
3064473|F|0-6:G>A-6:G>A	G/A	TGCAGCACGGATCCCTATTGCAAGCACGGCCTCCGTTTGCATTTTCCGAGATCGGAAGAGCGGTTCAGC	2A|025.925361290|3064473|3064473	GG	AA	AA	AA	AA	AA	GA	GA	AA	AA	AA	AA	NN	GG	GG	GG	GG	GG	AA	GG	AA	GG	NN	GG	GG	GG	GG	GG	GG	GG	GG	AA	AA	AA	AA	AA	NN	AA	GG	GG	AA	AA	NN	GG	GG	AA
1212067|F|0-56:A>G-56:A>G	A/G	TGCAGCTGTACCGCGGAGGCGCCGTTGCTGTTGCCCATGGGGTTCAGGGAGCCTGAGCTTCCGAGCATG	2A|024.555853420|1212067|1212067	AA	GG	GG	GG	NN	AG	AA	AG	GG	GG	GG	GG	AA	AA	AA	AA	AA	AA	GG	AA	GG	AA	NN	AA	AA	AA	AA	AA	AA	AA	AA	GG	GG	NN	GG	GG	GG	GG	AA	AA	GG	GG	GG	NN	AA	GG
1242826|F|0-48:T>C-48:T>C	T/C	TGCAGCTGAGCTGCTTTCTCTAAGTGTGTTGTGTCTCAAGCTGCTAGCCGGGGTGGATCTAAGCCGAGA	2A|008.294105853|1242826|1242826	TT	CC	CC	CC	CC	CC	CC	CC	TT	CC	NN	TT	TT	TT	TT	CC	CC	CC	TC	TT	CC	TT	TC	TT	TT	TT	TT	TT	TT	TT	TC	NN	CC	TT	CC	CC	CC	CC	TT	NN	CC	CC	TT	CC	CC	CC
1230957|F|0-42:T>C-42:T>C	T/C	TGCAGCTGGGTAGGGTTTAGCGGTGGCTGAGGGAGGTCTCGGCGGCATGGCGCCGTCCAAGGGGGAGCG	2A|008.408025754|1230957|1230957	TT	CC	TT	CC	CC	CC	CC	CC	CC	CC	CC	CC	CC	CC	CC	TT	CC	CC	CC	TT	CC	TT	TT	TT	TT	TT	TT	TT	TT	TT	TT	CC	CC	NN	TT	CC	CC	TT	TT	TT	TT	TT	TT	CC	CC	CC
3034005|F|0-33:T>C-33:T>C	T/C	TGCAGGTACTCCGCGACTGCATGAATCAACTTTCCCGAGATCGGAAGAGCGGTTCAGCAGGAATGCCGA	2A|008.259706435|3034005|3034005	CC	TT	CC	TT	TT	TT	TT	TT	TT	TT	TT	TT	TT	TT	TT	CC	TT	TT	TT	CC	TT	CC	CC	CC	CC	CC	CC	CC	CC	CC	CC	TT	TT	TT	CC	TT	TT	CC	CC	NN	CC	CC	CC	TT	TT	TT
1232836|F|0-20:G>A-20:G>A	G/A	TGCAGACCTCGGGATACCGTAAAGAAAATTTACACACAGCGTGTAAATGAAATTTGCGGGGAGCTACAT	2A|006.500042051|1232836|1232836	GG	AA	GG	AA	AA	AA	AA	AA	AA	AA	AA	AA	AA	AA	AA	GG	AA	AA	AA	GG	AA	GG	GG	GG	GG	GG	GG	GG	GG	GG	GG	AA	AA	AA	GG	AA	AA	GG	GG	GG	GG	GG	GG	AA	AA	AA
5369641|F|0-8:T>G-8:T>G	T/G	TGCAGGTCGGCGACTAGCATCCGAGATCGGAAGAGCGGTTCAGCAGGAATGCCGAGACCGATCTCGTAT	5B|081.310548060|6050011|6050011	TT	GG	TT	GG	GG	GG	GG	GG	GG	GG	GG	GG	GG	TG	GG	TG	GG	GG	GG	TT	GG	TT	TT	TT	TT	TT	TT	TT	TT	TT	TT	GG	GG	GG	TT	GG	GG	TT	TT	TT	TT	TT	TT	GG	GG	GG
100074984|F|0-6:G>A-6:G>A	G/A	TGCAGTACTGTGCGAGACAGCGTGGCCGTGTGATGCGGCAAGCGCATGAGAGGCTGGAGCATGACGGGC	2A|005.363794633|1092844|1092844	GG	AA	GG	AA	AA	AA	AA	AA	AA	AA	AA	AA	AA	AA	AA	GG	GG	GG	AA	GG	AA	GG	GG	GG	GG	GG	GG	GG	GG	GG	GG	AA	AA	AA	GG	AA	AA	GG	GG	NN	GG	GG	GG	GA	AA	AA
3064809|F|0-32:C>G-32:C>G	C/G	TGCAGGGTGGTGTCGTCGCCCAAGAACGGGACGAAGCTGGACCGAGATCGGAAGAGCGGTTCAGCAGGA	2A|008.408025754|3064809|3064809	CC	GG	CC	GG	GG	GG	GG	GG	GG	GG	GG	GG	NN	GG	GG	CC	CC	CC	GG	CC	GG	CC	CC	CC	CC	CC	CC	CC	CC	CC	CC	GG	GG	GG	CC	GG	GG	CC	CC	NN	CC	CC	CC	GG	GG	GG
1088217|F|0-21:A>G-21:A>G	A/G	TGCAGAAAACAAATATAGAGAGCAGAAAAAAAACATAAGAACACAAATGTATAGAACTTAACAAACATG	2A|009.358145905|1088217|1088217	AA	GG	AA	GG	GG	GG	NN	GG	GG	NN	GG	GG	GG	GG	GG	NN	AA	AA	GG	AA	GG	NN	AA	AA	AA	AA	AA	AA	AA	NN	NN	GG	GG	GG	AA	GG	GG	AA	AA	AA	AA	AA	NN	NN	GG	NN
5323959|F|0-49:A>C-49:A>C	A/C	TGCAGGCTGGGTCACGGCCGTGACGACAATGACGGGAGCTGCAAGAACTCCGGCGACGGCGAGGTTGTG		CC	AA	CC	AA	AA	AA	AA	AA	AA	AA	AA	AA	AA	AA	AA	CC	CC	CC	AA	CC	AA	CC	CC	NN	CC	CC	NN	CC	NN	CC	CC	AA	AA	AA	CC	AA	AA	NN	AA	CC	NN	CC	AA	CC	AA	AA
1127590|F|0-26:G>C-26:G>C	G/C	TGCAGAGGCAGCCCCTTGTACTCCATCACGGCAGCCACGTCCCGCGCCAGCGTGGAGCGGATGATGGCC	2A|103.750167700|1025623|1025623	CC	GG	GG	GG	GG	CC	GG	GC	GG	CC	CC	GG	GG	GG	GG	CC	CC	CC	CC	CC	GG	CC	GG	GG	GG	CC	CC	CC	GG	GG	GG	GG	GG	NN	GG	CC	CC	GG	GG	GG	GG	GG	GG	GG	CC	GG
100064475|F|0-13:T>A-13:T>A	T/A	TGCAGCTTTGTTCAGAGTCCGAGATCGGAAGAGCGGTTCAGCAGGAATGCCGAGACCGATCTCGTATGC	3B|095.579458400|3950028|3950028	AA	TT	AA	TT	TT	AA	AA	AA	AA	AA	AA	AA	NN	TT	NN	AA	AA	AA	AA	NN	AA	TT	NN	AA	AA	TT	NN	TT	TT	TT	TT	NN	AA	AA	AA	TT	TT	TT	AA	AA	TT	TT	AA	TT	AA	AA
1130021|F|0-20:A>G-20:A>G	A/G	TGCAGCGGCGGATCCATGACGGGAAAGTCGTACTGGTGCATGGGGCATACGACCCAGCCATGCACCAAG	3B|093.070445890|1375546|1375546	AA	GG	AA	GG	GG	AA	AA	AA	AA	AA	AA	AA	NN	GG	GG	AA	AA	AA	AA	AA	AA	GG	AA	AA	AA	GG	GG	GG	GG	GG	GG	AA	AA	AA	AA	GG	NN	GG	AA	NN	GG	GG	AA	GG	AA	AA
2284592|F|0-9:C>T-9:C>T	C/T	TGCAGCATTTGGTCGAACATGTGGCAGGCATCACGGTGGCGGACGAGCTCAGAGCAGCCATGGAGGAGG	2B|108.490098400|2284592|2284592	TT	CC	TT	TT	TT	TT	TT	TT	TT	TT	TT	CT	TT	TT	TT	CC	CC	CC	CC	TT	TT	TT	TT	CC	CC	TT	TT	TT	TT	TT	TT	CC	CC	TT	TT	TT	CT	CC	CC	TT	CC	CC	TT	CC	CC	TT
100032230|F|0-33:A>G-33:A>G	A/G	TGCAGACGCTCAAGGAGGCCCTGGACGAAGCGCGCACGCTCATCCAGTCCTGCCAAACTAGAAGCATGT	2B|107.033697000|1377586|1377586	AA	GG	AA	AA	AA	AA	AA	AA	AA	AA	AA	AA	AA	AA	AA	GG	GG	GG	GG	AA	AA	AA	AA	GG	GG	AA	AA	AA	AA	AA	AA	GG	GG	AA	AA	AA	AA	GG	GG	AA	GG	GG	AA	GG	GG	AA
4910152|F|0-16:C>T-16:C>T	C/T	TGCAGGAGGAGCGGCTTAACCGCGGGAGGAGAACAGGGTACGGCGGGAGGAGCTCAAGCGTGCCCGAGA		TT	CC	TT	TT	TT	TT	NN	TT	CC	TT	TT	NN	NN	CT	CT	CC	NN	NN	CC	CT	TT	TT	TT	CC	CC	TT	TT	TT	TT	TT	TT	CT	CT	NN	NN	TT	CC	CC	CT	TT	CC	CC	TT	CC	CC	TT
991212|F|0-11:A>G-11:A>G	A/G	TGCAGCAGGGCGTGGAAGGAGGAGTAGCAGAGGAAGGGGGCCGCGCGGAGGGGCGACGTGCTCGCCGAG	2A|066.559064210|991212|991212	AA	GG	GG	AA	AA	AG	AA	AG	AG	GG	GG	GG	AA	AA	AA	AA	GG	GG	GG	AA	AA	GG	AA	AA	AA	GG	GG	GG	AA	AA	AA	GG	GG	NN	GG	GG	GG	AA	AA	AA	AA	AA	GG	AA	AA	AA
1247930|F|0-52:T>C-52:T>C	T/C	TGCAGCGGAAAAACTAGGTCTGGCGACTTGGTGATTTGACGCGGCGGAGCGGCGGAAGCTTTGTGTTGG	3A|146.855178800|1247930|1247930	TT	CC	TT	TT	NN	TT	TT	TT	TT	NN	TT	TT	NN	TT	NN	TT	TT	TT	TT	CC	CC	TC	CC	CC	CC	CC	NN	CC	CC	CC	CC	CC	CC	NN	TT	CC	TT	CC	CC	NN	NN	CC	CC	CC	CC	CC
1092752|F|0-7:C>G-7:C>G	C/G	TGCAGGTGGGTCGCCACCAGCGTGTTCTGCTTGCTGCCCGTCCTCCTTGTCACCGAGATCGGAAGAGCG	3A|147.744814600|1092752|1092752	CC	GG	CC	CC	CC	CC	CC	CC	CC	CC	CC	CC	CC	CC	CC	CC	CC	CC	CC	GG	GG	CG	GG	GG	GG	GG	GG	GG	GG	GG	GG	GG	GG	NN	CC	GG	CC	GG	GG	GG	GG	GG	GG	GG	GG	GG
1212633|F|0-5:C>G-5:C>G	C/G	TGCAGGTGCGGGGAAGCATCACGCACGCGCAAAATGAGCACCCATCCGCACACGCACACGCACGGGCAC	3A|147.095092000|1212633|1212633	CC	GG	CC	CC	CC	CC	CC	CC	CC	CC	CC	NN	CC	CC	CC	CC	CC	CC	CC	GG	GG	CG	GG	GG	GG	GG	GG	GG	GG	GG	GG	GG	GG	CC	CC	GG	CC	GG	GG	NN	GG	GG	GG	GG	GG	GG
5338388|F|0-25:T>C-25:T>C	T/C	TGCAGCGGCGGGCGGTGCGCCATGTCCGACCGAGGCGCAGGGCTCGGGCGGTGGGCTCGGGGGACCCTG	3A|147.398213000|5325208|5325208	TT	CC	TT	TT	TT	TT	TT	TT	TT	TT	TT	TT	TT	TT	TT	TT	TT	TT	TT	CC	CC	TC	CC	CC	CC	CC	CC	CC	CC	CC	CC	CC	CC	NN	TT	CC	TT	CC	CC	TT	CC	CC	CC	CC	CC	CC
1132295|F|0-29:C>T-29:C>T	C/T	TGCAGCACCCACGACTTGACGACCAGGCCTCTGCCCTTGGTCCAGTGGAAGATCTAGGCCCCAGGCCGA	3A|147.594647400|1132295|1132295	TT	CC	TT	TT	TT	TT	TT	TT	NN	TT	TT	TT	NN	TT	NN	TT	TT	TT	TT	CC	CC	CC	CC	CC	CC	CC	CC	CC	CC	CC	CC	CC	CC	NN	NN	CC	TT	CC	CC	TT	CC	CC	CC	CC	CC	CC
1127979|F|0-9:C>T-9:C>T	C/T	TGCAGGGTGTAGGGAGAATAAGGACAAGGAGCCCGCCATGGCCGCTAGCGTGGCAGTTGTGGAGCAGGG		TT	CC	TT	TT	TT	TT	TT	NN	TT	TT	TT	TT	TT	TT	TT	TT	TT	TT	TT	CC	CC	CC	TT	TT	TT	CC	CC	CC	CC	TT	CC	CC	CC	CC	TT	NN	TT	CC	CC	TT	CC	NN	CC	NN	NN	NN
994325|F|0-24:T>C-24:T>C	T/C	TGCAGCTCCCGTTGAATCGTCCAACTTCCGAGGTCAAACCCCCGTCCAACCATGGCGAGACGAGAGCCC	3A|126.318741500|994325|994325	TT	CC	TT	TT	TT	TT	TT	TT	TT	TT	TT	TT	TT	CC	CC	TT	TT	TT	TT	TT	CC	CC	TT	TT	TT	CC	CC	CC	TT	TT	TT	CC	CC	TT	TT	CC	CC	CC	TT	CC	CC	CC	CC	CC	CC	TT
1102287|F|0-54:T>A-54:T>A	T/A	TGCAGCAAATAGATTGATGCGCGTATACACGAATACGCAGCCTCGGCGGACATCACTAGCCGAGATCGG	3A|138.669594200|1102287|1102287	TT	AA	TT	TT	TT	TT	AA	TA	TT	TT	TT	AA	TT	TT	TT	TT	TT	TT	TT	AA	AA	AA	TT	TT	TT	AA	AA	AA	TT	TT	TT	AA	AA	NN	TT	AA	AA	TT	TT	TT	TT	TT	AA	AA	AA	TT
4989119|F|0-24:T>G-24:T>G	T/G	TGCAGCGGCGTGACCGTCCAAGGCGTCCGAGATCGGAAGAGCGGTTCAGCAGGAATGCCGAGACCGATC	3A|130.135342300|4989119|4989119	GG	TT	GG	GG	GG	GG	TT	TG	GG	GG	GG	TT	GG	GG	GG	GG	GG	GG	GG	TT	TT	TT	GG	GG	GG	TT	TT	TT	GG	GG	GG	TT	TT	GG	GG	TT	TT	GG	GG	GG	GG	GG	TT	TT	TT	GG
100056806|F|0-31:A>T-31:A>T	A/T	TGCAGCCGCAAGGCCTGTCAAGCAAGCAAGCTGTCATTAAGTGAAGCCGAGATCGGAAGAGCGGTTCAG	3A|131.189319700|1307681|1307681	AA	TT	AA	AA	AA	AT	TT	AT	TT	AA	AA	TT	AA	AA	AA	AA	AA	AA	AA	TT	TT	TT	AA	AA	AA	TT	TT	TT	AA	AA	AA	TT	TT	AA	AA	TT	TT	AA	AA	AA	AA	AA	TT	TT	TT	TT
100056918|F|0-11:T>C-11:T>C	T/C	TGCAGTGTGGTCCTCTACAATGTCTACATGATCAGCTGGCCGCGAACCGAGATCGGAAGAGCGGTTCAG	3A|130.943500900|4988948|4988948	CC	TT	CC	CC	CC	CC	TT	TC	TT	CC	CC	TT	CC	CC	CC	CC	CC	CC	CC	TT	TT	TT	CC	CC	CC	TT	TT	TT	CC	CC	CC	TT	TT	CC	CC	TT	TT	CC	CC	CC	CC	CC	TT	TT	TT	TT
1094623|F|0-44:G>C-44:G>C	G/C	TGCAGCAACCTCACCTGCGCCTGCGCCCGCCCACATCCTCCCCCCTACTGACGGCGCAGCCGCTGTCGT	3A|130.943500900|1142489|1142489	CC	GG	CC	CC	CC	CC	NN	GC	GG	CC	CC	GG	NN	CC	CC	CC	CC	CC	CC	GG	GG	GG	CC	CC	CC	GG	GG	GG	CC	CC	CC	GG	GG	CC	CC	GG	GG	CC	CC	CC	CC	CC	GG	GG	GG	GG
100073377|F|0-50:C>A-50:C>A	C/A	TGCAGCACTAGTAGCGGCGCTGGCAGTGGCCTGCTCGCTGGTGTCTGGGGATTATGCGGCGGCAGAGCA	3A|137.547061900|1026080|1026080	CC	AA	CC	CA	CC	CC	AA	CA	AA	CC	CC	AA	CC	CC	CC	CC	CC	CC	CC	AA	AA	AA	CC	CC	CC	AA	AA	AA	CC	CC	CC	AA	AA	CC	CC	AA	CA	CC	CC	CC	CC	CC	AA	AA	AA	AA
4990006|F|0-67:G>C-67:G>C	G/C	TGCAGAGCAGCGAGCTCGCTTCTTTCAACATGAAAAGAGGTGAAGACACCAAGGAGGCAGAGGAGCCCG	3A|132.063345500|4990006|4990006	GG	CC	GG	GG	GG	GG	CC	GC	CC	GG	GG	CC	GG	GG	GG	NN	GG	GG	GG	CC	CC	CC	GG	GG	GG	NN	CC	CC	GG	GG	GG	CC	CC	GG	GG	CC	CC	GG	GG	NN	GG	GG	CC	CC	CC	CC
1248251|F|0-24:G>T-24:G>T	G/T	TGCAGTGATAGCTCACTTCATTTTTCAATGTTTCATTACCTAGAAATTCTAATCCACTGTGACATATAT	3A|131.292399600|1248251|1248251	TT	GG	TT	TT	TT	GT	GG	GT	GG	TT	TT	GG	NN	TT	TT	TT	TT	TT	TT	GG	GG	GG	TT	TT	TT	GG	GG	GG	TT	TT	TT	GG	GG	TT	TT	GG	GG	TT	TT	TT	TT	TT	GG	GG	GG	GG
1055641|F|0-47:T>A-47:T>A	T/A	TGCAGCCGATAGTGGGTTCGGAGTTCGGACGCGCCGCCAGCCCATACAGTTGACTCAGTTTCGGTTCAC	3A|133.077965900|1055641|1055641	TT	AA	TT	TT	TT	TA	AA	TA	AA	TT	TT	AA	TT	TT	TT	TT	TT	TT	TT	AA	AA	AA	TT	TT	TT	AA	AA	AA	TT	TT	TT	AA	AA	TT	TT	AA	AA	TT	TT	TT	TT	TT	AA	AA	AA	AA
1079802|F|0-18:G>T-18:G>T	G/T	TGCAGAACAAAGGTGGTGTTGTATATATACAGCGCGCGTGTACATCTTCTTCGCGGGTATCATACGTCG	3A|131.292399600|1079802|1079802	TT	GG	TT	TT	TT	GT	GG	TT	GG	TT	TT	GG	TT	TT	TT	TT	TT	TT	TT	GG	GG	GG	TT	TT	TT	GG	GG	GG	TT	TT	TT	GG	GG	TT	TT	TT	GG	TT	TT	NN	TT	TT	NN	GG	GG	GG
3951116|F|0-32:T>C-32:T>C	T/C	TGCAGGCTGTGGCTGAAGGCGGAGGCGCACTCCGCCGAGATCGGAAGAGCGGTTCAGCAGGAATGCCGA	3A|100.556329100|3951116|3951116	TT	CC	CC	TT	TT	CC	TT	TC	CC	CC	TC	CC	NN	TT	TT	TT	TT	TT	TT	TT	TT	TT	CC	TT	TT	CC	CC	CC	TT	TT	TT	TT	TT	TT	NN	TT	TC	TC	TT	TT	TT	TT	TT	CC	TT	CC
5582066|F|0-9:C>T-9:C>T	C/T	TGCAGGTCATGGCGAGCCGCCGCGTCGTGGCACCCGAGATCGGAAGAGCGGTTCAGCAGGAATGCCGAG	3B|090.299387800|4989086|4989086	TT	CC	CC	TT	TT	CC	TT	CT	CC	CT	CC	CC	NN	TT	TT	TT	TT	TT	TT	TT	TT	TT	CC	CC	TT	CC	CC	CC	TT	TT	TT	TT	TT	TT	TT	TT	CC	CC	TT	CC	TT	TT	TT	CC	TT	CC
1076322|F|0-40:A>C-40:A>C	A/C	TGCAGGTCAACCTCCACTCCAAATATGTGCTGCTGAATCTCAATTTTCAACCGTGATAACGGTACTGCT	3A|074.856028850|1076322|1076322	AA	CC	CC	AA	AA	AC	AA	AC	CC	AA	CC	CC	AA	AA	AA	AA	AA	AA	AA	AA	AA	AA	CC	CC	AA	CC	CC	CC	AA	AA	AA	AA	AA	AA	AA	AA	CC	CC	AA	CC	NN	AA	AA	CC	AA	CC
995376|F|0-42:T>G-42:T>G	T/G	TGCAGAATGCAAGCGAAGCCCAAGATGACGTAGGAAGTCACAGGAGCATCCGAGATCGGAAGAGCGGTT	3A|074.990041590|995376|995376	TT	GG	GG	TT	TT	TG	TT	TG	GG	TG	GG	GG	TT	TT	TT	TT	TT	TT	TT	TT	TT	TT	GG	GG	TT	GG	GG	GG	TT	TT	TT	TT	TT	TT	TT	TT	GG	TT	TT	GG	TT	TT	TT	GG	TT	GG
100090859|F|0-17:G>T-17:G>T	G/T	TGCAGGGAGCCAGAACTTGGCCGAGATCGGAAGAGCGGTTCAGCAGGAATGCCGAGACCGATCTCGTAT	5B|059.059221690|7353641|7353641	TT	GG	GG	GG	GG	GG	TT	GT	GG	GT	GG	GG	NN	TT	TT	NN	TT	TT	TT	TT	TT	TT	TT	GT	TT	GG	GG	GG	TT	TT	TT	TT	NN	NN	TT	TT	GG	TT	TT	NN	TT	TT	TT	TT	TT	GG
2276382|F|0-51:C>T-51:C>T	C/T	TGCAGTGGCTAGCTACCTGTCTTTACAAGATGGAGATTGCCTGATCGAAACTTACCTGACGGTCTGAAC	3A|070.942486970|2276382|2276382	TT	CC	CC	CC	CC	CT	TT	CC	CC	CT	CC	CC	TT	TT	TT	TT	TT	TT	TT	TT	TT	TT	TT	TT	TT	CC	CC	CC	TT	TT	TT	TT	TT	TT	TT	TT	CC	TT	TT	CC	TT	TT	TT	TT	TT	CC
7350408|F|0-9:G>A-9:G>A	G/A	TGCAGAGTGAGGGCGGGCGGGGGGTTAAGTAACCGAGATCGGAAGAGCGGTTCAGCAGGAATGCCGAGA	3A|066.272274040|4394249|4394249	AA	GG	GG	GG	GG	GA	AA	GA	GG	AA	AA	GG	AA	AA	AA	AA	AA	AA	AA	AA	AA	GG	AA	AA	AA	GG	GG	GG	AA	AA	AA	AA	AA	AA	AA	AA	GG	GG	AA	GA	GG	GG	AA	GG	GG	GG
1079639|F|0-30:G>A-30:G>A	G/A	TGCAGAGTCACTGCGTGCGTATGTATCGCCATTGACGCAAGGAAGACACGCGCCGCGGCGCACGCTGCT	3A|065.651100230|1079639|1079639	GG	AA	AA	AA	AA	AA	GG	GA	AA	GG	GG	AA	GG	GG	GG	GG	GG	GG	GG	GG	GG	AA	GG	GG	GG	AA	AA	AA	GG	GG	GG	GG	GG	GG	GG	GG	AA	AA	GG	AA	AA	AA	GG	AA	AA	AA
1142583|F|0-6:G>A-6:G>A	G/A	TGCAGAATGCTCGCATCTCGTGGCGTGGATTGACATGGCAAGATGTCGTAGAACTGTACAGAGACGTCA	3A|058.255583980|1142583|1142583	GG	AA	AA	AA	AA	AA	GG	GA	AA	GG	GG	AA	GG	GG	GG	GG	GG	GG	GG	GG	GG	AA	GG	GG	GG	NN	AA	AA	GG	GG	GG	GG	GG	GG	GG	GG	AA	AA	GG	AA	AA	AA	GG	AA	AA	AA
1126859|F|0-48:C>T-48:C>T	C/T	TGCAGAGCCTGCGCGGCCGCACCCATCTGATCCCGCTGGGGCACCGCCTGTACGCGCTCAACCGATTCA	3A|061.934234200|1126859|1126859	CC	TT	TT	TT	TT	CT	CC	CT	TT	CC	CC	TT	CC	CC	CC	CC	CC	CC	CC	CC	CC	TT	CC	CC	CC	TT	TT	TT	CC	CC	CC	CC	CC	CC	CC	CC	TT	TT	CC	TT	TT	TT	CC	TT	TT	TT
1216949|F|0-13:C>A-13:C>A	C/A	TGCAGACGGAGCAACTAGAAGGCTAGAGCTCGTAGCTGAAGATTTTATTGGCCGAGATCGGAAGAGCGG	3A|061.934234200|1216949|1216949	CC	AA	AA	AA	AA	AA	CC	CA	AA	CC	CC	AA	CC	CC	CC	CC	CC	CC	CC	CC	NN	AA	CC	CC	CC	AA	AA	AA	CC	CC	CC	CC	CC	CC	CC	CC	AA	AA	CC	AA	AA	AA	CC	AA	AA	AA
2255314|F|0-39:G>A-39:G>A	G/A	TGCAGCCGATTAGTCAGGCTTGGTTAATTTTGTTGAGTTATTGATGAATAGGGATGTGATGCTTCCGTC	3A|060.509742670|2255314|2255314	GG	AA	AA	AA	AA	AA	GG	GA	AA	GG	GG	AA	GG	GG	GG	GG	GG	GG	GG	GG	GG	AA	GG	GG	GG	AA	AA	AA	GG	GG	GG	GG	GG	AA	GG	GG	AA	AA	GG	AA	AA	AA	GG	AA	AA	AA
3064459|F|0-9:C>T-9:C>T	C/T	TGCAGGTCGTTGCCCCGCTCCCTCATCCCGCGCCACCGAGATCGGAAGAGCGGTTCAGCAGGAATGCCG	3A|057.878163720|3064608|3064608	TT	CC	CC	CC	CC	CC	TT	CT	CC	TT	TT	CC	NN	TT	TT	TT	TT	TT	TT	TT	TT	CC	TT	TT	TT	CC	CC	CC	TT	TT	TT	TT	TT	CC	TT	TT	CC	CC	TT	CC	CC	CC	TT	CC	CC	CC
1082841|F|0-62:A>C-62:A>C	A/C	TGCAGCTCAGGGGCCAAGTTTCACCCTCGCGATCAGCGGTCATTGCCATGGTTCTAATTAATCCCCCAC	3A|058.004079240|1082841|1082841	AA	CC	CC	CC	CC	AC	AA	AC	CC	AA	AA	CC	NN	AA	AA	AA	AA	AA	AA	AA	AA	CC	AA	AA	AA	CC	CC	CC	AA	AA	AA	AA	AA	CC	AA	AA	CC	CC	AA	CC	CC	CC	AA	CC	CC	CC
4911002|F|0-64:G>C-64:G>C	G/C	TGCAGGCGCGGGTGCTCGAGGAGCTCCTCTCCTCGAGCGCTCGGGCGACGGGGACGAGGTGCAGCGAGA	3A|058.177803900|4911164|4911164	CC	GG	GG	GG	GG	GC	CC	GC	GG	CC	CC	GG	NN	CC	CC	CC	CC	CC	CC	CC	CC	GG	CC	CC	CC	GG	GG	GG	CC	CC	CC	CC	CC	GG	CC	CC	GG	GG	CC	GG	GG	GG	GC	GG	GG	GG
5338376|F|0-13:T>G-13:T>G	T/G	TGCAGCTCATGGAGGCCCATGGCGGCGGCTCGCAAAGTTGGATGGCAGCGGCTCGGCCACATCGGCGCC	3A|058.663575270|5338376|5338376	GG	TT	TT	TT	TT	TG	GG	TG	TT	GG	GG	TT	GG	GG	GG	GG	GG	GG	GG	GG	GG	TT	GG	GG	GG	TT	TT	TT	GG	GG	GG	GG	GG	TT	GG	GG	TT	TT	TG	TT	TT	TT	GG	TT	TT	TT
999525|F|0-36:C>T-36:C>T	C/T	TGCAGCGACGTACTACGCGCATACGGGATTTGACCATAGAGCAGTGTGGCAAAGGACGGGATACTACTA	3A|056.494822820|999525|999525	CC	TT	TT	TT	TT	TT	CC	CC	TT	CC	CC	TT	CC	CC	CC	CC	CC	CC	CC	CC	CC	TT	CC	CC	CC	TT	TT	TT	CC	CC	CC	CC	CC	TT	CC	CC	CC	TT	CC	TT	TT	TT	CC	TT	TT	TT
990692|F|0-61:C>T-61:C>T	C/T	TGCAGAGTACGCCCCGCCGCCTTTGAGCACCACCACCGCCTCCGCCACTCCCAGCCGCATCTGCCCGCC	3A|056.447484930|990692|990692	TT	CC	CC	CC	CC	CT	TT	CT	CC	TT	TT	CC	TT	TT	TT	TT	TT	TT	TT	TT	CC	CC	TT	TT	TT	CC	CC	CC	TT	TT	TT	TT	TT	CC	TT	TT	TT	CC	TT	CC	CC	CC	TT	CC	CC	CC
1086479|F|0-49:G>T-49:G>T	G/T	TGCAGTGACTACTGCTCACGTTTTAAAAAGCATCACTGTTTGCCTCCCTTCTTGGGCGTGTCAGCCGCT	3A|058.004442040|1086479|1086479	GG	TT	TT	TT	TT	GT	GG	GG	TT	GG	GG	TT	GG	GG	GG	GG	GG	GG	GG	GG	TT	TT	GG	NN	GG	TT	TT	TT	GG	GG	GG	GG	GG	TT	GG	GG	GG	TT	GG	TT	TT	NN	GG	TT	TT	GT
1125892|F|0-31:A>G-31:A>G	A/G	TGCAGGCTTTGGCCGCCGTAAACAAGCATGCGTGCGTGCGTACGTCGGTACGTGCGGCCTCGGACAAAG	3A|055.440166290|1125892|1125892	GG	AA	AA	AA	AA	AA	AA	AA	AA	GG	GG	AA	GG	GG	GG	GG	GG	GG	GG	GG	AA	AA	GG	GG	GG	AA	AA	AA	GG	GG	GG	GG	GG	AA	GG	GG	GG	AG	GG	AA	AA	AA	GG	AA	AA	AA
1218740|F|0-19:T>C-19:T>C	T/C	TGCAGAGTTGATCATTCGTCCCCAGAAGCTCGTCATTAATTAACTTGATCACCGAGATCGGAAGAGCGG	3A|054.727963570|1218740|1218740	TT	CC	CC	CC	NN	NN	CC	CC	CC	TT	NN	NN	NN	TT	TT	TT	TT	TT	NN	TT	NN	CC	TT	TT	TT	CC	CC	CC	TT	TT	TT	TT	TT	NN	TT	TT	TT	NN	NN	NN	CC	CC	NN	CC	CC	CC
1219129|F|0-19:C>T-19:C>T	C/T	TGCAGCACCTTCACCTCTCTTGCGTGTCTCTCAAAGCTCCGCCCTTCTCCCGACGCATGGGTTTTCCGA	3A|054.727963570|1219129|1219129	CC	TT	TT	TT	TT	TT	TT	TT	TT	CC	CC	TT	CC	CC	CC	CC	CC	CC	CC	CC	TT	TT	CC	CC	CC	TT	TT	TT	CC	CC	CC	CC	CC	TT	CC	CC	CC	TT	CC	TT	TT	TT	CC	TT	TT	TT
1068094|F|0-56:G>T-56:G>T	G/T	TGCAGTCCAGCGAAGGATCAGGCGGCATGGGCCTGCTCATCGGCGAGGGCTTTGGGTCGGGAGATAGCT	3A|054.830317610|1068094|1068094	GG	TT	TT	TT	TT	TT	TT	TT	TT	GG	GG	TT	GG	GG	GG	GG	GG	GG	GG	GG	TT	TT	GG	GG	GG	TT	TT	TT	GG	GG	GG	GG	GG	TT	GG	GG	GG	TT	GG	NN	TT	TT	NN	TT	TT	TT
1150748|F|0-42:G>C-42:G>C	G/C	TGCAGCGTTCTTTTGTTGCTCCCACTGGAGCAGCCACTGGAGCTGAGCATGTTGCTCCCCCTCATGGCC	3A|050.547311650|1150748|1150748	CC	GG	GG	GG	GG	GG	GG	GG	GG	CC	CC	GG	CC	CC	CC	CC	CC	CC	CC	CC	GG	GG	CC	CC	CC	GG	GG	GG	CC	CC	CC	CC	CC	GG	CC	CC	CC	GG	CC	GG	GG	GG	CC	GG	GG	GG
3064769|F|0-35:G>C-35:G>C	G/C	TGCAGTCCGACATCGGCAGCGCCTCGCCTAGGTATCCACGCCCGAGATCGGAAGAGCGGTTCAGCAGGA	3A|050.547311650|3064769|3064769	GG	CC	CC	CC	CC	CC	CC	CC	CC	GG	GG	CC	GG	GG	GG	GG	GG	GG	GG	GG	CC	CC	GG	GG	GG	CC	CC	CC	GG	GG	GG	GG	GG	CC	GG	GG	GG	CC	GG	CC	CC	CC	GG	CC	CC	CC
1166907|F|0-36:G>C-36:G>C	G/C	TGCAGAAGGTCATGTGCGGTCATCAAGGGGCACGTTCTGTGAGGGAAAGGGAAGGGAGACTGGCTGCAT	3A|049.472043440|1166907|1166907	GG	CC	CC	CC	CC	CC	CC	CC	CC	GG	GC	CC	NN	GG	GG	GG	GG	GG	GG	GG	CC	CC	GG	GG	GG	CC	CC	CC	CC	CC	CC	GG	GG	CC	GG	GG	GG	CC	GG	CC	CC	CC	GG	CC	CC	CC
5367427|F|0-33:C>A-33:C>A	C/A	TGCAGGTACGTGTCGGCCACGATAGCATCTGGCATCCGCCCCAGCTCCAACGCCAGCCGAGATCGGAAG	3A|049.472043440|1220064|1220064	AA	CC	CC	CC	CC	CC	CC	CC	CC	AA	AA	CC	AA	AA	AA	AA	AA	AA	AA	AA	CC	CC	AA	AA	AA	CC	CC	CC	CC	CC	CC	AA	AA	CC	AA	AA	AA	CC	AA	CC	CC	CC	AA	CC	CC	CC
1090173|F|0-19:C>G-19:C>G	C/G	TGCAGCCTCAGGTCGTCCAGGAACATGGAGTTGACCCTCATCAGGGATCGTCCCAGCGTGAGGTCCTGC	3A|048.240043000|1090173|1090173	CC	GG	GG	GG	GG	GG	GG	GG	GG	CC	CC	GG	CC	CC	CC	CC	CC	CC	CC	CC	CC	GG	CC	CC	CC	GG	GG	GG	GG	GG	GG	CC	CC	GG	CC	CC	CC	GG	CC	GG	GG	GG	CC	GG	GG	GG
1083292|F|0-24:T>C-24:T>C	T/C	TGCAGAGAAGGCCTGGGGAGGACTCGAGGTGCTCGCGGCGGCGCGGATTCCGAGATCGGAAGAGCGGTT	3A|048.240043000|1083292|1083292	CC	TT	TT	TT	TT	TT	TT	TT	TT	CC	CC	TT	NN	CC	CC	CC	CC	CC	CC	CC	CC	TT	CC	CC	CC	TT	TT	TT	TT	TT	TT	CC	CC	NN	CC	CC	CC	TT	CC	TT	TT	TT	CC	TT	TT	TT
1090881|F|0-42:G>A-42:G>A	G/A	TGCAGATTCAGGAGGTGTAGATTTGGGCGGCGGGATTGGGATAGTTGCTCACCTTCTTGATGTGCGCCG	3A|047.727743070|1090881|1090881	AA	GG	GG	GG	GG	GG	GG	GG	GG	AA	AA	GG	AA	AA	AA	AA	AA	AA	AA	AA	AA	GG	AA	AA	AA	GG	GG	GG	GG	GG	GG	AA	AA	GG	AA	AA	AA	GG	AA	GG	GG	GG	AA	GG	GG	GG
100053421|F|0-25:A>G-25:A>G	A/G	TGCAGACGGCGAGGCTAGCAGCCAGGGGCCGAGATCGGAAGAGCGGTTCAGCAGGAATGCCGAGACCGA	3A|048.240043000|4394600|4394600	AA	GG	GG	GG	GG	GG	GG	GG	GG	AA	AA	GG	AA	AA	AA	AA	AA	AA	AA	AA	AA	GG	AA	AA	AA	GG	GG	GG	GG	GG	GG	AA	AA	NN	AA	AA	AA	GG	AA	NN	GG	GG	AA	GG	GG	GG
3064920|F|0-27:A>G-27:A>G	A/G	TGCAGCTGCGGCGCCTTCGGCTTCGTCGCGTCGTCGTCGCCGAGATCGGAAGAGCGGTTCAGCAGGAAT	3A|047.727743070|3064920|3064920	AA	GG	GG	GG	GG	GG	GG	GG	GG	AA	AA	GG	NN	AA	AA	AA	AA	AA	AA	AA	AA	GG	AA	AA	AA	GG	GG	GG	GG	GG	GG	AA	AA	GG	AA	AA	AA	GG	AA	GG	GG	GG	AA	GG	GG	GG
4909900|F|0-62:A>G-62:A>G	A/G	TGCAGCAGCGACACCAGCACGGTAGCCTCGCCCAGGTGGACAATCTGCTGGATGCACCTGACGACCTGG	3A|044.992569130|1025085|1025085	AA	GG	GG	GG	GG	GG	GG	GG	GG	AG	AA	GG	NN	AA	AA	AA	AA	AA	AA	AA	AA	GG	AA	AA	AA	GG	GG	GG	GG	GG	GG	AA	AA	GG	AA	AA	AA	GG	AA	GG	GG	GG	AA	GG	GG	GG
1094856|F|0-29:C>A-29:C>A	C/A	TGCAGTCCGACATCGGCGGCGCCTCGCCTAGCCTAGCCTAGGTATCCACGCCCGAGATCGGAAGAGCGG	3A|047.727743070|1094856|1094856	AA	CC	CC	CC	CC	CC	CC	CC	CC	AA	AA	CC	AA	AA	AA	AA	AA	AA	AA	AA	AA	CC	AA	AA	AA	CC	CC	CC	CC	CC	CC	AA	AA	CC	AA	AA	AA	CC	AA	CC	CC	CC	AA	CC	CC	CC
1094665|F|0-6:T>C-6:T>C	T/C	TGCAGTCTGGCGGTCGTTGGCGCGCCATTGATTCCAAGCGTGTCCGTTTCCGCAAGTCCCGTGGCGGCA	3A|047.727743070|1094665|1094665	CC	TT	TT	TT	TT	TT	TT	TT	TT	CC	CC	TT	CC	CC	CC	CC	CC	CC	CC	CC	CC	TT	CC	CC	CC	TT	TT	TT	TT	TT	TT	CC	CC	TT	CC	CC	CC	TT	CC	TT	TT	TT	CC	TT	TT	TT
1128070|F|0-20:A>G-20:A>G	A/G	TGCAGCGTACAGCCCGTCTCGTTCTTGAAGACCAGTGTACAGTAGACCAAAACGCGTAGGTCGCTGTTC	3A|047.402662970|1128070|1128070	GG	AA	AA	AA	AA	AA	AA	AA	AA	GG	GG	AA	GG	GG	GG	GG	GG	GG	GG	GG	GG	AA	NN	GG	GG	AA	AA	AA	AA	AA	AA	GG	GG	NN	GG	GG	GG	AA	GG	AA	AA	AA	GG	AA	AA	AA
100071752|F|0-12:T>A-12:T>A	T/A	TGCAGGGCACGCAGCTTCGTAATTCGGCTCGTGCCGTTTACATGCAGACCGTGGACCGAGATCGGAAGA	3A|047.073791290|1711331|1711331	AA	TT	TT	TT	TT	TT	TT	TT	TT	AA	AA	TT	AA	AA	AA	AA	AA	AA	AA	AA	AA	TT	AA	AA	AA	TT	TT	TT	TT	TT	TT	AA	AA	TT	AA	AA	AA	TT	AA	TT	TT	TT	AA	TT	TT	TT
1102783|F|0-21:A>C-21:A>C	A/C	TGCAGTGTGAATGCGGAGTACCGAGCAAAGGAGAGAGAGTGAGGAAGTGGGTGACCGAGATCGGAAGAG	3A|047.073791290|1102783|1102783	CC	AA	AA	AA	NN	AA	NN	AA	AA	CC	CC	AA	NN	CC	CC	CC	NN	CC	CC	CC	CC	AA	CC	CC	CC	AA	AA	AA	AA	AA	NN	CC	CC	AA	CC	CC	CC	AA	CC	NN	AA	AA	NN	AA	AA	NN
39072705|F|0-53:A>G-53:A>G	A/G	TGCAGGATGTCGAACGACACGGGGACCGTGACCACGGCGTCCGTGACGGGGGCGCCGAGGTAGGCCACG	3A|047.073791290|2365047|2365047	GG	AA	AA	AA	AA	AA	AA	AA	AA	GG	GG	AA	NN	GG	GG	GG	GG	GG	GG	GG	NN	AA	GG	GG	GG	AA	AA	AA	AA	AA	AA	GG	GG	NN	GG	GG	GG	AA	GG	AA	AA	AA	GG	AA	AA	AA
1083485|F|0-28:A>G-28:A>G	A/G	TGCAGACATGTATTATTACCATGCTCTCGATGATGGTGTCAGCCATTGTGAATACTTTTAAGACGGGAA	3A|045.465805710|1083485|1083485	GG	AA	AA	AA	AA	AA	AA	AA	AA	GG	GG	AA	NN	GG	GG	NN	GG	GG	GG	GG	GG	NN	GG	GG	GG	AA	AA	AA	AA	AA	AA	GG	GG	AA	GG	GG	GG	AA	GG	NN	AA	AA	GG	NN	NN	AA
4988915|F|0-17:G>C-17:G>C	G/C	TGCAGGCTTGTTTCAAACAGAGCCACACGATCCGAGATCGGAAGAGCGGTTCAGCAGGAATGCCGAGAC	3A|047.078762930|4988915|4988915	CC	GG	GG	GG	GG	GG	GG	GG	GG	CC	CC	GG	CC	CC	CC	CC	CC	CC	CC	CC	CC	GG	CC	CC	CC	GG	GG	GG	GG	GG	GG	CC	CC	GG	CC	CC	CC	GG	CC	GG	GG	GG	CC	GG	GG	GG
1063354|F|0-16:T>C-16:T>C	T/C	TGCAGTCCTGTTGTATCGGCCGCCTATTGTCCACGCGCAGAGTAAGATACGATTCCGAGATCGGAAGAG	3A|043.999259300|1063354|1063354	TT	CC	CC	CC	CC	TT	TT	TT	TT	TT	TT	TT	TT	TT	TT	TT	TT	TT	TT	TT	TT	CC	TT	TT	TT	CC	CC	CC	CC	CC	CC	TT	TT	CC	TT	TT	TT	CC	TT	CC	CC	CC	TT	CC	CC	CC
4991103|F|0-19:C>G-19:C>G	C/G	TGCAGCCCCGCGCAGTCCTGTCCTCCGCTCCTTCTTCGTCCTCCCGTGCGAGCTGCTGCGACGCCGCAC		GG	CC	CC	CC	CC	GG	GG	GG	GG	GG	GG	GG	GG	GG	GG	GG	GG	GG	NN	GG	GG	CC	GG	GG	GG	CC	CC	CC	CC	CC	CC	GG	GG	CC	GG	GG	GG	CC	GG	CC	CC	CC	GG	CC	CC	CC
100059533|F|0-47:G>A-47:G>A	G/A	TGCAGCCGTCGCCCCGGCCGACCCTTGCCCACGCCGTAGGGACGTTCACCGCCTTCGTCGTCCGCCCCA		AA	GG	GG	GG	GG	NN	NN	AA	AA	AA	AA	AA	NN	NN	NN	AA	AA	AA	AA	AA	AA	GG	NN	AA	AA	NN	GG	GG	GG	GG	GG	NN	NN	GG	AA	AA	AA	GG	AA	NN	GG	NN	AA	GG	GG	GG
1093344|F|0-11:T>C-11:T>C	T/C	TGCAGCATGCCCCTATCATGGTTTGGGAAGCAATTGATGCCCCGCAGATGACATTTTTAAGAGGTAAAA	3A|041.556466060|1093344|1093344	TT	CC	TT	CC	CC	TT	TT	TT	TT	TT	TT	TT	TT	TT	TT	TT	TT	TT	TT	TT	TT	CC	TT	TT	TT	CC	CC	CC	CC	CC	CC	CC	CC	CC	TT	TT	TT	CC	TT	CC	CC	CC	TT	CC	NN	CC
100080358|F|0-29:C>A-29:C>A	C/A	TGCAGGCCATCGTGCGCGGCCGGCAGGTGAGGAAGCAGGCGGCGGTGACGCTCCGAGATCGGAAGAGCG	3A|039.484049330|1263957|1263957	AA	CC	AA	CC	CC	AA	AA	AA	AA	AA	AA	AA	AA	AA	AA	AA	AA	AA	AA	AA	AA	CC	AA	AA	AA	CC	CC	CC	NN	CC	CC	CC	CC	NN	AA	AA	AA	CC	AA	NN	CC	CC	AA	CC	CC	CC
1045110|F|0-21:A>C-21:A>C	A/C	TGCAGGGCTGCCCTTTAATCACAAATTCACAAAGAAGAACCTGAATCATGTACTGTATCCAAGGAAAAG	3A|041.872744350|5324940|5324940	CC	AA	CC	AA	AA	CC	CC	CC	CC	CC	CC	CC	NN	CC	CC	CC	CC	CC	CC	CC	CC	AA	CC	CC	CC	AA	AA	AA	AA	AA	AA	AA	AA	AA	CC	CC	CC	AA	CC	AA	AA	AA	CC	AA	AA	AA
1111138|F|0-30:G>A-30:G>A	G/A	TGCAGTGAAAAGTTTTGGAGTGGGTGAAACAATGCTCCGCGGATTTCAAGGAGCCGAGATCGGAAGAGC	3A|038.839361900|1111138|1111138	AA	GG	AA	GG	GG	AA	AA	AA	AA	AA	AA	AA	AA	AA	AA	AA	AA	AA	AA	AA	AA	GG	AA	AA	AA	GG	GG	GG	GG	GG	GG	GG	GG	NN	AA	AA	AA	GG	AA	GG	GG	GG	AA	GG	GG	GG
1126380|F|0-39:G>A-39:G>A	G/A	TGCAGATTGATCTTGGAATTAGGTCTGAAGGAAGCAAAGAAGGAGAAAGGAAAAGCAGAAGATGAGCAC	3A|047.656939940|1126380|1126380	GG	AA	GG	AA	AA	GG	GG	GG	GG	GG	GG	GG	GG	GG	GG	GG	GG	GG	GG	GG	GG	AA	GG	GG	GG	AA	AA	AA	AA	AA	AA	GG	AA	AA	GG	GG	GG	AA	GG	AA	AA	AA	GG	AA	AA	AA
1061645|F|0-13:A>G-13:A>G	A/G	TGCAGAAAAAGTGGCCGAAGCAACAGTCGTTATCCCAGAAAATGTTCCGCACCAATGGCTCATTCCACT	3A|047.656939940|1061645|1061645	GG	AA	GG	AA	AA	GG	GG	GG	GG	GG	GG	GG	GG	GG	GG	GG	GG	GG	GG	GG	GG	AA	GG	GG	GG	AA	AA	AA	AA	AA	AA	AG	AA	AA	GG	GG	GG	AA	GG	AA	AA	AA	NN	AA	AA	AA
1208544|F|0-10:A>G-10:A>G	A/G	TGCAGGCTGGGAGCTTGTCCAGTCCTGCCGTGCACGACTGGCACCTCGGCCACCTTCGGCTTTCATGCC	3A|032.407790250|1208544|1208544	GG	AA	GG	AA	AA	GG	GG	GG	GG	GG	GG	GG	GG	GG	GG	GG	GG	GG	GG	GG	GG	AA	GG	GG	GG	AA	AA	AA	AA	AA	AA	AA	AA	AA	GG	GG	GG	AA	GG	NN	AA	NN	GG	AA	AA	AA
13026184|F|0-15:T>C-15:T>C	T/C	TGCAGCAGAGCGTTTCCCCGAGATCGGAAGAGCGGTTCAGCAGGAATGCCGAGACCGATCTCGTATGCC	6A|040.678141390|7335950|7335950	CC	TT	CC	NN	NN	CC	CC	CC	CC	CC	CC	CC	CC	TT	TT	CC	CC	CC	CC	NN	TT	TT	CC	CC	CC	TT	TT	TT	NN	TT	TT	NN	TT	TT	NN	CC	CC	CC	CC	NN	CC	CC	CC	TT	CC	TT
1112192|F|0-8:T>C-8:T>C	T/C	TGCAGAAACTCTTGCCAGAGACCCTGCCACGGGCATGGTTGTTTCTGTTCCTCTTCTGCCTCATCGTGT	3A|030.026586480|1112192|1112192	TT	CC	TT	CC	CC	TT	NN	TT	TT	TT	NN	TT	TT	CC	CC	TT	TT	TT	TT	CC	CC	CC	TT	TT	TT	CC	CC	CC	CC	CC	CC	CC	CC	CC	CC	TT	TT	TT	CC	CC	TT	TT	TT	CC	TT	CC
2257915|F|0-16:G>A-16:G>A	G/A	TGCAGCTCCTAACTGCATTGTTAGGAATAATCTTGTAATCGATGCGTTTCGGTTGTATGCGTGTGCGCG	3A|020.281909760|4538951|4538951	AA	GG	AA	GG	GG	AA	AA	AA	AA	AA	AA	AA	AA	GG	GG	AA	GG	GG	AA	GG	GG	GG	AA	AA	AA	GG	GG	GG	GG	GG	GG	GG	GG	GG	GG	AA	AA	AA	AA	GG	AA	AA	AA	GG	AA	GG
1104467|F|0-16:C>T-16:C>T	C/T	TGCAGCGTGCGACTGCTGTCCTGACCTGACCTGCACAGAGAAGAGTCACTAGCCTCCGCTCTTCGCCGA	3A|021.458594600|1104467|1104467	CC	TT	CC	TT	TT	CC	CC	CC	CC	CC	CC	CC	NN	TT	TT	TT	TT	NN	CC	TT	TT	TT	CC	CC	CC	TT	TT	TT	TT	TT	TT	TT	TT	TT	TT	CC	CC	CC	CC	TT	CC	CC	CC	TT	CC	TT
4988975|F|0-16:T>C-16:T>C	T/C	TGCAGCAAGCCATCTGCTGGGGAAGGCCACGGCGAGTAGATGCTGCCCTCGCCAGAGCTGCACGCGGCG	3A|022.077324950|4988975|4988975	TT	CC	TT	CC	CC	TT	TT	TT	TT	TT	TT	TT	TT	CC	CC	TT	CC	CC	TT	CC	CC	CC	TT	TT	TT	CC	CC	CC	CC	CC	CC	CC	CC	NN	CC	TT	TT	TT	TT	TT	TT	TT	TT	CC	TT	CC
1083852|F|0-67:T>G-67:T>G	T/G	TGCAGCTAGGACCTCAGGCTCGCGCTTGGGTGGACCAGATCTGGGCCACATGCAGTTTTCTAAGACAGC	3A|022.077324950|1083852|1083852	GG	TT	GG	TT	TT	GG	GG	GG	GG	GG	GG	GG	GG	TT	TT	GG	TT	TT	GG	TT	TT	TT	GG	GG	GG	TT	TT	TT	TT	TT	TT	TT	TT	NN	TT	GG	GG	GG	GG	GG	GG	GG	GG	TT	GG	TT
1214151|F|0-22:C>T-22:C>T	C/T	TGCAGGAGGAAACAGGTGGAGGTGGCTACAGGAGCTGGCAGAGGATGGCGGTTGGCGGCGCCGAGATCG	3A|020.053360360|1213614|1213614	TT	CC	TT	CC	CC	TT	TT	TT	TT	TT	TT	TT	NN	CC	CC	TT	CC	CC	TT	CC	CC	CC	TT	TT	TT	CC	CC	CC	CC	CC	CC	TT	TT	NN	CC	TT	TT	TT	TT	NN	TT	TT	TT	CC	TT	CC
100091481|F|0-5:G>C-5:G>C	G/C	TGCAGCCCGATGCCGCCCACGGGGGCGCCCTTCTCCATGAGCGCGTTGACCTGCGCGATGTACTTCTCC	3A|013.938483350|3947371|3947371	CC	GG	CC	GG	GG	CC	CC	CC	CC	CC	CC	CC	CC	CC	CC	CC	GG	GG	CC	GG	GG	GG	CC	CC	CC	GG	GG	GG	GG	GG	GG	CC	CC	GG	GG	CC	CC	CC	CC	NN	CC	CC	CC	GG	CC	GG
100055062|F|0-30:A>G-30:A>G	A/G	TGCAGCTGCTGCGCTCAAGGGGTGGTGTTCGACGCCAACGTGATCCGAGATCGGAAGAGCGGTTCAGCA	3A|016.002934090|3574705|3574705	AA	GG	AA	GG	GG	AA	AA	AA	AA	AA	AA	AA	NN	AA	AA	AA	GG	GG	AA	GG	GG	GG	AA	AA	AA	GG	GG	GG	GG	GG	GG	AA	AA	GG	GG	AA	AA	AA	AA	AA	AA	AA	AA	GG	AA	GG
1063669|F|0-19:T>C-19:T>C	T/C	TGCAGCTAGCACTGGTGCGCCTTAACTGAAAAGCGGCCCGTGATCCATGGCGAGAGACGGCAGCAGCAG	3A|011.623654020|1063669|1063669	CC	TT	CC	TT	TT	CC	CC	CC	CC	CC	CC	CC	CC	CC	CC	CC	TT	TT	CC	TT	TT	TT	CC	CC	CC	NN	TT	TT	TT	TT	TT	CC	CC	TT	TT	CC	CC	CC	CC	CC	CC	CC	CC	TT	CC	TT
2256612|F|0-37:G>A-37:G>A	G/A	TGCAGATCGATCAGTTCCCAGAGGCAAACAACTTGGGAGCCAGCTCGAGCAGGGCATCGAGCGCCTCCG	3A|014.424452290|2256612|2256612	AA	GG	AA	GG	GG	AA	AA	AA	AA	AA	AA	AA	AA	AA	AA	AA	GG	GG	GA	GG	GG	GG	AA	AA	AA	GG	GG	GG	GG	GG	GG	AA	AA	GG	GG	AA	AA	AA	AA	AA	AA	AA	AA	GG	AA	GG
1034802|F|0-21:T>C-21:T>C	T/C	TGCAGAGGGCAAGGCTATGATCTGCCAATCAGCAGATTTCTTGATTAAATATGCTGTGGAAACAAGACC	3A|008.890449730|1034802|1034802	CC	TT	NN	TT	TT	CC	CC	CC	NN	NN	NN	CC	CC	CC	NN	NN	NN	TT	TT	CC	TT	NN	NN	CC	NN	TT	TT	NN	NN	TT	NN	CC	CC	NN	TT	CC	CC	CC	CC	NN	CC	CC	TT	CC	NN	NN
1114649|F|0-10:C>G-10:C>G	C/G	TGCAGGGTCAGCGATGTGGAGTCCAAGAACCTGGTGGCGGTGTGTGAGAACCGCCACACCAGGCGTCGC	3A|008.900423991|4990609|4990609	GG	CC	GG	CC	CC	GG	GG	GG	GG	GG	GG	GG	GG	GG	GG	CC	CC	CC	CC	GG	CC	GG	GG	GG	GG	CC	CC	CC	CC	CC	CC	GG	GG	CC	CC	GG	GG	GG	GG	GG	GG	GG	CC	GG	GG	CC
100076907|F|0-39:T>C-39:T>C	T/C	TGCAGTACAGCATTTATCCATGGACGATGGAAAGCGCGTCGTCCCTGCCGAGATCGGAAGAGCGGTTCA	1D|079.079510220|981695|981695	CC	TT	CC	TT	TT	CC	CC	CC	CC	CC	CC	CC	CC	CC	CC	TT	TC	TT	TT	CC	TT	CC	CC	CC	CC	TT	TT	TT	TT	TT	TT	TC	CC	TT	TT	TT	TT	CC	CC	CC	CC	CC	TT	CC	CC	TT
982430|F|0-14:C>G-14:C>G	C/G	TGCAGCACAGCGAGGCGTGGAGATCGGGTCTCTCGTGGTGGAGCTGCATGGCCCCATGCATGCACGAGA	3A|005.335605604|982430|982430	CC	GG	CC	GG	GG	CC	CC	CC	CC	CC	CC	CC	CC	CC	CC	GG	GG	GG	GG	CC	GG	CC	CC	CC	CC	GG	GG	GG	GG	GG	GG	CC	CC	GG	GG	GG	GG	CC	CC	NN	CC	CC	GG	CC	CC	GG
100072915|F|0-54:A>G-54:A>G	A/G	TGCAGACAGCGACGGCTCCCTCTGGGGCAGCTCCCTCCAGAACAGCGGTGATCCGCAGTCGGACGCCGA	3A|008.118325073|1720545|1720545	GG	AA	GG	GG	GG	GG	GG	GG	GG	GG	GG	GG	NN	GG	GG	AA	AA	AA	AA	AG	AA	GG	GG	GG	GG	AA	AA	AA	AA	AA	AA	GG	GG	AA	AA	AA	AA	GG	GG	GG	GG	GG	AA	GG	GG	AA
1069135|F|0-57:C>A-57:C>A	C/A	TGCAGCTAAAACCAAAAGAATTACATATCTCCATTGCACTGTGTATCTAATTATCTAAAGACACAGATA	3A|007.816859412|1069135|1069135	AA	CC	AA	AA	AA	AA	AA	AA	AA	AA	AA	AA	AA	AA	AA	CC	CC	CC	CC	CA	CC	AA	AA	AA	AA	CC	CC	CC	CC	CC	CC	AA	AA	CC	CC	CC	CC	AA	AA	AA	AA	AA	CC	AA	AA	CC
986215|F|0-50:G>T-50:G>T	G/T	TGCAGGTCGGAGACGAGGAACTGCACCTCCCCGCCGTACTGCTTGGCCGTTAGGAAGAGCGGCAGGATG	3A|004.619332575|986215|986215	TT	GG	TT	TT	TT	TT	TT	TT	TT	TT	TT	TT	TT	TT	TT	GG	GG	GG	GG	GG	GG	TT	TT	TT	TT	NN	NN	GG	GG	GG	GG	TT	TT	GG	GG	GG	GG	TT	TT	TT	TT	TT	GG	TT	TT	GG
1083073|F|0-16:A>G-16:A>G	A/G	TGCAGCAATCACATAGGGCGTGTTTGGTTCCTTGGGCTGCACCTGGCTCGCACCCGAGATCGGAAGAGC	3A|008.118325073|1094621|1094621	GG	AA	GG	GG	GG	GG	GG	GG	GG	GG	GG	GG	GG	GG	GG	AA	AA	AA	AA	AG	AA	GG	GG	GG	GG	AA	AA	AA	AA	AA	AA	GG	GG	NN	AA	AA	AA	GG	GG	GG	GG	GG	AA	GG	GG	AA
1109698|F|0-19:G>C-19:G>C	G/C	TGCAGCAGGAGAGGAACCACGCGATTCTGTCAACCGTCGCCGCTACCAGAACCTCTTCATCATCATCCA	3A|004.619332575|1109698|1109698	GG	CC	GG	GG	GG	GG	GG	GG	GG	GG	GG	GG	NN	GG	GG	CC	CC	CC	CC	GC	CC	GG	GG	GG	GG	CC	CC	CC	CC	CC	CC	GG	GG	CC	CC	CC	CC	GG	GG	GG	GG	GG	CC	GG	GG	CC
1049379|F|0-45:C>T-45:C>T	C/T	TGCAGCAACAGAACCAATTACTAACGATGGCAGTACTGTTTGTGTTCGCGTGGGATCATCCTGTCCACA	3A|004.754427872|1049379|1049379	CC	TT	CC	CC	CC	CC	CC	CC	CC	CC	CC	CC	NN	CC	CC	TT	TT	TT	TT	CC	TT	CC	NN	CC	CC	TT	TT	TT	TT	TT	TT	CC	CC	TT	TT	TT	TT	CC	CC	NN	CC	CC	CC	CC	CC	TT
3959057|F|0-8:T>C-8:T>C	T/C	TGCAGTGGCGGAGCCACCGCCCAGTGACCCTGGGCACTTGCCCGAGATCGGAAGAGCGGTTCAGCAGGA	2B|076.032546460|6038740|6038740	CC	TT	CC	CC	CC	CC	CC	CC	CC	CC	NN	CC	CC	CC	CC	TT	TT	TT	TT	CC	TT	CC	TT	NN	NN	TT	TT	TT	TT	TT	TT	NN	CC	TT	TT	TT	TT	CC	NN	CC	CC	CC	CC	CC	CC	NN
1228442|F|0-46:C>G-46:C>G	C/G	TGCAGGCTCTTCATTTCTTTTCTCCCCGTCGGCGGAGCTCACGGCTGTGGCCTCCGAGATCGGAAGAGC	3A|000.304924338|1228442|1228442	GG	CC	GG	GG	GG	GG	GG	GG	GG	GG	GG	GG	GG	GG	GG	CC	CC	CC	CC	GG	CC	GG	GG	GG	GG	CC	CC	CC	CC	CC	CC	GG	GG	CC	CC	CC	CC	GG	GG	GG	GG	GG	GG	GG	GG	GG
4910878|F|0-13:G>A-13:G>A	G/A	TGCAGACGTGGTGACGGACATCGGGAGAGCTGCCGAGATCGGAAGAGCGGTTCAGCAGGAATGCCGAGA	3A|002.490947891|4542054|4542054	GG	AA	GG	GG	GG	GG	GG	GG	GG	GG	GG	GG	NN	GG	GG	AA	AA	AA	AA	GG	AA	GG	GA	GG	NN	AA	AA	AA	AA	AA	AA	GG	GG	AA	AA	NN	AA	GG	GG	GG	GG	GG	NN	GG	GG	GG
5324621|F|0-37:T>C-37:T>C	T/C	TGCAGGTGGAGGTGCTGCGCCGGCTGCGCCGAGACGACGACAACCACAAGCTCCGTGACGTGCTGCTCA	3A|021.023299550|987428|987428	CC	TT	CC	CC	CC	CC	CC	CC	CC	CC	NN	CC	CC	CC	CC	TT	TT	TT	TT	CC	TT	CC	CC	CC	CC	TT	TT	TT	TT	TT	TT	CC	CC	NN	TT	TT	NN	CC	CC	CC	CC	CC	CC	CC	NN	CC
3385540|F|0-30:C>T-30:C>T	C/T	TGCAGATGGGTGTGCAATGTGGGAGCTACATAGAGTCGTCCGTGTCCGAGATCGGAAGAGCGGTTCAGC	3A|002.944528321|3385540|3385540	TT	CC	TT	TT	TT	TT	TT	TT	TT	TT	TT	TT	NN	TT	TT	CC	CC	CC	CC	TT	CC	TT	CT	TT	TT	CC	CC	CC	CC	CC	CC	TT	TT	CC	CC	CC	CC	TT	TT	TT	TT	TT	TT	TT	TT	TT
3574929|F|0-15:T>C-15:T>C	T/C	TGCAGGGGCTGACGTCGTGGATCTCCGCGGTGTTGAAGCCGAGATCGGAAGAGCGGTTCAGCAGGAATG	3A|003.324928950|4005342|4005342	TT	CC	TT	TT	TT	TT	TT	TT	TT	TT	TT	TT	TT	TT	TT	CC	CC	CC	CC	TT	CC	TT	TC	TT	TT	CC	CC	CC	CC	CC	CC	TT	TT	CC	CC	CC	CC	TT	TT	TT	TT	TT	TT	TT	TT	TT
4992399|F|0-5:C>T-5:C>T	C/T	TGCAGTCGTATGGTCTCCACCTGGGTGAGCTCCGCCTCCACGGCCCCGTGCCGCGCCGTCGCGTGCTGC	3A|004.224586739|1305559|1305559	CC	TT	CC	CC	CC	CC	CC	CC	CC	CC	CC	CC	CC	CC	CC	TT	TT	TT	TT	CC	TT	CC	CT	CC	CC	TT	TT	TT	TT	TT	TT	CC	CC	TT	TT	TT	TT	CC	CC	NN	CC	CC	NN	CC	CC	CC
5971287|F|0-6:C>T-6:C>T	C/T	TGCAGATTGCTCCATCCTCAAACAACACATCAATGTCGATATACACCTCCACGACTCGGCCGAGACACG	3A|008.684751071|3533086|3533086	TT	CC	CC	CC	CC	TT	TT	TT	TT	TT	TT	TT	CC	TT	TT	TT	TT	TT	TT	TT	TT	CC	TT	CC	CC	CC	CC	CC	CC	CC	CC	CC	CC	CC	TT	CT	TT	CC	TT	CC	CC	CC	TT	CC	CC	TT
100092152|F|0-13:C>T-13:C>T	C/T	TGCAGCTCGCCGATGCGCTCCACGGCCGAGGCCTCGCCATCACCGTCCTCCACACCACCTTCAACGCCC	3B|090.553524870|4405930|4405930	CC	TT	CC	TT	TT	CC	CC	CC	CC	CC	CC	CC	NN	TT	TT	CC	CC	CC	CC	CC	CC	TT	CC	CC	CC	TT	TT	TT	TT	TT	TT	CC	CC	CC	CC	TT	TT	TT	CC	NN	TT	TT	CC	TT	CC	CC
5324105|F|0-6:A>C-6:A>C	A/C	TGCAGGCGCAACGCGTCCCAGCCGCGGCATCCCGAGATCGGAAGAGCGGTTCAGCAGGAATGCCGAGAC	2B|105.467681300|5411713|5411713	CC	AA	CC	AA	AA	CC	CC	NN	CC	NN	CC	CC	NN	AA	AA	CC	CC	NN	CC	CC	CC	AA	NN	CC	CC	AA	AA	AA	AA	AA	AA	CC	CC	CC	CC	AA	AA	AA	CC	CC	AA	AA	CC	AA	CC	CC
4910406|F|0-22:C>T-22:C>T	C/T	TGCAGTCGCCGCTGCACGTGGCTGCCTACTACGGCTCGACGGAGGCCATGGTGGAGCTGCTCAAGCAGT	3B|067.911504840|4910406|4910406	TT	CC	TT	CC	CC	TT	TT	TT	TT	TT	TT	TT	TT	TT	TT	TT	TT	TT	TT	CC	NN	TT	TT	TT	TT	CT	TT	CC	CC	CC	CC	CC	TT	NN	TT	TT	TT	TT	TT	CC	TT	TT	CC	NN	NN	TT
982670|F|0-8:A>G-8:A>G	A/G	TGCAGTGCGCAAATGGCCACATCACATGCTTAAAGTGCTGCGCCGATCTGAAGCACAGTAGTTGCGGCT	3B|010.449530110|982670|982670	AA	GG	AA	AA	AA	GG	GG	GG	AA	GG	GG	GG	GG	GG	GG	AA	AA	AA	GG	GG	GG	GG	GG	GG	GG	GG	GG	GG	AA	AA	AA	AA	AA	GG	AA	GG	GG	GG	GG	NN	GG	AA	AA	GG	GG	AA
3028435|F|0-9:C>G-9:C>G	C/G	TGCAGGTCGGACAAGACGGCCCTCGAGGATGGCCTTTCCGAGATCGGAAGAGCGGTTCAGCAGGAATGC	3B|022.795899530|3028435|3028435	CC	GG	CC	CC	CC	GG	GG	GG	CC	GG	GG	GG	GG	GG	GG	CC	CC	CC	GG	GG	GG	GG	GG	GG	GG	GG	GG	GG	CC	CC	CC	CC	CC	GG	CC	GG	GG	GG	GG	GG	GG	CC	CC	GG	GG	CC
4989197|F|0-5:T>C-5:T>C	T/C	TGCAGCGGCGGCGGCAGCTACTGGGCACGTGCGAGGGTGGCGGTTGTCGCGTGCGGGAGGGCGAGGTGC	1A|205.269816300|4989197|4989197	TT	CC	CC	CC	CC	CC	CC	CC	CC	CC	CC	CC	NN	CC	NN	CC	TT	TT	TT	TT	TT	CC	CC	CC	CC	CC	NN	CC	CC	CC	CC	TT	TT	CC	CC	CC	CC	CC	CC	NN	CC	CC	CC	TT	TT	CC
2265446|F|0-39:G>A-39:G>A	G/A	TGCAGGCGCCCGTTGGCGTTCCTGGCGCTCGAAGATGACACGAGTGGGCCGAGATCGGAAGAGCGGTTC	4A|096.183766340|2265446|2265446	GG	AA	GG	GG	GG	GA	GG	GG	GG	GG	GG	GG	GG	AA	AA	AA	GG	GG	GG	GG	GG	AA	AA	AA	AA	GG	GG	GG	AA	GG	AA	AA	AA	NN	AA	AA	AA	AA	AA	AA	AA	AA	AA	GG	GG	GG
1045541|F|0-16:T>C-16:T>C	T/C	TGCAGTTCCGTGGAGTCGTGTGATCAACAGCTTCTTCTAGATGACAGCCGAGATCGGAAGAGCGGTTCA	4A|095.005454500|4004857|4004857	TT	CC	CC	TT	TT	TT	TT	TT	TT	TT	TT	TT	TT	CC	CC	CC	TT	TT	TT	TT	TC	CC	CC	CC	CC	TT	TT	TT	CC	TT	CC	CC	CC	NN	CC	TT	TT	CC	CC	CC	CC	CC	CC	TT	TT	TT
1075972|F|0-42:A>T-42:A>T	A/T	TGCAGTTTCGGATAGGAATGTTAATCAAGATCAAGTTTCAGCTGACACATGACCTGCAATGAATGGGAT	4A|094.144022830|1260263|1260263	AA	TT	TT	AA	AA	AA	AA	AA	AA	AA	AA	AA	AA	TT	TT	TT	AA	AA	AA	AA	AT	TT	TT	TT	TT	AA	AA	AA	TT	AA	TT	TT	TT	AA	TT	AA	AA	TT	TT	TT	TT	TT	TT	AA	AA	AA
1117089|F|0-18:T>G-18:T>G	T/G	TGCAGGAGGTGTCTTGCGGCTGCCGTCAAAGTCTCTCGGCCGCCTCCGCACGGTCTGCCGAGATCGGAA	4A|096.082244080|1117089|1117089	TT	GG	GG	TT	TT	TT	TT	TT	TT	TT	TT	TT	NN	GG	GG	GG	TT	TT	TT	TT	TG	GG	GG	GG	GG	TT	TT	TT	GG	TT	GG	GG	GG	TT	GG	TT	TT	TT	GG	GG	GG	TT	GG	TT	TT	TT
1034732|F|0-55:C>T-55:C>T	C/T	TGCAGGTTGGGCATTTGATCAAGTCAAAAGACGAGTAAAAGTCTACATCGGCCAGTTATTGAAAGTGAA	4A|096.082244080|1034732|1034732	CC	TT	TT	CC	CC	CC	CC	CC	CC	CC	CC	CC	CC	TT	TT	TT	CC	CC	CC	CC	CT	TT	TT	TT	TT	CC	CC	CC	TT	CC	TT	TT	TT	CC	TT	CC	CC	CC	TT	TT	TT	CC	TT	CC	CC	CC
1204051|F|0-46:C>T-46:C>T	C/T	TGCAGGGCATCCAGCGAGGCTGCCTCGTCCTGAGCCCCTAGTGCATTACGTGGCTGCACAACCCCAACC	4A|092.121312330|1204051|1204051	CC	TT	TT	CC	CC	CC	CC	CC	CC	CC	CC	CC	CC	TT	TT	TT	CC	CC	CC	CC	CT	TT	TT	TT	TT	CC	CC	CC	TT	CC	TT	TT	TT	NN	TT	CC	CC	CC	TT	TT	TT	CC	TT	CC	CC	CC
2277244|F|0-22:G>A-22:G>A	G/A	TGCAGTTATGCTACGCCTGGCCACGTACTACACCCCTGTCGCTGGCTGCATCCATGTCTTGGTCGATGT	1B|158.390569000|4439421|4439421	AA	GG	GA	AA	AA	AA	AA	AA	AA	AA	AA	AA	AA	GG	GG	GA	AA	AA	GA	AA	GG	GG	GG	GG	GG	AA	AA	AA	GG	AA	GG	GG	GG	AA	GG	AA	AA	AA	GG	GG	AA	AA	GG	AA	AA	AA
3026307|F|0-25:T>G-25:T>G	T/G	TGCAGATGTCTCAATGAAGGACATGGCCGAGGACGAGCCGAGATCGGAAGAGCGGTTCAGCAGGAATGC	4A|096.082244080|3026307|3026307	TT	GG	TG	TT	TT	TT	TT	TT	TT	TT	TT	TT	TT	GG	GG	GG	TT	TT	TG	TT	TT	GG	GG	GG	NN	TT	TT	TT	GG	TT	GG	GG	GG	TT	GG	TT	TT	TT	GG	GG	TT	TT	GG	TT	TT	TT
2280016|F|0-50:A>G-50:A>G	A/G	TGCAGGCAGCGCTCAATAATTTCCGACCAGCTATAATTGCACCACGCAGCGCGTACGTACGTACGTACG	4A|096.082244080|2280016|2280016	AA	GG	GG	AA	NN	AA	AA	GG	AA	AA	NN	AA	AA	NN	GG	GG	AA	AA	AG	AA	AA	GG	GG	GG	GG	AA	AA	NN	GG	AA	GG	GG	GG	AA	GG	AA	NN	AA	GG	GG	NN	AA	GG	NN	NN	AA
1091678|F|0-40:C>A-40:C>A	C/A	TGCAGCCAGCGGGCAACATTGCCTACCAGCCAGAGCCCAGACTGCTGCTGACTGTTGACCGAGATCGGA	4A|096.082244080|1091678|1091678	CC	AA	CA	CC	CC	CC	CC	CC	CC	CC	CC	CC	NN	AA	AA	AA	CC	CC	CA	CC	CC	AA	AA	AA	AA	CC	CC	CC	AA	CC	AA	AA	AA	CC	AA	CC	CC	CC	AA	NN	CC	CC	AA	CC	CC	CC
7940678|F|0-9:T>A-9:T>A	T/A	TGCAGCACTAGGTCGGGGCCCCTAATTTGGCTGGGCCCCGAGATCGGAAGAGCGGTTCAGCAGGAATGC		TT	AA	TA	TT	TT	TT	TT	TT	TT	TT	TT	TT	NN	AA	AA	AA	TA	TA	TA	TT	TT	AA	AA	AA	AA	TA	TA	TA	AA	TT	AA	AA	AA	TT	AA	TT	TT	TA	AA	AA	TA	TA	AA	TT	TA	TA
1066988|F|0-27:C>G-27:C>G	C/G	TGCAGCTAGGGTTGCTCCTCTGCTCTGGTCTGCTCTGTGATGAGATGACCGAGATCGGAAGAGCGGTTC	4A|096.082244080|1066988|1066988	GG	CC	CG	GG	GG	GG	GG	GG	GG	GG	GG	GG	NN	CC	CC	CC	GG	GG	CG	GG	GG	CC	CC	CC	CC	GG	GG	GG	CC	GG	CC	CC	CC	GG	CC	GG	GG	GG	CC	CC	GG	GG	CC	GG	GG	GG
100042926|F|0-14:A>G-14:A>G	A/G	TGCAGGCATTACCCGCAGAAAGAGAACTTACCCGAGATCGGAAGAGCGGTTCAGCAGGAATGCCGAGAC	4A|096.264132050|4536815|4536815	AA	GG	AG	AA	AA	AA	AA	AA	AA	AA	AA	AA	NN	GG	GG	GG	AA	NN	GG	AA	AA	NN	GG	GG	NN	AA	AA	AA	GG	AA	GG	GG	GG	NN	GG	AA	AA	AA	GG	GG	AG	AA	GG	AA	AA	NN
978708|F|0-14:G>A-14:G>A	G/A	TGCAGGCGGAGACGACACGCATAAGCACAAGAAATGGAAGAAAAGGAGACGCATTCAACCCAACATAAA	4A|096.082244080|978708|978708	GG	AA	GA	GG	GG	GG	GG	GG	GG	GG	GG	GA	GG	AA	AA	AA	GG	GG	GA	GG	GG	AA	AA	AA	AA	GG	GG	GG	NN	GG	AA	AA	AA	GG	AA	AA	AA	GG	AA	AA	GG	GG	AA	GG	GG	GG
4003876|F|0-9:T>C-9:T>C	T/C	TGCAGCTGGCGAGGAAGACGGCGGCAAGGCTTGGAGGATGTCCCGAGATCGGAAGAGCGGTTCAGCAGG	4A|095.496610590|4003876|4003876	CC	TT	TT	CC	CC	CC	CC	CC	CC	CC	CC	CC	CC	TT	TT	TT	CC	CC	TC	CC	CC	TT	TT	TT	TT	CC	CC	CC	TT	CC	TT	NN	TT	CC	TT	TT	TT	NN	TT	NN	CC	NN	TT	CC	CC	NN
5576909|F|0-45:T>C-45:T>C	T/C	TGCAGAGCGGGTCTGCGTGCGAAGCGGCTAGGGGGTTTTGTTGTCCGCCGATACGGCCTTGAGATTCGT	4A|094.286199540|1005177|1005177	CC	TT	TC	CC	CC	CC	CC	CC	CC	CC	CC	CC	NN	TT	TT	TT	CC	CC	TC	CC	CC	TT	TT	TT	TT	CC	CC	CC	TT	CC	TT	TT	TT	CC	TT	TT	TT	CC	TT	TT	CC	CC	TT	CC	CC	CC
100044268|F|0-40:T>C-40:T>C	T/C	TGCAGTTGCACTCACCGTGAGACGTTTGATCATCATGGGGCTGACGCCGAGATCGGAAGAGCGGTTCAG	4A|088.898065900|1162984|1162984	TT	CC	TC	TT	TT	TT	TT	TT	TT	TT	TT	TT	NN	CC	CC	CC	TT	TT	TC	TT	TT	CC	CC	CC	CC	TT	TT	TT	CC	TT	CC	CC	CC	TT	CC	CC	CC	TT	CC	CC	TT	TT	CC	TT	TT	TT
3954024|F|0-41:T>A-41:T>A	T/A	TGCAGGGCGATCAGGTCTGTCTGGTCGTTGTCATCGAAGTCAGTGCGCACGCGGCGGTGCAGCAGGCAG	4A|085.648551340|3954024|3954024	AA	TT	TA	AA	AA	AA	AA	AA	AA	AA	AA	AA	AA	TT	TT	TT	AA	AA	TA	AA	AA	TT	TT	TT	TT	AA	AA	AA	TT	AA	TT	TT	TT	AA	TT	TT	TT	AA	TT	TT	AA	AA	TT	AA	AA	AA
6046351|F|0-55:C>G-55:C>G	C/G	TGCAGGAGGGGGTCGGCGAGGACGGAGTAGTAGGCGGCGGTGGGCGGCACGGTGGGGAGCGGGCCGAGA	4A|088.610802590|4910560|4910560	GG	CC	CG	GG	GG	GG	GG	GG	GG	GG	GG	GG	GG	CC	CC	CC	GG	GG	CG	GG	GG	CC	CC	CC	CC	GG	GG	GG	CC	GG	CC	CC	CC	GG	CC	CC	CC	CG	CC	CC	GG	GG	CC	CC	CC	GG
100054571|F|0-23:G>A-23:G>A	G/A	TGCAGCGCCAAGATGCTGTAGTCATCCTCGCCGTGGGAGACGATGGCGAGGCGATCCGAGATCGGAAGA	4A|088.376363710|1718932|1718932	GG	AA	GA	GG	GG	GG	GG	GG	GG	GG	GG	GG	NN	AA	AA	GG	GG	GG	GG	GG	GG	AA	AA	AA	AA	GG	GG	GG	AA	GG	AA	AA	AA	GG	AA	AA	AA	GG	AA	NN	GG	GG	AA	AA	AA	GG
1006887|F|0-11:A>G-11:A>G	A/G	TGCAGGGCGGCGGCGTGAGGGACAGGGTGGATCTGGCCACCAAGTTCGGCGCCTTCCTTTCAGAGGATG	4A|088.258395860|1006887|1006887	GG	AA	AG	GG	GG	GG	GG	GG	GG	GG	GG	GG	GG	AA	NN	GG	GG	GG	GG	NN	GG	AA	AA	AA	AA	GG	GG	GG	AA	GG	AA	AA	AA	NN	AA	AA	AA	GG	AA	NN	GG	GG	AA	AA	AA	GG
100082708|F|0-12:C>T-12:C>T	C/T	TGCAGAAACAAATAGTGCCCACAGTGGAGTGAGGAGCTGGTCTTGTCTTTTCCGAGATCGGAAGAGCGG	4A|087.266319100|4003699|4003699	CC	TT	CT	CC	CC	CC	CC	CC	CC	CC	CC	CC	NN	TT	TT	CC	CC	CC	CC	CC	CC	TT	TT	TT	TT	CC	CC	CC	TT	CC	TT	TT	TT	CC	TT	TT	TT	CC	TT	TT	CC	CC	TT	TT	TT	CC
1209509|F|0-33:A>G-33:A>G	A/G	TGCAGCTTGCGCGCCGCCGTCGCTGCCTGTGCCGAGCTGCGCGGCGCCGCTGGTGAATTTGGGCTGCCC	4A|087.266319100|1764252|1764252	AA	GG	AA	AA	AA	AA	AA	AA	AA	AA	AA	AA	AA	GG	GG	AA	AA	AA	AA	AA	AA	NN	NN	NN	GG	AA	AA	AA	GG	AA	GG	GG	GG	AA	GG	GG	GG	AA	GG	GG	AA	AA	NN	GG	GG	AA
39689244|F|0-28:C>A-28:C>A	C/A	TGCAGAGGAGTACAGAGTACCACCAGGAAGAGCAAAACACTTGGGGCAGAACACCGAGATCGGAAGAGC	4A|071.986497490|1022943|1022943	AA	CC	CC	AA	AA	AA	AA	AA	AA	AA	AA	AA	AA	CC	CC	AA	AA	AA	AA	AA	AA	CC	CC	CC	CC	AA	AA	AA	CC	AA	CC	CC	CC	NN	CC	CC	CC	AA	CC	NN	AA	AA	CC	CA	CC	AA
3023781|F|0-21:C>G-21:C>G	C/G	TGCAGCAACGAAAAAGGAAGGGGCATGTGAGAACAAACTAACCGAGATCGGAAGAGCGGTTCAGCAGGA	4A|085.068517620|3023781|3023781	CC	GG	GG	CC	CC	CC	CC	CC	CC	CC	CC	CC	CC	GG	GG	CC	CC	CC	CC	CC	CC	GG	GG	GG	GG	CC	CC	CC	GG	CC	GG	GG	GG	NN	GG	GG	GG	CC	GG	GG	CC	CC	GG	GG	GG	NN
2263956|F|0-45:T>C-45:T>C	T/C	TGCAGTGGTGCGCCTGAGATTGGGGGCACCACCGCTGCGTCCGCGCTGGTCCTGGATCCTAGACGTCGG	4A|071.257806170|2263956|2263956	TT	CC	CC	TT	TT	TT	TT	TT	TT	TT	TT	TT	NN	CC	NN	TT	TT	NN	TT	TT	TT	CC	CC	CC	CC	TT	TT	TT	CC	CC	CC	CC	CC	TT	CC	CC	CC	TT	CC	CC	TT	TT	CC	CC	CC	TT
1131791|F|0-34:A>G-34:A>G	A/G	TGCAGCCACGAGCACACGCTGCCGCATCCGTGGAGCTGACGAGACACGCATGAGACAAGGACGGCGCCC	4A|071.353330390|1131791|1131791	AA	GG	GG	AG	AA	AA	AA	AA	AA	AA	AA	AA	AA	GG	GG	AA	AA	AA	AA	GG	AA	GG	GG	GG	GG	AA	AG	AA	AA	AA	AA	GG	GG	AA	GG	GG	GG	AA	GG	GG	AA	AA	GG	GG	GG	AA
7333571|F|0-16:G>A-16:G>A	G/A	TGCAGCCCAGCAGTTTACCACCACATCCCGAGATCGGAAGAGCGGTTCAGCAGGAATGCCGAGACCGAT	5B|111.362888200|7333571|7333571	AA	GG	GG	GA	AA	AA	AA	AA	AA	AA	AA	AA	AA	GG	GG	AA	AA	AA	AA	GG	AA	GG	GG	GG	NN	AA	AA	AA	AA	AA	AA	GG	GG	NN	GG	GG	GG	AA	GG	GG	AA	AA	GG	GG	GG	AA
4911058|F|0-6:A>G-6:A>G	A/G	TGCAGCGGCAGCGAGCGGCAGCTTGTGCCGAGATCGGAAGAGCGGTTCAGCAGGAATGCCGAGACCGAT	3D|094.951295500|4411030|4411030	GG	AA	GG	AG	GG	GG	GG	GG	GG	GG	GG	GG	GG	AA	AA	GG	GG	GG	GG	AA	GG	AA	AA	AA	AA	GG	GG	GG	GG	AA	GG	AA	AA	GG	AA	AA	AA	GG	AA	NN	AG	GG	AA	AA	AA	GG
3958722|F|0-38:A>G-38:A>G	A/G	TGCAGGACTCGATCGAAGACGCCTCCTCCCGCCACGCCGTGGAGGCCATAGACAGGAAGGGGGTCCCGA		AA	GG	AA	AG	AA	AA	AA	AA	AA	AA	AA	AA	AA	GG	GG	AA	AA	AA	AA	GG	AA	GG	GG	GG	GG	AA	AA	AA	AA	AG	AA	GG	GG	AA	GG	GG	GG	AA	GG	GG	AA	AA	GG	GG	GG	AA
2263429|F|0-65:A>T-65:A>T	A/T	TGCAGAAATCGAGCCGTTGCCACTCTACCTACTTTTCTCCCGTCGCAACATTCGAAAAAAAAAAATTTT		AA	TT	NN	AT	AA	AA	AA	AA	AA	AA	AA	AA	AA	TT	AT	AA	AA	AA	AA	TT	AA	TT	TT	AT	TT	AA	AA	AA	NN	AT	AA	TT	AA	AA	AT	TT	TT	AA	TT	TT	AA	AA	TT	TT	TT	AA
1127193|F|0-7:C>A-7:C>A	C/A	TGCAGCAATCTGGACGATCACCCCGTGAACCACTAATTACCTAGGCCTACTTACACGCGATTAGTGCCT	4A|056.715541010|1127193|1127193	AA	CC	AA	AA	NN	AA	AA	AA	AA	AA	AA	AA	AA	CC	CC	AA	AA	AA	NN	NN	AA	CC	CC	CC	CC	AA	AA	AA	AA	CC	AA	CC	CC	AA	CC	CC	CC	AA	CC	NN	AA	AA	CC	CC	CC	CC
1282907|F|0-8:C>T-8:C>T	C/T	TGCAGCGATGCCATGTCCCAGGCCTATTGAGGAGGCGTGGACGAGCTTGCTCCGAGATCGGAAGAGCGG	4A|050.549009130|1207836|1207836	CC	TT	CC	CT	CC	CC	CC	CC	CC	CC	CC	CC	CC	TT	TT	CC	CC	CC	CC	TT	TT	TT	TT	TT	TT	CC	CC	CC	TT	TT	TT	TT	TT	CC	TT	TT	TT	CC	TT	TT	CC	CC	CC	TT	TT	TT
1096244|F|0-57:G>T-57:G>T	G/T	TGCAGCTGTTGGTAGTACTCGTCCAGAATTCCCTGGATCCATCAGGCCAAGTCAGAATACAGCCATACA	4A|046.920925300|1096244|1096244	GG	TT	GG	GT	GG	GG	GG	GG	GG	GG	GG	GG	GG	TT	TT	GG	GG	GG	GG	TT	TT	TT	TT	TT	TT	TT	TT	TT	TT	TT	TT	GG	GG	GG	TT	TT	TT	GG	TT	TT	GG	GG	GG	TT	TT	TT
1091892|F|0-33:A>G-33:A>G	A/G	TGCAGACGGAGCACCACGCGGCGGCCATGCACAGCGCCTACGCCGCAGCGGACCCATACTGGCATCTCA	4A|047.470398070|1091892|1091892	GG	AA	GG	AG	GG	GG	GG	GG	GG	GG	GG	GG	GG	AA	AA	AA	GG	GG	GG	AA	AA	AA	AA	AA	AA	AA	AA	AA	AA	AA	AA	GG	AA	GG	AA	AA	AA	GG	AA	AA	GG	GG	GG	AA	AA	AA
1107438|F|0-36:C>T-36:C>T	C/T	TGCAGACAAACGCACACGCACACATCCATCGGTCACTAGTTCCCAAACGCACCCGAGATCGGAAGAGCG	4A|034.869009170|1107438|1107438	CC	TT	CC	CT	CC	CC	CC	CC	CC	CC	CC	CC	CC	TT	TT	TT	CC	CC	CC	TT	TT	TT	TT	TT	TT	TT	TT	TT	TT	TT	TT	CC	TT	CC	TT	TT	TT	CC	TT	NN	CC	CT	CC	TT	TT	TT
29429887|F|0-40:C>T-40:C>T	C/T	TGCAGCCGTGAACGGCTGTCTCCGCTGGCGAGCCGCCCGCTTCCGCTACCACGGCCACGTGGCTCGCGC		CC	TT	CC	CC	CC	CC	CC	CC	CC	CC	CC	NN	NN	TT	TT	TT	CC	CC	CC	TT	TT	TT	TT	TT	TT	TT	TT	TT	TT	TT	TT	CC	NN	CC	TT	TT	TT	CC	TT	TT	CC	CC	CC	TT	TT	TT
5323583|F|0-6:A>G-6:A>G	A/G	TGCAGCGCTGGGTGGTTCACAGATGGGCCGAGATCGGAAGAGCGGTTCAGCAGGAATGCCGAGACCGAT	2B|073.274070540|7326442|7326442	AA	GG	AA	AA	AA	AA	AA	AA	AA	AA	AA	AA	AA	NN	NN	AG	AA	AA	AA	GG	NN	GG	GG	GG	NN	NN	NN	GG	GG	GG	GG	AA	GG	AA	NN	NN	NN	AA	GG	NN	AA	AA	NN	GG	GG	NN
5970828|F|0-45:T>C-45:T>C	T/C	TGCAGCAACTTTCAGATCGGCGGGTGCACCACGAGGAGCTTTTTTCCCCAAGCCGAGATCGGAAGAGCG	4A|018.053240570|1708179|1708179	TT	CC	TT	CC	TT	TT	TT	TT	TT	TT	TT	TT	TT	CC	CC	TC	TT	TT	TT	CC	CC	CC	CC	CC	CC	CC	CC	CC	CC	CC	CC	TT	CC	TT	CC	CC	CC	TT	TT	CC	TT	TT	TT	CC	CC	CC
1082281|F|0-34:A>G-34:A>G	A/G	TGCAGAGCAACCGACAAGACCAACCGACTAGGCTGAGTAACTTCTACGTATTTTTGCCGAGATCGGAAG	4A|023.421399490|1082281|1082281	AA	GG	AA	GG	AA	AA	AA	AA	AA	AA	AA	AA	AA	GG	GG	AG	AA	AA	AA	GG	GG	GG	GG	GG	GG	GG	GG	GG	GG	GG	GG	AA	GG	AA	GG	GG	GG	AA	AA	GG	AA	AA	AA	GG	GG	GG
1204980|F|0-36:A>G-36:A>G	A/G	TGCAGTTCAGCGGCAAGCTCCTCCAGCCGCACCTCCGTTTCCATGGCCTTGCGTGCCTTGTCCTGTACC	4A|026.135718270|1204980|1204980	AA	GG	AA	GG	AA	AA	AA	AA	AA	AA	AA	AA	AA	GG	GG	AG	AA	AA	AA	GG	GG	GG	GG	GG	GG	GG	GG	GG	GG	GG	GG	AA	GG	AA	GG	GG	GG	AA	AA	GG	AA	AA	AA	GG	GG	GG
1128214|F|0-31:C>T-31:C>T	C/T	TGCAGCATCTCTCCTGTGGATACACATGGCATCAGCAATACGAGCATCAGATGCAGCACCACACAGAGT	4A|025.903711660|1128214|1128214	CC	TT	CC	TT	CC	CC	NN	CC	CC	CC	NN	CC	CC	TT	TT	CT	CC	CC	CC	TT	TT	TT	TT	TT	TT	NN	TT	TT	TT	TT	TT	CC	TT	CC	NN	TT	TT	CC	CC	NN	CC	CC	CC	NN	TT	TT
989496|F|0-64:A>T-64:A>T	A/T	TGCAGCACGCTCGCCCACGAGCCCACCCGAAGCTGTCGCCGCCGTCAACGCGCCGCCCCTCAACTTCTC		TT	AA	TT	AA	TT	TT	TT	TT	TT	TT	TT	TT	NN	AA	AT	AT	TT	TT	TT	NN	AA	AA	AA	AA	AA	AT	AT	AT	AA	AT	AT	TT	AA	TT	AA	AA	AA	TT	TT	NN	TT	TT	TT	AA	AA	AT
1054303|F|0-35:C>T-35:C>T	C/T	TGCAGTTCTGTCAAGATTGTTAAATTCAGTTAAAATATTTTTCACATGAGCAACACATCTATATGTAGC	4A|026.923612290|1054303|1054303	TT	CC	TT	CC	TT	TT	NN	TT	TT	TT	TT	TT	TT	CC	CC	CT	TT	TT	TT	CC	CC	CC	CC	CC	CC	CC	CC	CC	CC	CC	CC	TT	CC	TT	CC	CC	CC	NN	TT	CC	TT	TT	TT	CC	CC	CC
100053358|F|0-13:G>T-13:G>T	G/T	TGCAGACATCCTTTCCACGCCAACTTCTGCTTCAGAAAATGATAAACCGAGATCGGAAGAGCGGTTCAG	4A|020.920723770|1300315|1300315	GG	TT	GG	TT	TT	GG	GG	GG	GG	GG	GG	GG	NN	TT	TT	GG	GG	GG	GG	TT	TT	TT	TT	TT	TT	NN	TT	TT	TT	TT	TT	GG	TT	NN	TT	TT	TT	TT	GG	TT	TT	TT	GG	TT	TT	TT
995112|F|0-64:C>T-64:C>T	C/T	TGCAGCCGCGACGGCACGCCGTGGGGTCCCTCCCAGTCTCTCTCTCTCTCTCTCTCTCTCTCTCTCTCT		TT	CC	TT	CC	CC	TT	TT	TT	TT	TT	TT	TT	TT	CC	CC	TT	TT	TT	TT	CC	TT	CC	CC	CC	CC	CC	CC	CC	CT	CC	CC	TT	CC	TT	CC	CC	CC	CC	TT	TT	CC	CC	TT	CC	CC	CC
1054658|F|0-58:T>C-58:T>C	T/C	TGCAGCACTACATAGGTCTAGTGGCCTAATTGATCTCTTGACGCCTCGTGGTCGGTGTCGAACAGGAGT	4A|011.637003200|1054658|1054658	CC	TT	CC	TT	TT	CC	TT	TC	CC	TT	TT	TT	NN	TT	TT	CC	CC	CC	CC	CC	CC	TT	TT	TT	TT	CC	CC	CC	TT	TT	TT	TT	TT	CC	TT	TT	TT	TT	TC	CC	TT	TT	CC	TT	TT	TT
994750|F|0-47:T>C-47:T>C	T/C	TGCAGTCTGGCAGACTCACCAATGGAGTTAACTCAAGTGACCAAAAGCCTGTTGGTGCCGATAGTATTT	4A|012.189542450|994750|994750	TT	CC	TT	CC	CC	TC	CC	TC	TT	CC	CC	CC	CC	CC	CC	TT	TT	TT	TT	TT	TT	CC	CC	CC	CC	TT	TT	TT	CC	CC	CC	CC	CC	TT	CC	CC	CC	CC	CC	TT	CC	CC	TT	CC	CC	CC
4909828|F|0-9:C>T-9:C>T	C/T	TGCAGACGGTGGCGGCGGGGACGAGGCTACCGAGATCGGAAGAGCGGTTCAGCAGGAATGCCGAGACCG	1A|086.545739170|4909828|4909828	TT	CC	TT	CC	CC	CC	CC	CC	TT	CC	CC	CC	CC	CC	CC	CC	CC	CC	CC	TT	TT	CC	CC	CC	CC	TT	TT	TT	CC	CC	CC	CC	CC	TT	CC	CC	CC	CC	CC	TT	CC	CC	TT	CC	CC	CC
1284943|F|0-55:G>A-55:G>A	G/A	TGCAGCCGCTCGACCGATCTGAGAGGGAGAGACGAGAAGGATAAGACATCTTGCAACTATGTGAGAGAG	4A|000.000000000|1284943|1284943	AA	GG	AA	GG	GG	GG	GG	GG	GG	AA	AA	AA	GG	GG	GG	GG	NN	GG	GG	AA	GG	GG	GG	GG	NN	AA	AA	AA	GG	GG	GG	GG	GG	AA	GG	NN	GG	GG	GG	AA	GG	GG	AA	NN	GG	AA
3029395|F|0-22:G>A-22:G>A	G/A	TGCAGGAGCTGGAGGAATGCTTACGGCGCCCGAGGCCGCTGTCCCCCGAGATCGGAAGAGCGGTTCAGC	4A|002.487376786|3029395|3029395	GG	AA	GG	AA	AA	AA	AA	AA	GG	GG	GG	AA	AA	AA	AA	AA	AA	AA	AA	GG	AA	AA	AA	AA	AA	GG	GG	GG	AA	AA	AA	AA	AA	NN	AA	AA	AA	AA	AA	NN	AA	AA	GG	AA	AA	GG
1051337|F|0-63:A>C-63:A>C	A/C	TGCAGCCCAGTGCGGGCCGGTGGACCAGATCAGGCTGGAAAGCCCAGCGTGGCGTGTTGTCCACGTGTT		AA	CC	NN	CC	CC	CC	CC	CC	CC	CC	CC	NN	NN	NN	CC	CC	CC	CC	NN	CC	NN	NN	CC	CC	CC	AA	AA	NN	AA	AA	AA	CC	CC	NN	CC	AA	NN	AA	CC	AA	NN	NN	AA	CC	CC	NN
1697074|F|0-15:G>A-15:G>A	G/A	TGCAGTCGCACGTACAGCCTTGTATTCTATTCCCTCGAGCAACAAACTCATCATCAATCTGTTACAACG	4A|121.394849700|1697074|1697074	AA	GG	AA	AA	AA	AA	AA	AA	AA	AA	AA	AA	AA	GG	GG	AA	AA	AA	AA	AA	AA	GG	AA	AA	AA	GG	GG	GG	AA	AA	AA	AA	AA	AA	AA	GG	GG	GG	GG	GG	GG	GG	AA	AA	AA	GG
1035946|F|0-5:T>C-5:T>C	T/C	TGCAGCTATGCCAACCACTCGCCGTCTTTGTACTTCTCACACGTACATCTTGCCGAGATCGGAAGAGCG	4A|128.512511700|1035946|1035946	CC	TT	TC	CC	CC	CC	CC	CC	CC	CC	CC	CC	NN	TT	TC	CC	CC	CC	CC	CC	CC	TT	CC	CC	NN	TT	TT	TT	CC	CC	CC	CC	CC	CC	CC	TT	TT	TT	TT	TT	TT	TT	CC	CC	CC	TT
3064477|F|0-16:G>T-16:G>T	G/T	TGCAGCCTGAGCGCGTTCATGTCCCAAGCGCCCGTGGCCGAGCCGAGATCGGAAGAGCGGTTCAGCAGG	4A|124.010091400|3064477|3064477	TT	GG	TT	TT	TT	TT	TT	TT	TT	TT	TT	TT	TT	GG	GG	TT	TT	TT	TT	TT	TT	GG	TT	TT	TT	GG	GG	GG	TT	TT	TT	TT	TT	TT	TT	GG	NN	GG	GG	NN	GG	GG	TT	TT	TT	GG
1018803|F|0-21:T>A-21:T>A	T/A	TGCAGGAGCTCCGCATCAGTCATCTTCCTCCTAGGCCGCACCATTGTCCAGGAATCCCCGAGATCGGAA	4A|124.374999600|1018803|1018803	AA	TT	AA	AA	AA	AA	AA	AA	AA	AA	AA	AA	AA	TT	TT	AA	AA	AA	AA	AA	AA	TT	AA	AA	AA	TT	TT	TT	AA	AA	AA	AA	AA	AA	AA	TT	TT	TT	TT	TT	TT	TT	AA	AA	AA	TT
2282838|F|0-37:C>G-37:C>G	C/G	TGCAGCGCCAAATAGGAAATCCCACGTTCGAGCGAGGGAGCGATGGAGCTGGTGGAGGGATCGAGCGAG	4A|125.848957700|2282838|2282838	CC	GG	CC	CC	CC	CC	CC	CC	CC	CC	CC	CC	CC	GG	GG	CC	CC	CC	CC	CC	CC	GG	CC	CC	CC	GG	GG	GG	CC	CC	CC	CC	CC	CC	GG	NN	GG	GG	GG	GG	GG	NN	CC	CC	CC	GG
7940367|F|0-12:T>C-12:T>C	T/C	TGCAGGCCCCCGCGAAATGGACCCCGCCGTCATCGTAGCATTCGGCATGGACAAGTTCCGCAAGCGCAT	4A|122.061624400|1237142|1237142	CC	TT	CC	CC	CC	CC	CC	CC	CC	CC	CC	CC	CC	TT	TT	CC	CC	CC	CC	CC	CC	TT	CC	CC	CC	TT	TT	TT	CC	CC	CC	CC	CC	CC	TT	TT	TT	TT	TT	TT	TT	TT	CC	CC	CC	TT
2262619|F|0-37:C>T-37:C>T	C/T	TGCAGTCCGTCCAGCCCGAGACGCTGTGGGTCATTGCTGCGAGGGACACCTAGAAAGCCGTGCGCACCA	4A|123.529985100|4542207|4542207	CC	TT	CC	CC	CC	CC	CC	CC	CC	CC	CC	CC	CC	TT	TT	CC	CC	CC	CC	CC	CC	TT	CC	CC	CC	TT	TT	TT	CC	CC	CC	CC	CC	CC	CC	TT	TT	TT	TT	TT	TT	TT	CC	CC	CC	TT
2260563|F|0-68:A>G-68:A>G	A/G	TGCAGGTCGGAGATGCGTGTGTGTTTGAGCTGCTGTCCAGGGATGCCGAAGATGTCGGCAAGGGCGAGG	4A|122.301189100|2260563|2260563	AA	GG	AA	AA	AA	AA	AA	AA	AA	AA	AA	AA	NN	GG	GG	AA	AA	AA	AA	AA	AA	GG	AA	AA	AA	GG	GG	GG	AA	AA	AA	AA	AA	AG	AA	GG	GG	NN	GG	GG	GG	GG	AA	AA	AA	GG
3942156|F|0-20:G>A-20:G>A	G/A	TGCAGATCGCCGACGAGATCATGGACGACGACCTCAACGCCGCCCGAGATCGGAAGAGCGGTTCAGCAG	4A|133.225894900|3951959|3951959	AA	GG	AA	AA	AA	AA	AA	AA	AA	AA	AA	AA	NN	GG	GG	AA	AA	AA	AA	AA	AA	GG	GG	GG	GG	GG	GG	GG	AA	AA	AA	AA	AA	NN	AA	GG	GG	GG	GG	GG	GG	GG	AA	GG	GG	GG
1695994|F|0-41:C>T-41:C>T	C/T	TGCAGTCTCGATTGGGAGGTTTGAGACTGAGTTTAATCTCCTGCACCTGGATCCAACAGCAGAGATCCT	4A|121.701721600|1695994|1695994	CC	TT	CC	CC	CC	CC	CC	CC	CC	CC	CC	CC	CC	TT	TT	CC	CC	CC	CC	CC	CC	TT	TT	TT	TT	TT	TT	TT	CC	CC	CC	CC	CC	CC	CC	TT	TT	TT	TT	TT	TT	TT	CC	TT	TT	TT
2264325|F|0-44:G>A-44:G>A	G/A	TGCAGCATCTCGTTGCTCCACGGGAACCCGCCCGCCGCCTCCTCATCGACGGCCTGGTCCACCCGAGAT	4A|132.416779300|2264325|2264325	GG	AA	GG	GG	GG	GG	GG	GG	GG	GG	GG	GG	GG	AA	AA	GG	GG	GG	GG	GG	GG	AA	AA	AA	AA	AA	AA	AA	GG	GG	GG	GG	GG	GG	GG	AA	AA	AA	AA	AA	GA	GG	GG	AA	AA	AA
3025674|F|0-27:G>T-27:G>T	G/T	TGCAGTGCACTACACAAAATCGGTTTTTGGGATTTCTTCCCCGACCGAGATCGGAAGAGCGGTTCAGCA	4A|132.226949900|3025674|3025674	GG	TT	GG	GG	GG	GG	GG	GG	GG	GG	GG	GG	NN	TT	TT	GG	GG	GG	GG	GG	GG	TT	TT	TT	TT	TT	TT	TT	GG	GG	GG	GG	GG	GG	GG	TT	TT	TT	TT	TT	GT	GG	GG	TT	TT	GT
2278980|F|0-57:A>G-57:A>G	A/G	TGCAGTGTCTCCCTGACTGTCAACGCTACAACTACTTCAGGCTTCAGTAGTGCACTAGTCGGTAATCAT	4A|122.061624400|2278980|2278980	AA	GG	AA	AA	AA	AA	AA	AA	NN	AA	NN	AA	AA	GG	GG	AA	AA	AA	NN	AA	AA	GG	AA	AA	NN	GG	GG	GG	AA	AA	AA	AA	AA	AA	GG	GG	GG	GG	GG	NN	GG	NN	AA	AA	AA	GG
3937472|F|0-32:T>C-32:T>C	T/C	TGCAGTCCTACGATATGGTTGATTGATGACTACTGAAAGCTTGCCGAGATCGGAAGAGCGGTTCAGCAG	4A|121.036182400|3945976|3945976	CC	TT	CC	CC	CC	CC	CC	CC	CC	CC	CC	CC	CC	TT	TT	CC	CC	CC	CC	CC	CC	TT	CC	CC	CC	TT	TT	TT	CC	CC	CC	CC	CC	CC	TT	TT	TT	TT	TT	TT	TT	TT	CC	CC	CC	TT
1119457|F|0-41:G>A-41:G>A	G/A	TGCAGGTCCAGCCACGACAGCGCCAGCACGAAGTCGCTGATATTGAACAGCCCCGCGCCGAGATCGGAA	4A|119.062206900|1119457|1119457	GG	AA	GG	GG	GG	GG	GG	GG	GG	GG	GG	GG	GG	AA	AA	GG	GG	GG	GG	GG	GG	AA	GG	GG	GG	AA	AA	AA	GG	GG	GG	GG	GG	GG	AA	AA	AA	AA	AA	AA	AA	AA	GG	GG	GG	AA
1266493|F|0-41:T>C-41:T>C	T/C	TGCAGTTTTAGCTATTCCAGTGTGATTTGTTCTTTCTCTTCCTGGTTTTCCCTTATAACTTCCCGAGAT	4A|119.062206900|978165|978165	CC	TT	CC	CC	NN	CC	NN	CC	CC	CC	NN	NN	NN	TT	TT	CC	CC	CC	CC	NN	CC	TT	CC	NN	NN	TT	TT	TT	CC	CC	CC	CC	NN	CC	TT	TT	TT	TT	TT	TT	TT	TT	CC	CC	CC	TT
1099145|F|0-32:G>A-32:G>A	G/A	TGCAGCGACAGCATGCTGCGCCACAACCCGCTAGCGGCCGCCCCCGACGACGACCCCGACGCCCTCGTC	4A|118.162283200|1099145|1099145	AA	GG	AA	AA	AA	AA	AA	AA	AA	AA	AA	AA	AA	GG	GG	AA	AA	AA	AA	AA	AA	GG	AA	AA	AA	GG	GG	GG	AA	AA	AA	AA	AA	NN	GG	GG	GG	GG	GG	GG	GG	GG	AA	AA	AA	GG
3222382|F|0-39:A>G-39:A>G	A/G	TGCAGCTGATGAGGATGATGCCCTTACAGCCCCCCAGCGGCTCCGAGATCGGAAGAGCGGTTCAGCAGG	4A|116.034972300|3222382|3222382	AA	GG	AA	AA	AA	AA	AA	AA	AA	AA	AA	AA	AA	GG	GG	AA	AA	AA	AA	AA	AA	AG	AA	AA	AA	GG	GG	GG	AA	AA	AA	AA	AA	AA	GG	GG	GG	GG	GG	GG	GG	GG	AA	AA	AA	GG
998585|F|0-24:A>G-24:A>G	A/G	TGCAGCCACAGCGGCCGTTTGGAGGAGCGCCAGCACGGCGGGGCCACAGCCGAGTAGTAGTCGGAAGCA	4A|116.034972300|998585|998585	GG	AA	GG	GG	GG	GG	GG	GG	GG	GG	GG	GG	GG	AA	AA	GG	GG	GG	GG	GG	GG	AA	GG	GG	GG	AA	AA	AA	GG	GG	GG	GG	GG	GG	AA	AA	AA	AA	AA	AA	AA	AA	GG	GG	GG	AA
1054130|F|0-60:G>A-60:G>A	G/A	TGCAGCCGAGGAGGATTTCATATTGGACTTGTGCCACTCGCCTGAAAGTCGTCAGCAATAACAGCGAGA	4A|096.082244080|1054130|1054130	GG	AA	GG	GG	GG	GG	GG	GG	GG	GG	GG	GG	GG	AA	AA	GG	GA	GG	GG	GG	GG	AA	GG	GG	GG	AA	AA	AA	GG	GG	GG	GG	GG	GG	GG	AA	AA	AA	AA	AA	AA	AA	AA	GG	GG	GG
1091597|F|0-53:G>C-53:G>C	G/C	TGCAGATTCGGACGTCGTGGGATGGCACGGCAGTCTCGGATCTCAGCGGACTGCCCGAGATCGGAAGAG	4A|114.803824200|1091597|1091597	GG	CC	GG	GG	GG	GG	GG	GC	GG	GG	GG	GG	NN	CC	CC	GG	GG	GG	GG	GG	GG	CC	GG	GG	GG	CC	CC	CC	GG	GG	GG	GG	GG	NN	GG	CC	CC	CC	CC	CC	CC	CC	CC	GG	GG	GG
1045492|F|0-28:C>T-28:C>T	C/T	TGCAGCATCGCATCTTCAGTGGTTTCTTTACCTCCTACAAATAGAGGGAGAGGGAGGGGATGGATGCAC	4A|116.034972300|1045492|1045492	TT	CC	TT	TT	TT	TT	TT	TT	TT	TT	TT	TT	TT	CC	CC	NN	TT	TT	TT	TT	TT	CC	TT	TT	TT	CC	CC	CC	TT	TT	TT	TT	TT	NN	TT	CC	CC	NN	CC	NN	TT	TT	CC	TT	NN	TT
5050450|F|0-16:T>G-16:T>G	T/G	TGCAGTGGTCGCCAGCGTCTGGACCGAGATCGGAAGAGCGGTTCAGCAGGAATGCCGAGACCGATCTCG	4A|115.906073600|4397669|4397669	GG	TT	GG	GG	GG	GG	GG	GG	GG	GG	GG	GG	NN	TT	TT	GG	GG	GG	GG	GG	GG	TT	GG	GG	GG	TT	TT	TT	GG	GG	GG	GG	GG	NN	GG	TT	TT	GG	TT	TT	GG	GG	TT	GG	GG	GG
3955646|F|0-10:A>G-10:A>G	A/G	TGCAGTCGACGTGCGGTGCACCGATCAGAATCAGCCGAGATCGGAAGAGCGGTTCAGCAGGAATGCCGA	4A|115.906073600|3955633|3955633	GG	AA	GG	GG	GG	GG	GG	GG	GG	GG	GG	GG	GG	AA	AA	GG	GG	GG	GG	GG	GG	AA	GG	GG	GG	AA	AA	AA	GG	GG	GG	GG	GG	GG	GG	AA	AA	GG	AA	AA	GG	GG	AA	GG	GG	GG
1221304|F|0-45:C>T-45:C>T	C/T	TGCAGGTTGAGCTCCCGAACGATTGAGCACAGGCCCCGCACGATATCGACGGTGCCGAGATCGGAAGAG	4A|116.034972300|1221304|1221304	TT	CC	TT	TT	TT	TT	TT	TT	TT	TT	TT	TT	TT	CC	CC	TT	TT	TT	TT	TT	TT	CC	TT	TT	TT	CC	CC	CC	TT	TT	TT	TT	TT	TT	TT	CC	CC	TT	CC	CT	TT	TT	CC	TT	TT	TT
1127275|F|0-34:C>A-34:C>A	C/A	TGCAGGCAGCGGCAGCAGTAGCAAGGACCGAGTCAAGTAAGGCACGGGCATCCAGTACCCGAGATCGGA	4A|116.034972300|1127275|1127275	AA	CC	AA	AA	AA	AA	AA	AA	AA	AA	AA	AA	AA	CC	CC	AA	AA	AA	AA	AA	AA	CC	AA	AA	AA	CC	CC	CC	AA	AA	AA	AA	AA	AA	AA	CC	CC	CC	CC	NN	CC	CC	CC	AA	AA	AA
980097|F|0-11:A>G-11:A>G	A/G	TGCAGTAATGAGACTGAACCGTACCTGCAACACACTGATTGCTCGCCATTGTGCAGAGTTGAGTCCCTT	7A|006.737256996|1118310|1118310	AA	GG	AA	AA	AA	AG	AA	AG	GG	GG	GG	AA	NN	GG	GG	AA	GG	GG	AG	AA	GG	GG	GG	GG	GG	AA	AA	AA	GG	GG	GG	AA	GG	GG	GG	GG	GG	AA	GG	GG	AA	AA	AA	GG	GG	GG
1095421|F|0-53:C>G-53:C>G	C/G	TGCAGCGCGTGGGAGGTCAACATCCGCATGCCGACCTCGGCCGCGGACGTGGAGGAGGCCGTGGTGGCG	4B|063.961227020|1095421|1095421	GG	CC	GG	CC	CC	NN	GG	GG	CC	GG	GG	CC	CC	GG	GG	CC	CC	CC	GG	GG	GG	CC	CC	GG	CC	CC	CC	GG	CC	CC	CC	GG	GG	GG	CC	NN	CC	GG	GG	NN	GG	GG	GG	CC	CC	NN
1021749|F|0-19:C>T-19:C>T	C/T	TGCAGCGACGATGAGAGGATAGTGATGGCGGCGTTGCCGACAAAAACGCCGAGATCGGAAGAGCGGTTC	4B|063.961227020|1021749|1021749	CC	TT	CC	TT	TT	CC	CC	CC	TT	CC	CC	TT	TT	CC	CC	TT	TT	TT	CC	CC	CC	TT	TT	CC	TT	TT	TT	CC	TT	TT	TT	CC	CC	NN	TT	TT	TT	CC	CC	TT	CC	CC	CC	TT	TT	CC
1006069|F|0-48:T>A-48:T>A	T/A	TGCAGCGAGCGCCAAGTGGGTTAGGCGGCGCTGAAGGCGCTGTATAGGAGCTCCCCAAGGAGCCATGTG	5A|153.477572300|1006069|1006069	TT	AA	TT	AA	AA	AA	AA	AA	AA	AA	AA	AA	AA	TT	TT	AA	AA	AA	AA	TT	AA	TT	TT	TT	AA	TT	TT	TT	AA	AA	AA	AA	AA	NN	AA	AA	AA	TT	AA	NN	TT	TT	TT	TT	TT	TT
2277986|F|0-11:C>G-11:C>G	C/G	TGCAGCAGCGCGTCCCCATTGTTCTCCTGTATGTACGTAATAAGGCATAAGCATGCATGTGAATTGAGT	3B|019.001390250|2277986|2277986	CC	GG	CG	GG	GG	GG	NN	GG	GG	GG	GG	GG	GG	CC	CC	NN	GG	GG	GG	NN	GG	CC	CC	CC	GG	CC	CC	CC	GG	GG	GG	GG	GG	GG	GG	GG	GG	NN	GG	CC	CC	CC	CC	CC	CC	NN
3064855|F|0-30:C>A-30:C>A	C/A	TGCAGTATACAAAGGGGGCCCGAGGCGGCCAGCTGGGCTTGATCCGAGATCGGAAGAGCGGTTCAGCAG	5A|154.232466900|3064855|3064855	CC	AA	CC	AA	AA	AA	AA	AA	AA	AA	AA	AA	AA	CC	CC	AA	AA	AA	AA	CC	AA	CC	CC	CA	AA	CC	NN	NN	NN	AA	AA	NN	AA	NN	AA	AA	AA	CC	AA	CC	CC	CC	CC	CC	CC	CC
2279526|F|0-19:G>C-19:G>C	G/C	TGCAGACGACGACGGCGTCCAACACCTCCTCATCCCGTAGTTCGCCGCCAGAGTTGGGGCCGAGATCGG		CC	GG	CC	GG	GG	GG	NN	GG	GG	GG	GG	GG	NN	CC	CC	GG	GG	NN	NN	CC	GG	CC	CC	CC	NN	CC	CC	CC	CC	CC	CC	NN	NN	NN	GG	GG	CC	CC	GG	CC	CC	CC	CC	CC	CC	CC
1184257|F|0-26:C>G-26:C>G	C/G	TGCAGGGGCCAACCATCCAGAAGCTGGTGGTGTGCTCGGATCACATCATTGCTGCCACATTGGTCGACG	3B|021.662936970|1184257|1184257	GG	CC	GG	CC	CC	CC	CC	CC	CC	CC	CC	CC	NN	GG	GG	CC	CC	CC	CC	GG	CC	GG	GG	GG	CC	GG	GG	GG	GG	GG	GG	CC	CC	CC	CC	CC	GG	GG	CC	GG	GG	GG	GG	GG	GG	GG
999442|F|0-35:C>A-35:C>A	C/A	TGCAGCTGAGGTGTGAGACACTACTATGTATCAACATAAAATGATAATAAGTAATAGATGACGAGGCGA	5A|128.304654500|5579646|5579646	CC	AA	CC	AA	AA	AA	CC	CA	AA	AA	AA	AA	AA	CC	CC	CC	CC	CC	CC	CC	AA	AA	CC	CC	CC	CC	CC	CC	CC	CC	CC	AA	AA	AA	CC	AA	CC	CC	CC	AA	CC	CC	CC	AA	CC	CC
994313|F|0-58:G>A-58:G>A	G/A	TGCAGCTGAGGTGTGAGATACTACTGTAGTATGTATAGACCATGAAGTGATGATGAGTAGTTGACGACG	3B|007.675375287|994313|994313	AA	GG	AA	GG	GG	GA	AA	GA	GG	GG	GG	GG	GG	AA	AA	AA	AA	AA	AA	AA	GG	GG	AA	AA	AA	AA	AA	AA	AA	AA	AA	GG	GG	GG	AA	GG	AA	AA	AA	NN	AA	AA	AA	GG	AA	AA
1097759|F|0-6:G>A-6:G>A	G/A	TGCAGCAGCATATGCGTGCACTGGGCGGACACATGCAGCGTGGCAGGCAGGGGCGGCGGCGACATTGGC	3B|004.883483218|1097759|1097759	GG	AA	GG	AA	AA	GA	GG	GA	AA	AA	AA	AA	AA	GG	GG	GG	GG	GG	GG	GG	AA	GA	GG	GG	GG	GG	GG	GG	GG	GG	GG	AA	AA	NN	GG	AA	GG	GG	GG	NN	GG	GG	GG	AA	GG	GG
3222249|F|0-6:C>A-6:C>A	C/A	TGCAGTAACAGAGAGAATTACGCAACAGAAACCAAGAAATCCAACTCCGAGATCGGAAGAGCGGTTCAG	5A|114.852922700|3222249|3222249	AA	CC	CC	CC	CC	AA	AA	AA	AA	AA	AA	AA	AA	AA	AA	CC	AA	AA	AA	AA	CC	AA	AA	AA	AA	NN	AA	AA	AA	AA	AA	AA	AA	CA	CC	AA	CC	AA	AA	CC	AA	AA	CC	CC	CC	CC
2253991|F|0-37:G>A-37:G>A	G/A	TGCAGCGCCAATCAACCAATCAGTGTATCACACAGCAAGCAAACACTAGTAATCGAGCAGCTACATGCA	5A|112.694814500|2253991|2253991	GG	AA	AA	AA	AA	GG	GG	GG	GG	GG	GG	GG	GG	GG	NN	GG	GG	GG	GG	GG	GG	GG	AA	AA	AA	GG	GG	GG	NN	GG	GG	GG	GG	GA	AA	GG	AA	GG	GG	NN	GG	GG	AA	AA	AA	NN
1141822|F|0-6:G>C-6:G>C	G/C	TGCAGTCGGAACTTGAAGAAAGGAAAATTGTGCTCTTCTGTAGCTTGGCCTGCCCAACCATTTGTGTAG	5A|103.505605000|1141822|1141822	GG	CC	CC	CC	CC	GG	GG	GG	GG	GG	GG	GG	GG	GG	GG	GG	GG	GG	GG	GG	GG	GG	CC	CC	CC	GG	GG	GG	GG	GG	GG	GG	GG	CC	CC	GG	CC	GG	GG	CC	GG	GG	CC	CC	CC	CC
3029016|F|0-7:G>A-7:G>A	G/A	TGCAGTCAAGGTCGAACCCTCCGTGGCGTCCGCGAAGCTGCCGAGATCGGAAGAGCGGTTCAGCAGGAA	5A|103.727586100|3029016|3029016	GG	AA	AA	AA	AA	GG	GG	GG	GG	GG	GG	GG	GG	GG	GG	GG	GG	GG	GG	GG	GG	GG	AA	AA	AA	GG	GG	GG	GG	GG	GG	GG	GG	AA	AA	GG	AA	GG	GG	AA	GG	GG	AA	AA	AA	AA
3064895|F|0-28:G>A-28:G>A	G/A	TGCAGCTGACGTGGAGCACTGCGGACACAGACACGGACGCGTCCGAGATCGGAAGAGCGGTTCAGCAGG	5A|099.874649300|3064895|3064895	GG	AA	AA	AA	AA	GG	GG	GG	GG	GG	GG	GG	GG	GG	GG	GA	GG	GG	GG	GG	GG	GG	AA	AA	AA	GG	GG	GG	GG	GG	GG	GG	GG	NN	AA	GG	AA	GG	GG	AA	GG	GG	AA	AA	AA	AA
1144964|F|0-52:G>A-52:G>A	G/A	TGCAGCCATATAGAGACCAAGGCGCCACGTGCTCGTGCACGCGCCGCACCAGACCTTGCCGCCCCGCTG	5A|108.678379800|1144964|1144964	AA	GG	GG	GG	GG	AA	AA	AA	AA	AA	AA	AA	AA	AA	AA	AA	AA	AA	AA	AA	AA	AA	GG	GG	GG	AA	AA	AA	AA	AA	AA	AA	AA	GG	GG	AA	GG	AA	AA	GG	AA	AA	GG	GG	GG	GG
1131350|F|0-14:G>T-14:G>T	G/T	TGCAGAGCAGAACTTGCTTGAACTTTCGCTGGAGGAAGGTGGGCTCGACCGAGATCGGAAGAGCGGTTC	5A|090.986905670|1137719|1137719	TT	GG	GG	GG	GG	TT	GG	GT	GG	TT	TT	GG	TT	TT	TT	TT	TT	TT	TT	TT	TT	GG	GG	GG	GG	TT	TT	TT	TT	TT	TT	TT	TT	GG	GG	TT	GG	TT	TT	GG	TT	TT	GG	GG	GG	GG
2280545|F|0-6:T>C-6:T>C	T/C	TGCAGCCCATTGCCGCCAATGATTCTGGCGCTTCTAGCTCGCGCCACTGCCACCGTTCAATGCACGACC	5A|092.554835100|2280545|2280545	CC	TT	TT	TT	TT	CC	TT	CC	TT	CC	CC	TT	NN	CC	CC	CC	CC	CC	CC	CC	CC	TT	TT	TT	TT	CC	CC	CC	CC	CC	CC	CC	CC	TT	TT	CC	TT	NN	CC	TT	CC	CC	TT	TT	TT	TT
1694759|F|0-7:G>C-7:G>C	G/C	TGCAGCTCTGGGGAAGCCGCTGAGGTCGACGGAACCAGCCGACGCGGAGGGAACCGAGATCGGAAGAGC	5A|088.781310340|1694759|1694759	CC	GG	GG	GG	GG	GC	GG	GC	GG	CC	CC	GC	CC	CC	CC	CC	CC	CC	CC	CC	CC	GG	CC	CC	CC	CC	CC	CC	CC	CC	CC	CC	CC	GG	GG	CC	GG	CC	CC	GG	CC	CC	GG	GG	GG	GG
1088929|F|0-55:T>A-55:T>A	T/A	TGCAGCGTGAAGTGCAGACGGGAGGATTGATTGGTGGTGCTACGGTGGCGCTGCAAGTGACTGCCTTTC	5A|089.635332260|1088929|1088929	TT	AA	AA	AA	AA	TT	AA	TA	TA	TT	TT	TA	TT	TT	TT	TT	TT	TT	TT	TT	TT	AA	TT	TT	TT	TT	TT	TT	TT	TT	TT	TT	TT	NN	AA	TT	AA	TT	TT	AA	TT	TT	AA	AA	AA	AA
1128511|F|0-16:A>G-16:A>G	A/G	TGCAGCAGAATTGAAAGGTTTTATTTTCAAGACAAACTAAGAGCAAACCCCCGAGATCGGAAGAGCGGT	5A|091.331609480|1128511|1128511	AA	GG	GG	GG	GG	AA	GG	AG	AG	AA	AA	AG	NN	AA	AA	AA	AA	AA	AA	AA	AA	GG	AA	AA	AA	AA	AA	AA	AA	AA	AA	AA	AA	NN	GG	AA	GG	AA	AA	GG	AA	AA	GG	GG	GG	GG
4911072|F|0-18:T>C-18:T>C	T/C	TGCAGGGAGCTGTCCTACCACGCCGAGGACATCGTCGACGCCTTCCTGGCGGCCAGCGAGCCCGCCGCC	5A|088.781310340|4911072|4911072	TT	CC	CC	CC	CC	TT	CC	TC	TC	TT	TT	TC	TT	TT	TT	TT	TT	TT	TT	TT	TT	CC	TT	TT	TT	TT	TT	TT	TT	TT	TT	TT	TT	CC	CC	TT	CC	TT	TT	NN	TT	TT	CC	CC	CC	CC
1098041|F|0-7:C>T-7:C>T	C/T	TGCAGTGTAGTTTGCAGAGTATACTACACTTGTGTGAAGAAAAAAATAAATAAACCATGCGTTTTAAAC	5A|087.302048680|1098041|1098041	TT	CC	CC	CC	CC	TT	NN	CC	CC	TT	TT	TT	TT	TT	TT	TT	TT	TT	TT	TT	TT	CC	TT	TT	NN	NN	TT	TT	TT	TT	TT	TT	TT	CC	CC	TT	CC	TT	TT	CC	NN	TT	CC	NN	CC	CC
100074709|F|0-9:G>A-9:G>A	G/A	TGCAGGGGAAGCAGGAGCCACCTGAAGGAGGACGCGAGGAGGAGGGCGCCGCAGGCGACGATGTACGGG	5A|085.082107120|1145956|1145956	GG	AA	AA	AA	AA	AA	AA	AA	GA	AA	AA	GG	GG	GG	GG	GG	GG	GG	GG	GG	GG	AA	GG	GG	GG	GG	GG	GG	GG	GG	GG	GG	GG	AA	AA	GG	AA	GG	GG	AA	GG	GG	GG	AA	GG	AA
4911066|F|0-22:A>G-22:A>G	A/G	TGCAGCAAAGGGACGGATAGGAGGAGAAGGTGACGTGAGGAGGAAAGGGTGGACCCAAGCAAGGAAGGA	5A|085.966194060|4911066|4911066	AA	GG	GG	GG	GG	GG	GG	GG	AG	GG	GG	AA	AA	AA	AA	AA	AA	AA	AA	AA	AA	GG	AA	AA	AA	AA	AA	AA	AA	AA	AA	AA	AA	GG	GG	AA	GG	AA	AA	GG	AA	AA	AA	GG	AA	GG
998276|F|0-28:G>A-28:G>A	G/A	TGCAGGAGAGATAGCAGATGTGTTCAGCAGTTGTGATCTTCTAGCAAAAGCGAGTCAGAGGGAGGTGTG	5A|080.030258970|998276|998276	GG	AA	AA	AA	AA	AA	AA	AA	AA	AA	GA	GG	GG	GG	GG	AA	AA	AA	AA	GG	GG	AA	GG	GG	GG	GG	GG	GG	GG	GG	GG	GG	GG	AA	AA	AA	AA	GG	GG	AA	GG	GG	GG	AA	GG	AA
100020067|F|0-10:G>A-10:G>A	G/A	TGCAGACGAAATTAATCCATCACCGCCGTGGCCGAGATCGGAAGAGCGGTTCAGCAGGAATGCCGAGAC	5A|079.472085890|4541718|4541718	AA	GG	GG	GG	GG	GG	GG	GG	GA	GG	GG	AA	AA	AA	NN	GG	GG	GG	GG	AA	AA	GG	AA	AA	AA	AA	AA	AA	AA	AA	AA	AA	AA	GG	GG	GG	GG	AA	AA	GG	AA	NN	AA	NN	AA	GG
2259187|F|0-31:G>C-31:G>C	G/C	TGCAGATGGCGAAGCTCGAAGGCGGCAGCAACAGCAAGGATGTCGACGAAGCCATGGAGAGGTGGCACA	5A|074.795831850|2259187|2259187	CC	GG	GG	GG	GG	GG	GG	GG	GC	GG	GG	CC	CC	CC	CC	GG	GG	GG	GG	CC	CC	GG	CC	CC	CC	CC	CC	CC	CC	GC	CC	CC	CC	GG	GG	GG	GG	CC	CC	GG	CC	CC	CC	GG	CC	GG
7338515|F|0-12:C>T-12:C>T	C/T	TGCAGCCCAAAGTGGCGTCACCGAGATCGGAAGAGCGGTTCAGCAGGAATGCCGAGACCGATCTCGTAT	5A|080.504635720|4408653|4408653	CC	TT	TT	TT	TT	TT	TT	TT	CT	TT	TT	CC	NN	CC	CC	TT	TT	TT	TT	CC	CC	TT	CC	CC	CC	CC	CC	CC	CC	CC	CC	CC	CC	NN	TT	TT	TT	CC	NN	TT	CC	CC	CC	TT	CC	TT
1108596|F|0-17:A>G-17:A>G	A/G	TGCAGTTTCCCTCCTGGGTACCTGTGTTGTTTACTCGCTCCGCTTTCTCGTGTTCGTCGCCGAGATCGG	5A|080.030258970|1105057|1105057	AA	GG	GG	GG	GG	GG	GG	NN	AG	GG	NN	AA	AA	AA	AA	GG	GG	GG	GG	AA	AA	GG	AA	AA	AA	AA	AA	AA	AA	AA	AA	NN	NN	GG	GG	GG	GG	AA	AA	GG	AA	AA	AA	GG	AA	GG
1067537|F|0-43:T>C-43:T>C	T/C	TGCAGTCCGTCCGTCGGAGCCATCAGATCAGAGCTCAACACGACACAGGACAGCGGGACACGAGAAAAA	5A|070.743704520|1067537|1067537	TT	CC	CC	CC	CC	CC	CC	CC	TC	CC	CC	TT	TT	TT	TT	CC	CC	CC	CC	TT	TT	CC	TT	TT	TT	TT	TT	TT	TT	TT	TT	TT	TT	CC	CC	CC	CC	TT	TT	CC	TT	TT	TT	CC	TT	CC
2268202|F|0-16:G>A-16:G>A	G/A	TGCAGGCGTGCTCCAGAAAGGAGCGCGAGCTGCGCTCGACATGCGCGCGAGATTAAGGTGCTTGGCCCG	5A|071.332046940|2268202|2268202	AA	GG	GG	GG	GG	GG	GG	GG	GG	GG	GG	AA	AA	AA	AA	GG	GG	GG	GG	AA	AA	GG	AA	AA	AA	NN	AA	AA	AA	AA	AA	AA	AA	GG	GA	GG	GG	AA	AA	GG	AA	AA	AA	GG	AA	GG
4988967|F|0-26:T>G-26:T>G	T/G	TGCAGATGATACTCCTTGGAACTAAAGGACAAGGATGGCGGCAGCTCCCAGCGCGGTGACCACCGCTGC	5A|068.759289190|4988967|4988967	TT	GG	GG	GG	GG	GG	GG	GG	TG	GG	GG	TT	GG	TT	TT	GG	GG	GG	GG	TT	TT	GG	TT	TT	TT	TT	TT	TT	TT	TT	TT	TT	TT	GG	TT	GG	GG	TT	TT	NN	TT	TT	TT	GG	TT	TT
3028132|F|0-9:A>T-9:A>T	A/T	TGCAGGAGGTTAGTCTATCTGCCGTGTGTGAGAAGCTGCTCGACCGAGATCGGAAGAGCGGTTCAGCAG	5A|071.759837010|3028132|3028132	TT	AA	AA	AA	AA	AA	AA	AA	AT	AA	AA	TT	AA	TT	TT	AA	AA	AA	AA	TT	TT	AA	TT	TT	TT	TT	TT	NN	TT	TT	TT	TT	TT	NN	TT	AA	AA	TT	TT	AA	TT	TT	TT	AA	TT	TT
2281334|F|0-54:G>T-54:G>T	G/T	TGCAGTATTTCGAAGCGAAATGTTAAGAAAAAAATAAAACATGAAAAAGTGGAATCGTGGTCGGCAGGA		TT	GG	GG	GG	GG	GG	GG	GG	NN	GG	GG	TT	NN	TT	TT	GG	GG	NN	GG	TT	NN	GG	TT	TT	TT	TT	TT	TT	NN	TT	TT	TT	TT	GG	TT	NN	NN	TT	TT	GG	TT	TT	TT	GG	TT	TT
3022342|F|0-18:G>A-18:G>A	G/A	TGCAGTGGAAGATATATCAATACGCAACAAATAAGATTTTGCCGAGATCGGAAGAGCGGTTCAGCAGGA	5A|067.872453680|3022342|3022342	GG	AA	AA	AA	AA	AA	AA	AA	GG	AA	AA	GG	AA	AA	GG	AA	AA	AA	AA	GG	GG	AA	GG	GG	GG	GG	GG	GG	GG	GG	GG	GG	GG	NN	GG	AA	AA	GG	AA	NN	GG	GG	GG	AA	GG	GG
989963|F|0-55:A>C-55:A>C	A/C	TGCAGCTACCTGCAAGTGGACGGCAAGCTTCACCTCGTTGGCACTGTGCTTGAGACTAACACCCGCCAC	5A|065.606019650|989963|989963	AA	CC	CC	CC	CC	CC	CC	CC	AC	CC	CC	AA	CC	CC	AA	NN	CC	CC	CC	AA	AA	AA	AA	AA	AA	AA	AA	AA	AA	AA	AA	AA	AA	CC	AA	CC	CC	CC	CC	CC	CC	CC	AA	CC	AA	AA
1146968|F|0-28:A>C-28:A>C	A/C	TGCAGATGCGGATGATGGAGACAGAGAGCTTCCACGATGCCATACCACTCCGCCATCGCGTTCTGCCTC	5A|064.332204510|1146968|1146968	AA	CC	CC	CC	CC	CC	CC	CC	AC	CC	CC	AA	CC	AA	AA	CC	CC	CC	CC	AA	AA	AA	AA	AA	AA	CC	CC	CC	AA	AA	AA	AA	AA	CC	AA	CC	CC	CC	CC	NN	CC	CC	AA	CC	AA	AA
1106511|F|0-67:G>C-67:G>C	G/C	TGCAGAGTCAGAGATCCCGTCAACCTTTCCTGTGGGGTGGTCTTGGTGGGGCACAACGTCAGGCACACC	5A|061.818012040|1106511|1106511	CC	GG	GG	GG	GG	GG	GG	GG	GC	GG	GG	CC	GG	GG	GG	GG	GG	GG	GG	CC	CC	CC	CC	CC	CC	GG	GG	GG	CC	CC	CC	CC	CC	GG	CC	GG	GG	GG	GG	GG	GG	GG	CC	GG	CC	CC
4910858|F|0-29:A>G-29:A>G	A/G	TGCAGATACTCTCTGGAAAGGAATAGTCAGCACCGAGATCGGAAGAGCGGTTCAGCAGGAATGCCGAGA		AA	GG	GG	NN	GG	NN	GG	GG	AG	GG	GG	AA	NN	GG	GG	GG	GG	GG	GG	AA	AA	AA	AA	AA	NN	GG	GG	NN	AA	AA	AA	AA	AA	NN	AA	GG	GG	GG	GG	GG	GG	GG	AA	GG	AA	AA
3064671|F|0-31:A>C-31:A>C	A/C	TGCAGCTCCGCCGCGGAGATGTACCCGTCGCCGTTCTCGTCGAACACGGCGAAAGCCTCCCTCATCTCC	5A|062.722331550|3064671|3064671	CC	AA	AA	AA	AA	AA	NN	AA	AA	AA	AA	AA	NN	AA	AA	AA	AA	AA	AA	CC	CC	CC	CC	CC	CC	AA	AA	AA	CC	CC	CC	CC	CC	AA	CC	AA	AA	AA	AA	NN	AA	AA	CC	AA	CC	CC
2261145|F|0-44:G>C-44:G>C	G/C	TGCAGTGCAGCGCCATTGTTCGATCTGGAGGAGATATCATGTGCCGTAAACAAGGGAAAGGAATCTCCC	5A|059.467824360|2261145|2261145	GG	CC	CC	CC	CC	CC	CC	CC	CC	CC	CC	CC	CC	CC	CC	CC	CC	CC	CC	GG	GG	GG	GG	GG	NN	CC	CC	CC	GG	GG	GG	GG	GG	CC	GG	CC	CC	CC	CC	CC	CC	CC	GG	GG	NN	GG
100044587|F|0-38:G>A-38:G>A	G/A	TGCAGGCGAGACCTAGGACTCGCGGAATGCGGCATATAACCACGCCCCGAGATCGGAAGAGCGGTTCAG	5A|059.652613190|3951746|3951746	GG	AA	AA	AA	AA	AA	AA	AA	AA	AA	AA	AA	NN	AA	AA	AA	AA	AA	AA	GG	GG	GG	GG	GG	GG	AA	AA	AA	GG	GG	GG	GG	GG	AA	GG	AA	NN	AA	AA	NN	AA	AA	GG	GG	GA	GG
1051014|F|0-41:C>G-41:C>G	C/G	TGCAGACGGATGTAGAAGCAAATTTCGTGGTGAGCGTTGGAGATGCCTTTGCATCCTGAAATGCTCTTC	5A|059.467824360|1051014|1051014	GG	CC	CC	CC	CC	CC	CC	CC	CC	CC	CC	CC	CC	CC	CC	CC	CC	CC	CC	GG	GG	GG	GG	GG	GG	CC	CC	CC	GG	GG	GG	GG	GG	CC	GG	CC	CC	CC	CC	CC	CC	CC	NN	GG	CG	GG
2261327|F|0-68:C>T-68:C>T	C/T	TGCAGCCACGCTCCCACACCTCCAAGCGCAACCGTTCCTCACCTCGAGCACCTCAACGTGAAAAGTCCT	5A|058.392692840|2261327|2261327	TT	CC	CC	CC	CC	CC	NN	CC	CC	CC	CC	CC	NN	CC	CC	CC	CC	CC	CC	TT	TT	CT	TT	TT	TT	CC	CC	CC	TT	TT	TT	TT	TT	CC	TT	CC	CC	CC	CC	NN	CC	CC	TT	TT	TT	TT
1090624|F|0-52:G>A-52:G>A	G/A	TGCAGGAACTCCGCTCTGTCCTCGTCCTCGTCGTCGCTGTCGGCCTTGCTCGAGGTGCCGAGATCGGAA	5A|058.306858160|1090624|1090624	AA	GG	GG	GG	GG	GG	GG	GG	GG	GG	GG	GG	NN	GG	GG	GA	GG	GG	GG	AA	AA	AA	AA	AA	AA	GG	GG	GG	AA	AA	AA	AA	AA	GG	AA	GG	GG	GG	GG	GG	GG	GG	AA	AA	GG	AA
1088359|F|0-43:C>T-43:C>T	C/T	TGCAGAAACTTGCTATTCTGAATGCTAATAACCGAAGTCAGGGTTCATTACTTTGGACGGCTGCATCCA	5A|057.824304150|1088359|1088359	TT	CC	CC	CC	CC	CC	CC	CC	CC	CC	CC	CC	CC	CC	CC	CC	CC	CC	CC	TT	TT	TT	TT	TT	TT	CC	CC	CC	TT	TT	TT	TT	TT	CC	TT	CC	CC	CC	CC	CC	CC	CC	TT	TT	CC	CT
39673726|F|0-21:C>G-21:C>G	C/G	TGCAGCTCACCTCGCCTCTGAGCTCGCTTCGACCGAGCTGACCATGAATTCATGTTAGAAACCGAGATC	5A|057.824304150|1862541|1862541	CC	GG	GG	GG	GG	GG	GG	GG	GG	GG	GG	GG	GG	GG	GG	GG	GG	GG	GG	CC	CC	CC	CC	CC	CC	GG	GG	GG	CC	CC	CC	CC	CC	GG	CC	GG	GG	GG	GG	GG	GG	GG	CC	CC	GG	CC
3064877|F|0-23:T>C-23:T>C	T/C	TGCAGTGGGAACCTGAAAGCTGACGGCAATGGGCGACGGCCAGACCCGAGATCGGAAGAGCGGTTCAGC	5A|057.824304150|3064877|3064877	CC	TT	TT	TT	TT	TT	TT	TT	TT	TT	TT	TT	NN	TT	TT	TT	TT	TT	TT	CC	CC	CC	CC	CC	CC	TT	TT	TT	CC	CC	CC	CC	CC	TT	CC	TT	TT	TT	TT	TT	TT	TT	CC	CC	TT	CC
7352858|F|0-11:A>G-11:A>G	A/G	TGCAGTAGTCTGGATACTATGAACCACGCGTTCGGGCGGGTGCGTTTCGTGTGTGGCGGATCGAGCGGG	5A|057.824304150|2263067|2263067	GG	AA	AA	AA	AA	AA	AA	AA	AA	AA	AA	AA	AA	AA	AA	AA	AA	AA	AA	GG	GG	GG	GG	GG	GG	AA	AA	AA	GG	GG	GG	GG	GG	AA	GG	AA	AA	AA	AA	AA	AA	AA	GG	GG	AA	GG
1129606|F|0-55:C>G-55:C>G	C/G	TGCAGCAGTCGGCGTCGTGGGCCCTCATCACGTCGCGCGCAGCCGCGGAGGAAGAGACCACGACCGTCG	5A|054.007161070|1129606|1129606	GG	CC	CC	CC	CC	CC	NN	CC	CC	CC	CC	CC	CC	CC	CC	CC	CC	CC	CC	GG	GG	GG	GG	GG	GG	CC	CC	CC	GG	GG	GG	GG	GG	CC	NN	CC	CC	CC	CC	NN	CC	CC	GG	GG	CC	GG
1209699|F|0-25:C>T-25:C>T	C/T	TGCAGATGGCACAGATAGAGTAGTCTTTGCCTCGTTGCTAGTATATCAATCGCAAGCAGCTTTGCTAGC	5A|042.601643240|1204918|1204918	TT	CC	CC	CC	CC	CC	CC	CC	CC	CC	CC	CC	CC	CC	CC	CC	CC	CC	CC	TT	TT	CC	TT	TT	TT	CC	CC	CC	TT	TT	TT	CC	TT	TT	CC	CC	CC	CC	CC	CC	CC	CC	TT	CC	CC	TT
3025355|F|0-10:T>C-10:T>C	T/C	TGCAGTGGAACTTGTGCTGTGCTTTGACTCGGATCTCGCCGAGATCGGAAGAGCGGTTCAGCAGGAATG	5A|037.083745790|3025355|3025355	CC	TT	TT	TC	TT	TT	CC	TC	TT	TT	TT	TT	NN	TT	TT	TT	TT	TT	TT	CC	CC	TT	CC	CC	CC	TT	TT	TT	CC	CC	CC	TT	CC	CC	TT	TT	TC	TT	TT	TT	TT	TT	CC	CC	CC	CC
3958546|F|0-14:G>T-14:G>T	G/T	TGCAGCCAGTCTACTGTTGACTTCTGCCCTCGATCCTTAGGATCAAGCGGCGGAGGAGCGTACTGCATA	5A|037.083745790|3958546|3958546	GG	TT	TT	GT	TT	GT	GG	GT	TT	TT	TT	TT	TT	TT	TT	TT	TT	TT	TT	GG	GG	TT	GG	GG	GG	TT	TT	TT	GG	GG	GG	TT	GG	GG	TT	TT	GG	TT	TT	TT	TT	TT	GG	GG	GG	GG
100020239|F|0-38:T>G-38:T>G	T/G	TGCAGAGCTGCTTTGTACAGAGTAGCCTGGCCATCCACGAGGGCACCCGAGATCGGAAGAGCGGTTCAG	5A|035.916940350|1249781|1249781	GG	TT	TT	TG	TT	TG	GG	TG	GG	TT	TT	GG	TT	TT	TT	TT	TT	TT	TT	TT	GG	TT	GG	GG	GG	TT	TT	TT	TT	TT	TT	TT	GG	NN	TT	TT	GG	TT	TT	TT	TT	TT	GG	GG	GG	GG
3953791|F|0-11:A>C-11:A>C	A/C	TGCAGCCGTAGCGCATACAGCTGGTTGTTCTCGACGCCGAGGACTGTCAGGTACCGCCGAGATCGGAAG	5A|038.222378290|3960160|3960160	CC	AA	AA	AC	AA	AA	CC	AA	CC	AA	AA	CC	AA	AA	NN	AA	AA	AA	AA	AA	CC	AA	CC	CC	CC	AA	AA	AA	AA	NN	AA	AA	CC	NN	AA	AA	CC	AA	AA	AA	AA	NN	CC	CC	CC	CC
5970371|F|0-37:G>A-37:G>A	G/A	TGCAGGGGCGCGTGGAGCTGGGCCTCCTGGGCGAAGCAAGCTGGGCTTGCTCGGCTAAAGGGAGCTGGG	5A|038.017371460|1213081|1213081	AA	GG	GG	GA	GG	GG	AA	GG	AA	GG	GG	AA	GG	GG	GG	GG	GG	GG	GG	GG	AA	GG	AA	AA	AA	GG	GG	GG	GG	GG	GG	GG	AA	AA	GG	GG	AA	GG	GG	GG	GG	GG	AA	AA	AA	AA
3027590|F|0-36:T>G-36:T>G	T/G	TGCAGATGAACGGCAGTCGGCAACGAACAAATCTCGGTTCACCGAGATCGGAAGAGCGGTTCAGCAGGA	5A|036.320892960|3027590|3027590	GG	TT	TT	TG	TT	TG	GG	TG	GG	TT	TT	GG	TT	TT	TT	TT	TT	TT	TT	TT	GG	TT	GG	GG	GG	TT	TT	TT	TT	TT	TT	TT	GG	GG	TT	TT	GG	TT	TT	TT	TT	TT	GG	GG	GG	GG
1058522|F|0-31:T>C-31:T>C	T/C	TGCAGACGTCCGTTTACAGAATACACATAAACGGGCTCCTGCATGACCACCACGTGGCAGGGACCACGG	5A|037.212048170|1058522|1058522	CC	TT	TT	CC	TT	TT	CC	TC	NN	NN	NN	CC	NN	TT	TT	TT	NN	TT	TC	TT	CC	TT	CC	CC	CC	TT	TT	TT	NN	NN	NN	TT	CC	NN	TT	TT	CC	TT	TT	TT	TT	TT	CC	CC	CC	CC
1125437|F|0-68:A>G-68:A>G	A/G	TGCAGTAGCACACCCGCGCGCAACGAGCGCCTTTATCCCCTTCCTCCAGCACCAACACCTCGGCGGCGG	5A|031.692928280|1125437|1125437	AA	GG	GG	GG	GG	GG	GG	GG	GG	GG	GG	GG	NN	GG	GG	GG	GG	GG	GG	GG	AA	GG	GG	GG	GG	GG	GG	GG	AA	AA	AA	GG	AA	AA	GG	GG	AA	GG	AA	NN	GG	GG	AA	AA	AA	AA
100054972|F|0-27:C>T-27:C>T	C/T	TGCAGCTCTGCTGCTTCTGCCTCGCGATCGCCTACGGCCGCCGAGATCGGAAGAGCGGTTCAGCAGGAA	5A|031.184399310|3945066|3945066	TT	CC	CC	CC	CC	CC	CC	CC	CC	CC	CC	CC	CC	CC	CC	CC	CC	CC	CC	CC	TT	CC	CC	CC	CC	CC	CC	CC	TT	TT	TT	CC	TT	TT	CC	CC	TT	CC	TT	TT	CC	CC	TT	TT	TT	TT
4992555|F|0-39:A>G-39:A>G	A/G	TGCAGCTCTGCTGCTTCTGCCTCGCGACCGCCTACGGCCGCCCGTGCCCGCCGTGCCGTGTTTGCCTCG	5A|033.154151720|1207347|1207347	GG	AA	AA	AG	AA	AA	AA	AA	AA	AA	AA	AA	AA	AA	AA	AA	AA	AA	AA	AA	GG	AA	AA	AA	AA	AA	AA	AA	GG	GG	GG	AA	GG	GG	AA	AA	GG	AA	GG	GG	AA	AA	GG	GG	GG	GG
1228444|F|0-46:C>T-46:C>T	C/T	TGCAGGTTGGCGTGGTAGTAGCTGTTGTCCAGGGCGCCCTTGGCCGTGGTGTTCACCCCTGTGGGGTCG	5A|031.213591690|1228444|1228444	CC	TT	TT	CT	TT	TT	TT	CT	TT	TT	TT	TT	NN	TT	TT	TT	TT	TT	TT	TT	CC	TT	TT	TT	TT	TT	TT	TT	CC	CC	CC	TT	CC	NN	TT	TT	CC	TT	CC	NN	TT	TT	CC	CC	CC	CC
995502|F|0-8:C>T-8:C>T	C/T	TGCAGTGCTGTTCTGTTAAGTGCGACGAGATTACGGTCAGAAGTGTTCAGCAGTGCAATGACCCTCAGG	5A|030.580680300|995502|995502	TT	CC	CC	CT	CC	CC	CC	CC	CC	CC	CC	CC	CC	CC	CC	CC	CC	CC	CC	CC	TT	CC	CC	CC	CC	CC	CC	CC	TT	TT	TT	CC	TT	TT	CC	CC	TT	CC	TT	TT	CC	CC	TT	TT	TT	TT
4993905|F|0-18:C>T-18:C>T	C/T	TGCAGGAATACATGTAGCTCCGCCGAGATCGGAAGAGCGGTTCAGCAGGAATGCCGAGACCGATCTCGT	5A|031.063019420|4008357|4008357	CC	TT	TT	CT	TT	TT	TT	TT	TT	TT	TT	TT	NN	TT	TT	TT	TT	TT	TT	TT	CC	TT	TT	TT	NN	TT	TT	TT	CC	NN	CC	TT	CC	NN	TT	TT	CC	TT	CC	CC	TT	TT	CC	CC	CC	CC
12009881|F|0-16:T>C-16:T>C	T/C	TGCAGGTTGTCAAGAGCGCCGAGATCGGAAGAGCGGTTCAGCAGGAATGCCGAGACCGATCTCGTATGC	5A|023.656987940|4407023|4407023	TT	CC	CC	CC	CC	CC	CC	CC	CC	CC	CC	CC	CC	CC	CC	CC	TT	TT	TT	TT	TT	CC	CC	CC	CC	CC	CC	CC	TT	TT	TT	CC	TT	NN	CC	CC	TT	CC	TT	TT	CC	CC	TT	CC	NN	TT
1088638|F|0-18:A>G-18:A>G	A/G	TGCAGCCTGCCAACAGCAGAAATCATCACGATCCACAAAGCGAAGAAGAACATCAAAGTTAAATGGTCC	5A|021.311005750|1088638|1088638	AA	GG	GG	AG	GG	GG	GG	GG	GG	GG	GG	GG	GG	GG	GG	GG	AA	AA	AA	AA	AA	GG	GG	GG	GG	GG	GG	GG	AA	AA	AA	GG	AA	AA	GG	GG	AA	GG	AA	AA	GG	GG	AA	GG	AA	AA
1207181|F|0-8:A>G-8:A>G	A/G	TGCAGCAGGGAGACGGCGCTGGGGAGCTGGAACGACACGTTGTTCATGCTCGCGCCCAGCCGAGATCGG	5A|020.570265010|1207181|1207181	GG	AA	AA	AA	AA	AA	AA	AA	AA	AA	AA	AA	AA	AA	AA	AA	GG	GG	GG	GG	GG	AA	AA	AA	AA	AA	AA	AA	GG	GG	GG	AA	GG	NN	AA	GG	GG	AA	GG	GG	AA	AA	GG	AA	GG	GG
2259418|F|0-8:T>C-8:T>C	T/C	TGCAGATTCCCACCGCAGGATCGATCGATCGACCATGAACCGTTTGTGGTGCTCGCTCTCCCGAGATCG	5A|020.202617960|2259418|2259418	TT	CC	CC	TC	CC	CC	CC	CC	CC	CC	CC	CC	CC	CC	CC	CC	TT	TT	TT	TT	TT	CC	CC	CC	CC	CC	CC	CC	TT	TT	TT	CC	TT	TT	CC	TT	TT	CC	TT	TT	CC	CC	TT	CC	TT	TT
1095048|F|0-53:G>A-53:G>A	G/A	TGCAGCAGCAGGTCCAGGTAAGCGGGGGCGGCCGTGTCCGTGAGGAAGGAAGGAAAGTCGGCCGAGATC	5A|024.845530580|1095048|1095048	AA	GG	GG	GG	GG	GG	GG	GG	GG	GG	GG	GG	NN	GG	GG	GG	AA	AA	AA	AA	AA	GG	GG	GG	GG	GG	GG	GG	AA	AA	AA	GG	AA	AA	GG	AA	AA	GG	AA	AA	GG	GG	AA	GG	AA	AA
996462|F|0-41:A>G-41:A>G	A/G	TGCAGGCGCCCATTCGCGTTCCTGATGCTCAAAGACGTGGCGAGTGGGCCGAGATCGGAAGAGCGGTTC	5A|018.197331890|996462|996462	GG	AA	AA	AG	AA	AA	AA	AA	AA	AA	AA	AA	NN	AA	AA	AA	GG	GG	GG	GG	GG	AA	AA	AA	AA	AA	AA	AG	GG	GG	GG	AA	GG	GG	GG	GG	GG	AA	GG	GG	AA	AA	NN	AA	AA	GG
7352413|F|0-65:T>C-65:T>C	T/C	TGCAGCAGGCTTGGCCGAAGCAGCGGCTCGCAGCAGGCAGCTGCGGGGAACCATGGAGGGTCGGGCGCC		CC	TT	TT	CC	CC	TT	TT	TT	TT	TT	TT	TT	TT	TT	TT	TT	CC	CC	CC	CC	CC	TT	CC	CC	CC	CC	CC	CC	CC	CC	CC	TT	TT	CC	CC	CC	CC	TT	NN	CC	TT	TT	CC	TT	TT	CC
1215677|F|0-23:C>G-23:C>G	C/G	TGCAGACACGCGGTGGGGAAGTCGGCGGCGAAGCCGATGCGGGAGCTCAGCCGAGATCGGAAGAGCGGT	7D|121.730605800|4910535|4910535	CC	GG	GG	CC	CC	GG	GG	GG	GG	GG	GG	GG	GG	GG	GG	GG	CC	CC	CC	CC	CC	GG	CC	CC	CC	CC	CC	CC	CC	CC	CC	GG	GG	NN	CC	CC	CC	GG	GG	CC	GG	GG	CC	GG	GG	CC
1045022|F|0-55:C>T-55:C>T	C/T	TGCAGCAAGAACATGGTGAACCCTTGGGCTTGGGCAGAGGATGATTGCCGTTTTGTGGTGTGCAATCCG	7A|011.845505700|1045022|1045022	TT	CC	TT	TT	TT	CT	TT	CT	CC	CC	CC	TT	TT	CC	CC	TT	CC	CC	CC	TT	CC	CC	CC	CC	CC	TT	TT	TT	CC	CC	CC	TT	CC	CC	CC	CC	CC	TT	CC	CC	TT	TT	TT	CC	CC	CC
1352957|F|0-21:A>G-21:A>G	A/G	TGCAGGAGCAATCACAGGGCCGTTGGATGCCCTCTTCCGCTTCAGCTGCTTCTGCACTTGTACGATGGT	5B|054.592308800|1352957|1352957	AA	GG	AA	GG	GG	GG	GG	GG	GG	NN	AA	AA	GG	AA	AA	AA	AA	AA	AA	AA	AA	NN	AA	AA	AA	GG	GG	GG	AA	AA	AA	GG	GG	GG	AA	AA	AA	GG	GG	GG	GG	GG	AA	AA	AA	NN
3064714|F|0-24:G>A-24:G>A	G/A	TGCAGGTGCAGGGCACGGAGCCCCACCGCCCTCACGATGAAGCTCCGAGATCGGAAGAGCGGTTCAGCA	3A|104.043272100|3064714|3064714	GG	AA	GG	GG	GG	GG	GG	GG	GG	GG	GG	GG	GG	GG	GG	GG	GG	GG	GG	GG	GG	GG	AA	GG	GG	AA	AA	AA	GG	GG	GG	AA	GG	GG	GG	AA	GA	GG	GG	GG	GG	GG	GG	AA	GG	AA
1214798|F|0-46:T>C-46:T>C	T/C	TGCAGCCAGTCGGGACGTGGCAAGCTGCGGGCAGACGAGGCAGCAGCAGACGAATCCGAGATCGGAAGA	3A|106.865648000|1214798|1214798	TT	CC	TT	TT	TT	TT	TT	TT	TT	TT	TT	TT	TT	TT	TT	TT	TT	TT	TT	TT	TT	TT	CC	TT	TT	TC	CC	CC	TT	TT	TT	CC	TT	TT	TT	CC	TC	TT	TT	TT	TT	TT	TT	CC	TT	CC
5581009|F|0-57:A>C-57:A>C	A/C	TGCAGCCGCCGCCGCTCTGCCGCCGTGCTGCGCCCCACCTCCATGGCCATCGCGCCCCTGCCGAACCTC	3A|106.854806200|1092371|1092371	AA	CC	AA	AA	AA	AA	AA	AA	AA	AA	AA	AA	AA	AA	AA	AA	AA	AA	AA	AA	AA	AA	CC	AA	AA	CC	CC	CC	AA	AC	AA	CC	AA	AA	AA	CC	CC	AA	AA	AA	AA	AA	AA	CC	AA	CC
1393516|F|0-15:G>A-15:G>A	G/A	TGCAGCCTTTCTTTTATCCTCGTTGGCTATCCATATGGTTACATGATACACACGCAAGCCATCACATTG	3A|132.839408700|3954618|3954618	GG	AA	GA	GG	GG	GG	AA	GA	AA	GG	GG	AA	GG	GG	GG	GG	GG	GG	GG	AA	AA	AA	GG	GG	GG	AA	AA	AA	GG	GG	GG	AA	AA	GG	GG	AA	AA	GG	GG	GG	GG	GG	AA	AA	AA	AA
3064838|F|0-44:T>C-44:T>C	T/C	TGCAGAGGCGCGTCGCCACCGCCAGTCAGGCTGATGTTGTCGAACTTCGTTCCACCGAATCCGTCGTCG	5B|118.697179700|3064838|3064838	CC	TT	TT	TT	TT	TT	TT	TT	TT	TT	TC	TT	TT	CC	CC	CC	CC	CC	CC	CC	CC	TT	CC	CC	CC	NN	TT	TT	TT	TC	TT	CC	CC	TT	CC	TT	CC	TT	CC	NN	TT	TT	NN	TT	TT	TT
3028443|F|0-7:C>T-7:C>T	C/T	TGCAGGGTGACGCCGCCCTCATCGGCTCCGCGATGTCGTCCGACTTCATCGTCGAGCCCACCAGGGCGC	6A|027.580878400|3028443|3028443	TT	CC	TT	TT	TT	CT	CT	CT	CT	CT	CT	CT	CT	TT	TT	CC	NN	CC	CC	TT	TT	CT	CT	CT	CT	TT	TT	NN	CT	CT	CT	CC	CC	CC	CT	CT	CC	CT	CC	TT	CT	CT	TT	TT	TT	TT
1008044|F|0-15:A>G-15:A>G	A/G	TGCAGTACGGTACGGGGCACTTGTTTTTTCTTCATCTATCTATGTATTGATCTCGTCCAGGTCCGAGAT	6A|098.815689290|1008044|1008044	AA	GG	NN	AA	AA	AA	NN	AA	NN	AA	NN	AA	AA	GG	GG	NN	NN	GG	GG	GG	NN	NN	AA	AA	NN	GG	GG	GG	AA	NN	AA	GG	NN	GG	AA	AA	NN	AA	GG	AA	AA	AA	NN	AA	NN	NN
100041416|F|0-38:T>C-38:T>C	T/C	TGCAGCATAAACATAAGTTCCAAAAGTTCAAAACTGAGCTTTACCCGAGATCGGAAGAGCGGTTCAGCA	6A|099.796671960|3021407|3021407	TT	CC	CC	TT	TT	TT	TT	TT	TT	TT	TT	TT	TT	CC	CC	CC	CC	CC	CC	CC	CC	TT	TT	TT	TT	CC	CC	CC	TT	TT	TT	CC	CC	NN	TT	TT	CC	TT	CC	TT	TT	TT	TT	TT	TT	CC
996428|F|0-22:C>A-22:C>A	C/A	TGCAGGGCCTTCCAGAAACCGCAGCGCACGCCCATGGCAATGGCCCTCTCTCTAGTTAATCCCCGAGAT	6A|099.373502020|996428|996428	AA	CC	CC	AA	AA	AA	AA	AA	AA	AA	AA	AA	AA	CC	CC	CC	CC	CC	CC	CC	CC	AA	AA	AA	AA	CC	CC	CC	AA	AA	AA	CC	CC	CC	AA	AA	CC	AA	CC	AA	AA	AA	AA	AA	AA	CC
3570176|F|0-24:C>G-24:C>G	C/G	TGCAGCCTACTTCGTCTTCGATTTGACTGGAATTCAGTAGTTTAGATTCCGAGATCGGAAGAGCGGTTC	6A|099.306180630|3570176|3570176	GG	CC	CC	GG	GG	GG	GG	GG	GG	GG	GG	GG	NN	CC	CC	CC	CC	CC	CC	CC	CC	GG	GG	GG	GG	CC	CC	CC	GG	GG	GG	CC	CC	NN	GG	GG	CC	GG	CC	NN	GG	GG	GG	GG	GG	CC
4911086|F|0-28:T>C-28:T>C	T/C	TGCAGCCACGTCCTGCTTCCGCGGGTGGCTGCTCCGAGATCGGAAGAGCGGTTCAGCAGGAATGCCGAG	6A|098.635539770|4911086|4911086	TT	CC	TT	TT	TT	TT	TT	TT	TT	TT	TT	TT	TT	CC	CC	CC	CC	CC	CC	CC	CC	TT	TT	TT	TT	CC	CC	CC	TT	TC	TT	CC	CC	NN	TT	TT	CC	TT	TC	TT	TT	TT	TT	TT	TT	CC
4991982|F|0-48:G>C-48:G>C	G/C	TGCAGATGGCCACACTAGCTCGGGTGGTGATGGTGGCGAGGATGCAGCCACTTGAGGTGGGGGACTCTG	6A|098.220692120|1195570|1195570	CC	GG	CC	CC	CC	CC	CC	CC	CC	CC	CC	CC	CC	GG	GG	GG	GG	GG	GG	GG	GG	CC	CC	CC	CC	GG	GG	GG	CC	CC	CC	GG	GG	NN	CC	CC	GG	CC	GG	CC	CC	CC	CC	CC	CC	GG
1031962|F|0-41:T>A-41:T>A	T/A	TGCAGCTACGACTGTGACCATTCTTTCTGGAAGGTAATACTACTGTTGCGGTGTTCACAACTTCACATC	6A|100.549493500|1031962|1031962	TT	AA	TT	TT	TT	AA	AA	NN	AA	AA	AA	AA	AA	AA	NN	AA	AA	AA	AA	AA	AA	TT	TT	TT	TT	AA	AA	AA	TT	TT	TT	AA	AA	AA	TT	TT	AA	TA	AA	TT	TT	TT	TT	TT	TT	AA
1126739|F|0-57:T>C-57:T>C	T/C	TGCAGGCCACCACACCGCTCTCGCCGCTCATGGTCGCCTTCTGCTCCCGGCGCATCTCTGGTGGTCTTT		CC	TT	CC	CC	CC	TT	TT	TT	TT	TT	TT	TT	TT	TT	TT	TT	TT	TT	TT	TT	TT	CC	CC	CC	NN	TT	TT	TT	CC	CC	CC	TT	TT	TT	CC	CC	TT	CC	TT	CC	CC	CC	CC	CC	CC	TT
10984322|F|0-67:C>G-67:C>G	C/G	TGCAGCAGCAGTCAACGGAGCGCGCTTTGAGCTGGCCTTCGAGCCGCCTTGCTGCGCGAGCCACCCCGC		GG	CC	GG	GG	GG	NN	CC	CC	CC	CC	CC	CC	CC	CC	CC	CC	CC	CC	CC	CC	CC	GG	GG	GG	GG	CC	CC	CC	GG	GG	GG	CC	CC	CC	GG	GG	CC	CG	CC	GG	GG	GG	GG	GG	GG	CC
1078662|F|0-13:A>C-13:A>C	A/C	TGCAGTGCAGACTCTCATTTTGTCCAGAGAAGTATTGGTAGTACGTCCGTACGTGTCCGAGATCGGAAG	6A|098.162581750|1078662|1078662	AA	CC	AA	AA	AA	CC	CC	CC	CC	CC	CC	CC	CC	CC	CC	CC	CC	CC	CC	CC	CC	AA	AA	AA	AA	CC	CC	CC	AA	AA	AA	CC	CC	CC	AA	AA	CC	AA	CC	AA	AA	AA	AA	AA	AA	CC
1090133|F|0-53:A>G-53:A>G	A/G	TGCAGGTCCTGCTTCTTCTTCTGCTTCCTATCCTGAGCCCCTTTCATCTGCACGGAGGACGGCATTAAC	6A|094.089605050|1090133|1090133	GG	AA	GG	GG	GG	AA	AA	AA	AA	AA	AA	AA	AA	AA	AA	AA	AA	AA	AA	AA	AA	GG	GG	GG	GG	AA	AA	AA	GG	GG	GG	AA	AA	AA	GG	GG	AA	GG	AA	GG	GG	GG	GG	GG	AA	GG
1091284|F|0-17:G>T-17:G>T	G/T	TGCAGCGGAGAGCAATGTAGTGGACGCTGGCCAAGTGTGCTTTTCGGTTTATCACTTGGAACCAACACA	6A|091.169958110|1091284|1091284	GG	TT	GG	GG	GG	TT	TT	TT	TT	TT	TT	TT	NN	TT	TT	TT	TT	TT	TT	TT	TT	GG	GG	GG	GG	TT	TT	TT	GG	GG	GG	TT	TT	TT	GG	GG	TT	GG	TT	GG	GG	GG	GG	GG	TT	GG
3027129|F|0-5:T>C-5:T>C	T/C	TGCAGCGACTGTGAGTGCATTGTGAGTTTGTCCATGCCTACCAAACCGAGATCGGAAGAGCGGTTCAGC	6A|091.169958110|3570667|3570667	CC	TT	CC	CC	CC	TT	TT	TT	TT	TT	TT	TT	TT	TT	TT	TT	TT	TT	TT	TT	TT	CC	CC	CC	CC	TT	TT	TT	CC	CC	CC	TT	TT	TT	CC	CC	TT	CC	TT	CC	CC	CC	CC	CC	TT	CC
1141161|F|0-8:T>G-8:T>G	T/G	TGCAGGGCGGGGAGGAGACGAGGAGGTGCAGCTTGGGCTCCTGCTCCGCGAGGGCCAGGTCCAGCGCGT	6A|087.034212870|1141161|1141161	TT	GG	TT	TT	TT	GG	GG	GG	GG	GG	GG	GG	GG	TT	TT	GG	GG	GG	GG	GG	GG	TT	TT	TT	TT	GG	GG	GG	TT	TT	TT	GG	GG	GG	NN	TT	GG	TT	GG	NN	TT	TT	GG	GG	NN	TT
2258509|F|0-58:A>G-58:A>G	A/G	TGCAGCGTGCTGCCATGCTAGCTGCCCCCGCATGCTCGATGAAGTGAGCAGCTGATTGGAGTCTTTGGG	6A|087.369952260|2258509|2258509	AA	GG	AA	AA	AA	GG	GG	GG	GG	GG	GG	GG	NN	AA	AA	GG	GG	GG	GG	GG	GG	AA	AA	AA	AA	GG	GG	GG	AA	AA	AA	GG	GG	GG	AA	AA	GG	AA	GG	AA	AA	AA	GG	GG	GG	AA
1090067|F|0-44:T>A-44:T>A	T/A	TGCAGCCATGGCCACTCCAAGACCGCCATACCTCAGAGTGTGTGACGGCAGACAGCGTGTTGTGCAACT	6A|085.204849050|1090067|1090067	TT	AA	AA	TT	TT	AA	AA	AA	AA	AA	AA	AA	AA	TT	TT	AA	AA	AA	AA	AA	AA	TT	TT	TT	TT	AA	AA	AA	TT	TT	TT	AA	AA	AA	TT	TT	AA	TT	TT	TT	TT	TT	AA	AA	AA	TT
1695128|F|0-67:G>T-67:G>T	G/T	TGCAGCACTTCTCGGGCACGTCGACGAGGGGGAGGCAGTTCTTGAAGTACATGGCCTGCGTCTTGCATG	6A|084.010406030|1695128|1695128	TT	GG	GG	TT	TT	GG	GG	GG	GG	GG	GG	GG	GG	TT	GT	GG	GG	GG	GG	GG	GG	TT	TT	TT	TT	GG	GG	GG	TT	TT	TT	GG	GG	GG	TT	TT	GG	TT	TT	TT	TT	TT	GG	GG	GG	TT
1202981|F|0-8:T>C-8:T>C	T/C	TGCAGCCTCCACCCAAGAAACAGCCGCCCCTCCCCACCACGCCAAGCTCAAGCCCCGAGATCGGAAGAG	6A|084.010406030|1202981|1202981	TT	CC	CC	TT	TT	CC	CC	CC	CC	CC	CC	CC	CC	TT	TT	CC	CC	CC	CC	CC	CC	TT	TT	TT	TT	CC	CC	CC	TT	TT	TT	CC	CC	CC	TT	TT	CC	TT	TT	TT	TT	TT	CC	CC	CC	TT
1095070|F|0-16:C>T-16:C>T	C/T	TGCAGGGCCGCCATTCTGTTGTGCTTTGCTTCCCCGTTGGCTGTCCCCGTTGCTGGCGCTGGGTTTTTG		TT	CC	CC	TT	TT	CC	CC	CC	CC	CC	CC	CC	NN	TT	TT	CC	CC	CC	CC	CC	CC	TT	TT	TT	TT	CC	CC	CC	TT	TT	TT	CC	CC	NN	TT	TT	TT	TT	TT	NN	TT	TT	CC	CC	CC	TT
5050375|F|0-33:A>C-33:A>C	A/C	TGCAGGGCGTGCTGATGCTGTACTGGCGCTCCTCCTTAGAGGTCGACCAGGAGGAGCACCGAGATCGGA	7D|084.671098520|5050375|5050375	CC	AA	AA	CC	CC	AA	AA	AA	AA	AA	AA	AA	AA	CC	CC	CC	AA	AA	CC	AA	AA	CC	CC	CC	CC	AA	AA	AA	CC	CC	CC	AA	AA	AA	CC	CC	CC	CC	CC	CC	CC	CC	AA	AA	AA	CC
1133638|F|0-49:G>A-49:G>A	G/A	TGCAGAACAGCTGCTGCTGGGGGTTCAGGTCCGTTATTAAAACAAACACACTGAGGTAGCACCAACTGC	6A|079.128350390|1133638|1133638	AA	GG	GG	AA	AA	GG	GG	GG	GG	GG	NN	NN	GG	AA	AA	AA	GG	GG	AA	GG	AA	AA	GG	GG	NN	GG	GG	GG	AA	NN	AA	AA	AA	NN	GG	GG	AA	AA	AA	GG	GA	AA	AA	GG	GG	AA
2261985|F|0-33:A>G-33:A>G	A/G	TGCAGCTGCCCGTTCACAAGCTTGAACCTGCCGGCCATCCCGTCGAACGTGGTGTTACGCACCGCTCTG	6A|083.520523840|2261985|2261985	AA	GG	GG	AA	AA	GG	GG	GG	GG	GG	GG	GG	GG	AA	AA	AA	GG	GG	AA	GG	AA	AA	GG	GG	GG	NN	GG	GG	AA	AA	AA	AA	AA	AA	GG	GG	AA	AG	AA	GG	AA	AA	AA	GG	GG	AA
6036058|F|0-18:A>G-18:A>G	A/G	TGCAGCTTCTGCGGCCTCGCGTCGACGCGCATGCCGGCGGGGCTGGTGACCGTGGCTCGGTACGTCGCA		GG	AA	AA	GG	GG	GG	GG	GG	GG	NN	GG	GG	NN	GG	GG	GG	GG	GG	GG	AA	GG	GG	AA	AA	AA	AA	AA	AA	GG	GG	GG	GG	GG	GG	AA	AA	NN	GG	GG	AA	GG	GG	GG	AA	AA	GG
4910582|F|0-18:A>G-18:A>G	A/G	TGCAGCTTCTGCGGCCTCGCGTCGACGCGCATGCCGAGATCGGAAGAGCGGTTCAGCAGGAATGCCGAG	6A|063.474271290|4910582|4910582	GG	AA	AA	GG	GG	GG	GG	GG	GG	GG	GG	GG	NN	GG	GG	GG	GG	GG	GG	NN	GG	GG	AA	AA	AA	AA	AA	AA	GG	GG	GG	GG	GG	GG	AA	AA	GG	GG	GG	AA	GG	GG	GG	AA	AA	GG
1022846|F|0-10:A>G-10:A>G	A/G	TGCAGTGCCTGATGCGAAAAGAAAAAACTGTTGGACTTCAATCAACTATCCCATCCCGACCCGAGCAGT	6A|063.771673570|1022846|1022846	AA	GG	GG	AA	AA	AA	AA	AA	AA	AA	AA	AA	NN	AA	AA	AA	AA	AA	AA	GG	AA	AA	GG	GG	GG	GG	GG	GG	AA	NN	AA	AA	AA	AA	GG	GG	AA	AA	AA	AG	AA	AA	AA	GG	GG	AA
4993395|F|0-24:C>T-24:C>T	C/T	TGCAGATCCCATCTATTCTTTCCTTTCCGAGATCGGAAGAGCGGTTCAGCAGGAATGCCGAGACCGATC		CC	TT	TT	CC	CC	CC	CC	NN	CC	CC	CC	CC	NN	CC	CC	CC	CC	CC	CC	TT	CC	CC	TT	TT	TT	TT	TT	TT	CC	CC	CC	CC	NN	NN	TT	TT	CC	CC	CC	NN	CC	CC	CC	TT	TT	CC
2252585|F|0-8:T>C-8:T>C	T/C	TGCAGCTGCGCCTTCACGCTGCTGTGATTTGCGACCCAAATCTGCACATCATTCAAGCCCGCATTGGAT	6A|060.879517690|2252585|2252585	TT	CC	CC	TT	TT	TT	TT	TT	TT	TT	TT	TT	CC	TT	TT	TT	TT	TT	TT	CC	TT	TT	CC	CC	CC	CC	CC	CC	TT	TT	TT	TT	TT	TT	CC	CC	TT	TT	TT	CC	TT	TT	TT	CC	CC	TT
1863202|F|0-67:G>C-67:G>C	G/C	TGCAGCGAGCTTATTTACTGTAGCATCTGCGTCGAGGCATGGTCGCTGGTCAGGTCTAGATGGATGGCG	6A|062.237020520|1863202|1863202	CC	GG	GG	CC	CC	CC	CC	CC	CC	CC	CC	CC	GG	CC	CC	CC	CC	CC	CC	GG	CC	CC	GG	GG	GG	GG	GG	GG	CC	CC	CC	CC	CC	CC	GG	GG	CC	CC	CC	GG	CC	CC	CC	GG	GG	CC
1092560|F|0-21:T>G-21:T>G	T/G	TGCAGACTAACGGCGCGAACAGCGGGGGAGTAGGAGGGGGTGGGCAGCCGAGATCGGAAGAGCGGTTCA	6A|057.580155560|1092560|1092560	TT	GG	GG	TT	TT	TT	TT	TT	TT	TT	TT	TT	GG	TT	TT	TT	TT	TT	TT	GG	TT	TT	GG	GG	GG	GG	GG	GG	TT	TT	TT	TT	TT	TT	GG	GG	TT	TT	TT	GG	TT	TT	TT	GG	GG	TT
100043679|F|0-17:C>T-17:C>T	C/T	TGCAGGTTCTGTTGAAGTACCCGCTTCTCGCGCATCTCATCCGTCTCCGAGATCGGAAGAGCGGTTCAG	6A|059.029623200|1086474|1086474	TT	CC	CC	TT	TT	TT	TT	TT	TT	TT	TT	TT	CC	TT	TT	TT	TT	TT	TT	CC	TT	TT	CC	CC	CC	CC	CC	CC	TT	TT	TT	TT	TT	TT	CC	CC	TT	TT	TT	CC	TT	TT	TT	CC	CC	TT
2258112|F|0-9:T>G-9:T>G	T/G	TGCAGCCTAGTAGCAGAACCAGATTCCTGACCGTAGCATAGGCGTGCACTTTGTAGAGCCCAAGGCCTC	6A|059.465515060|2258112|2258112	GG	TT	TT	GG	GG	GG	GG	GG	GG	GG	GG	GG	TT	GG	GG	GG	GG	GG	GG	TT	GG	GG	TT	TT	TT	TT	TT	TT	GG	GG	GG	GG	GG	GG	TT	TT	GG	GG	GG	TT	GG	GG	GG	TT	TT	GG
1860108|F|0-13:T>C-13:T>C	T/C	TGCAGGGCGAGAACTGGAGCGGGGCGCCATTAAGGAAGCTAGCTAGCTTCTAGCTAGGGCACGCCATGC	6A|054.149489760|1860108|1860108	CC	TT	TT	CC	CC	CC	CC	CC	CC	CC	CC	CC	TT	CC	CC	CC	CC	CC	TT	TT	CC	CC	TT	TT	TT	TT	TT	TT	CC	CC	CC	CC	CC	CC	TT	CC	CC	CC	TT	TT	CC	CC	CC	TT	TT	CC
4910635|F|0-15:T>C-15:T>C	T/C	TGCAGAGCGGGTCGGCGGCCGAGACCGCCGAGATCGGAAGAGCGGTTCAGCAGGAATGCCGAGACCGAT	6A|056.405325440|4910635|4910635	TT	CC	CC	TT	TT	TT	TT	TT	TT	TT	TT	TT	NN	TT	TT	TT	TT	TT	CC	CC	TT	TT	CC	CC	CC	CC	CC	CC	TT	TT	TT	TT	TT	TT	CC	TT	TT	TT	CC	TC	TT	TT	TT	CC	CC	TC
1164347|F|0-23:G>A-23:G>A	G/A	TGCAGAAATTCGACCCCGAACCCAACCAAATCTACCTACGCGACCCGCAGAGCAGAACCCCAAATCCGC	6A|054.149489760|1164347|1164347	GG	AA	NN	GG	GG	GG	GG	GG	GG	GG	GG	GG	AA	GG	GG	GG	GG	GG	AA	AA	GG	GG	AA	AA	AA	AA	AA	AA	GG	GG	GG	GG	GG	NN	AA	GG	GG	GG	AA	AA	GG	GG	GG	AA	AA	GG
1006957|F|0-36:T>A-36:T>A	T/A	TGCAGGCATCGGCGCCAACACGCGGCGGAAGCGCCGACTGTGAGCGAGAGCGCGCCCGAGACGAAAAGG	6A|050.078484560|1006957|1006957	AA	TT	TT	AA	AA	AA	AA	AA	AA	AA	AA	AA	TT	AA	AA	AA	AA	AA	TT	TT	AA	AA	TT	TT	TT	TT	TT	TT	AA	AA	AA	AA	AA	AA	TT	AA	AA	AA	TT	TT	AA	AA	AA	TT	TT	TA
100020136|F|0-21:T>C-21:T>C	T/C	TGCAGACTTGTTCTTGTTTATCATCTGTCCGAGATCGGAAGAGCGGTTCAGCAGGAATGCCGAGACCGA	6A|050.078484560|4397749|4397749	CC	TT	TT	CC	CC	CC	CC	CC	CC	CC	CC	CC	TT	CC	CC	CC	CC	CC	TT	TT	CC	CC	TT	TT	TT	TT	TT	TT	CC	CC	CC	CC	CC	CC	TT	CC	CC	CC	TT	TT	CC	CC	CC	TT	TT	CC
1254818|F|0-38:T>G-38:T>G	T/G	TGCAGTCCGACGACGGCTGCTTCGTCGGCCCGAGGCCCGTACAGGAACAGGAGCTTTTGGGCATGTCCT	6A|050.194328040|1254818|1254818	GG	TT	TT	GG	GG	GG	GG	GG	GG	GG	GG	GG	TT	GG	GG	GG	GG	GG	TT	TT	GG	GG	TT	TT	TT	TT	TT	TT	GG	GG	GG	GG	GG	GG	TT	GG	GG	GG	TT	NN	GG	GG	GG	TT	TT	GG
5411564|F|0-8:T>C-8:T>C	T/C	TGCAGCCACGGCGACCACGGACGAGCTCGGGACCGAGATCGGAAGAGCGGTTCAGCAGGAATGCCGAGA	6A|049.765830850|4538397|4538397	TT	CC	CC	TT	TT	TT	TT	TT	TT	TT	TT	TT	CC	TT	TT	TT	TT	TT	CC	CC	TT	TT	CC	CC	CC	CC	CC	CC	TT	TT	TT	TT	TT	TT	CC	TT	TT	TT	CC	CC	TT	TT	TT	CC	CC	TT
983407|F|0-7:C>G-7:C>G	C/G	TGCAGGTGTTTGTGAGAGATTTCGTGCCCAGCGCCATGGCGTTTCTGATGAATGGTGAGCCGAGATCGG	6A|048.226863160|983407|983407	CC	GG	GG	CC	CC	CC	CC	CC	CC	CC	CC	CC	GG	CC	CC	CC	CC	CC	GG	GG	CC	CC	GG	GG	GG	GG	GG	GG	CC	CC	CC	CC	CC	CC	GG	CC	CC	CC	GG	GG	CC	CC	CC	GG	GG	CC
10592835|F|0-20:G>A-20:G>A	G/A	TGCAGGCAGCAGGTTTGTGGACCGAGATCGGAAGAGCGGTTCAGCAGGAATGCCGAGACCGATCTCGTA	6B|022.022525190|7491655|7491655	AA	GG	GG	AA	AA	AA	AA	AA	NN	AA	AA	AA	NN	AA	AA	AA	AA	AA	GG	GG	AA	AA	NN	GG	NN	GG	GG	GG	AA	NN	AA	AA	NN	NN	GG	AA	AA	AA	GG	NN	AA	AA	NN	GG	GG	NN
987538|F|0-38:T>A-38:T>A	T/A	TGCAGCTGAGGACTAGCAAGCTGACGGCACAAATCAACAGAGCAAACTGGCGGGAGATTAAGAATTACC	6A|047.449069000|987538|987538	AA	TT	TT	AA	AA	AA	AA	AA	AA	AA	AA	AA	TT	AA	AA	AA	AA	AA	TT	TT	AA	AA	TT	TT	TT	TT	TT	TT	AA	AA	AA	AA	AA	AA	TT	AA	AA	AA	TT	TT	AA	AA	AA	TT	TT	AA
1228274|F|0-35:G>T-35:G>T	G/T	TGCAGTGCTCGGAACGGATTGCTGCGATATGGCCTTGTGGAGCTGCATCCATCCTACGCCACAAGCGAG	6A|043.340843690|1228274|1228274	TT	GG	GG	TT	TT	TT	TT	TT	TT	TT	TT	TT	GG	TT	TT	TT	TT	TT	GG	GG	TT	TT	GG	GG	GG	GG	GG	GG	TT	TT	TT	TT	TT	TT	GG	TT	TT	TT	GG	GG	TT	TT	TT	GG	GG	TT
100020152|F|0-7:A>G-7:A>G	A/G	TGCAGAGGCATTTCAACTTTGAGTCGGACCGAGATCGGAAGAGCGGTTCAGCAGGAATGCCGAGACCGA	6A|043.267404870|4539473|4539473	AA	GG	GG	AA	AA	AA	AA	AA	AA	AA	AA	AA	GG	AA	AA	AA	AA	AA	GG	GG	AA	AA	GG	GG	GG	GG	GG	GG	AA	AA	AA	AA	AA	AA	GG	AA	AA	AA	GG	GG	AA	AA	AA	GG	GG	AA
995991|F|0-20:C>A-20:C>A	C/A	TGCAGCACACACCAGCAATTAAAATTTGCACACCAAACCGTGCCACTATCTTAGCACTGAAAGGAAAAT	6A|042.025303110|995991|995991	AA	CC	CC	AA	AA	AA	AA	AA	AA	AA	AA	AA	CC	AA	AA	AA	AA	AA	CC	CC	AA	NN	CC	CC	CC	CC	CC	CC	AA	AA	AA	AA	AA	AA	CC	AA	AA	AA	CC	CC	AA	AA	AA	CC	CC	AA
1012612|F|0-67:T>C-67:T>C	T/C	TGCAGCCGACCCCCGCCACCAAGCCCAAGTCCAGGACGAGCGCATTGTCCACCCCGTCGGCGCCTGCCG	6A|042.683073400|1012612|1012612	TT	CC	CC	TT	TT	TT	TT	TT	TT	TT	TT	TT	CC	TT	TT	TT	TT	NN	CC	CC	TT	TT	CC	CC	CC	CC	CC	CC	TT	TT	TT	TT	TT	TT	CC	TT	NN	TT	CC	CC	TT	TT	TT	CC	NN	TT
1005205|F|0-34:G>A-34:G>A	G/A	TGCAGAGAAATTTCCACAGGTTTGCGTTGCGCGAAAGGAATTCAGGGAGCCGAGATCGGAAGAGCGGTT	6A|042.025303110|1005205|1005205	GG	AA	AA	GG	GG	GG	GG	GG	GG	GA	GG	GG	NN	GG	GG	NN	GG	GG	AA	AA	GG	GG	AA	AA	AA	AA	AA	AA	GG	GG	GG	NN	GG	GG	AA	GG	GG	GG	AA	NN	GG	GG	GG	NN	AA	NN
1092061|F|0-53:T>A-53:T>A	T/A	TGCAGCGCTTCCTGCCCAAATCCCCTCGCAACCCACGCCGCCGTCCATGCGCAACAACTCATCGCCGAG	6A|041.963533840|1092061|1092061	TT	AA	AA	TT	TT	TT	TT	TT	TT	TT	TT	TT	NN	TT	TT	TT	TT	TT	AA	AA	TT	TT	AA	AA	AA	AA	AA	AA	TT	TT	TT	TT	TT	TT	AA	TT	TT	TT	AA	NN	TT	TT	TT	AA	AA	TT
4993620|F|0-25:C>A-25:C>A	C/A	TGCAGGCCCAGGGGCAGGGAGGGGGAGGCGGGGGCCCGAGATCGGAAGAGCGGTTCAGCAGGAATGCCG	6A|042.360056280|4993620|4993620	CC	AA	AA	CC	CC	CA	CC	CC	CC	CC	CC	CC	AA	CC	CC	CC	CC	CC	AA	AA	CC	CC	AA	AA	AA	AA	AA	AA	CC	CC	CC	CC	CC	CC	AA	CC	CC	CC	AA	AA	CC	CC	CC	AA	AA	CC
1123653|F|0-44:A>G-44:A>G	A/G	TGCAGTTCATGGTGTGGGATCCCGTCACAGGCCACAAGCACTACGTAGCCGACCCGCCGAGATCGGAAG	6A|028.692862950|1123653|1123653	AA	GG	GG	AA	AA	AA	AA	AA	AA	AA	AA	AA	GG	AA	AA	AA	AA	AA	GG	GG	GG	AA	GG	GG	GG	GG	GG	GG	AA	AA	AA	AA	AA	AA	GG	AA	AA	GG	GG	GG	GG	GG	GG	GG	GG	AA
1093323|F|0-30:G>A-30:G>A	G/A	TGCAGGCCGCCCTCCGCGACAGGCATCCGCAGGCCCCACATGTCATACAGCCTCGCGTCGGAGTGGGTC	6A|034.249173130|1691361|1691361	GG	AA	AA	GG	GG	GG	GG	GG	GG	GG	GG	GG	NN	GG	GG	GG	GG	GG	AA	AA	AA	GG	AA	AA	AA	AA	AA	AA	GG	GG	GG	GG	GG	GG	AA	GG	GG	AA	AA	AA	AA	AA	GG	AA	AA	GG
100065330|F|0-16:C>G-16:C>G	C/G	TGCAGGTGCTGTGCTCGCACAAGTCCGAGATCGGAAGAGCGGTTCAGCAGGAATGCCGAGACCGATCTC	6A|033.615331520|4398219|4398219	CC	GG	GG	CC	CC	CC	CC	CC	CC	CC	CC	CC	GG	CC	CC	CC	CC	CC	GG	GG	GG	CC	GG	GG	GG	GG	GG	GG	CC	CC	CC	CC	CC	CC	GG	CC	CC	GG	GG	GG	GG	GG	CC	GG	GG	CC
1127808|F|0-37:C>G-37:C>G	C/G	TGCAGTGCCTTGCGCCGTTGTTTGAAGATCGCAGGAGGCCGTCCTGCCCACCCCGAGATCGGAAGAGCG	6A|032.928934540|1127808|1127808	CC	GG	GG	CC	CC	CC	CC	CC	CC	CC	CC	CC	GG	CC	CC	CC	CC	CC	GG	GG	CC	CC	GG	GG	GG	GG	GG	GG	CC	CC	CC	CC	CC	CC	GG	CC	CC	GG	GG	NN	GG	GG	CC	GG	GG	CC
3024755|F|0-41:C>G-41:C>G	C/G	TGCAGACTTTGTTAAGTTCGGTAGACAGCACACACGACGGTGTACCGAGATCGGAAGAGCGGTTCAGCA	3A|123.469223000|3024755|3024755	CC	GG	CC	CC	CC	CC	CC	CC	CC	CC	CC	CC	NN	GG	GG	CC	CC	CC	CC	CC	CC	GG	CC	CC	CC	GG	GG	GG	CC	CC	CC	GG	GG	CC	CC	GG	CG	GG	CC	CC	GG	GG	CC	GG	GG	GG
1123524|F|0-11:G>A-11:G>A	G/A	TGCAGTCCACGAATATATGCCCGCGTTGCTTGCAGCGATGGCACTTGCGTTTATGAGGCTTCACCGCCC	3A|123.919553600|1123524|1123524	AA	GG	AA	AA	AA	AA	AA	AA	AA	AA	AA	AA	AA	GG	GG	AA	AA	AA	AA	AA	GG	GG	AA	AA	AA	GG	GG	GG	AA	AA	AA	GG	GG	AA	AA	GG	GG	GG	AA	GG	GG	GG	GG	GG	GG	AA
3064506|F|0-8:T>C-8:T>C	T/C	TGCAGGCCCTGAGGGCCATTGGGACCAAGTTTGACGGCACCGAGATCGGAAGAGCGGTTCAGCAGGAAT	3A|125.207584900|3064506|3064506	CC	TT	CC	CC	CC	CC	CC	CC	CC	CC	CC	CC	CC	TT	TT	CC	CC	CC	CC	CC	TT	TT	CC	CC	CC	TT	TT	TT	CC	CC	CC	TT	TT	NN	CC	TT	TT	TT	CC	NN	TT	TT	TT	TT	TT	CC
1073674|F|0-14:G>A-14:G>A	G/A	TGCAGTGCAGGTTTAATCAGCTCCCTGTGTTGTGAAGGGGAAAGCAGCACTGCTTGTGTTTAGCGTTGG	5A|055.769126380|1073674|1073674	GG	AA	NN	AA	AA	AA	AA	AA	AA	AA	GA	AA	NN	AA	AA	AA	AA	AA	AA	GG	GG	GG	GG	GG	GG	AA	AA	AA	GG	NN	GG	GG	GG	NN	GG	AA	AA	AA	AA	AA	AA	AA	GG	GG	AA	GG
1147560|F|0-51:A>T-51:A>T	A/T	TGCAGGTGCAGAAGGCAACACGTAAGCAGAAGCAAGTATGACTAACTAGCTTGTGAGCCAGGCAAGGCA	6B|008.760793392|1147560|1147560	TT	AA	AA	AA	AA	AA	AA	AA	AA	AA	AA	AA	NN	AA	AA	AA	AA	NN	AA	AA	NN	AA	TT	AA	TT	NN	AA	AA	TT	AA	NN	TT	TT	NN	NN	TT	TT	AA	AA	TT	AA	AA	NN	AA	AA	NN
2293068|F|0-7:T>C-7:T>C	T/C	TGCAGCACGAATTTGAGCTCGAAGAAATCGCAATCACCGCTGCCACACCGTCGTTGTCGTGGCCACCGA	5A|031.654943120|2293068|2293068	TT	CC	CC	CC	CC	CC	CC	CC	CC	CC	CC	CC	CC	CC	CC	CC	CC	CC	CC	CC	TT	CC	CC	CC	NN	CC	CC	CC	TT	TT	TT	NN	TT	TT	CC	CC	TT	CC	NN	NN	CC	NN	TT	TT	TT	TT
990824|F|0-37:C>A-37:C>A	C/A	TGCAGTTCGCTGGCATGGATATCAAGCAGAGACTTGAATGGATGATAAAGACTGTCCGAGATCGGAAGA	7A|052.419573610|990824|990824	CC	AA	AA	CC	CC	AA	CA	AA	AA	AA	AA	AA	AA	AA	AA	AA	CC	CC	CC	CC	AA	CC	AA	AA	AA	AA	AA	AA	AA	AA	AA	CC	AA	AA	CC	AA	AA	CC	AA	AA	CC	CC	AA	AA	CC	CC
999289|F|0-58:T>C-58:T>C	T/C	TGCAGGCCAAGGTCACGAGCCTCCAGGCCAAGTACAAGTCGGCGCGCATCATGTACGCCGACTTCTACG	7A|053.366248580|999289|999289	TT	CC	CC	TT	TT	CC	CC	CC	CC	CC	CC	CC	CC	CC	CC	CC	TT	TT	TT	TT	CC	TT	CC	CC	CC	CC	CC	CC	CC	CC	CC	TT	CC	CC	TT	CC	CC	TT	CC	CC	TT	TT	CC	CC	TT	TT
1203923|F|0-63:C>T-63:C>T	C/T	TGCAGAGCTGCACACCCGCTCACCGAAGCCATCACCGCCCATACAACAACGACATCGGCGTTGTCGAGA	7A|053.941818550|1203923|1203923	CC	TT	TT	CC	CC	TT	TT	TT	TT	TT	TT	TT	TT	TT	TT	TT	CC	CC	CC	CC	TT	CC	TT	TT	CC	TT	TT	TT	TT	TT	TT	TT	TT	NN	CC	TT	TT	CC	TT	TT	CC	CC	TT	TT	CC	CC
1166305|F|0-47:C>G-47:C>G	C/G	TGCAGCTTCGGTCCGCTCGGTCGGACCGGTCAAAGACAGGACCGAACGGAGGAAATTTTGGGCCGAAAT	7A|053.514849580|1166305|1166305	CC	GG	CC	CC	CC	GG	GG	GG	CG	CG	CG	CG	GG	NN	NN	CC	CC	CC	CG	NN	CG	CC	CG	GG	NN	CG	CG	CG	CC	GG	CG	CG	CC	GG	CC	NN	GG	NN	CC	NN	NN	CC	CC	CC	CC	GG
1126352|F|0-40:C>T-40:C>T	C/T	TGCAGTTGCTGAACTACGCCGTTGAGAGGAGCCTTGCGGCTGGCCTCGCCGTCCGTCTCTGCGGGATCA	7A|064.446412790|1126352|1126352	TT	CC	CC	TT	TT	CC	CC	CC	CC	CC	CC	CC	CC	TT	TT	TT	TT	TT	TT	TT	CC	TT	CC	CC	TT	CC	CC	CC	TT	CC	CC	CC	TT	CC	TT	CC	CC	TT	TT	CC	TT	TT	CC	TT	TT	CC
2289721|F|0-54:C>T-54:C>T	C/T	TGCAGGTTAGGCACGCGACATAGAGATCAGAATACGACTCTCTAATTAATTAAATGTTTAAAACCCAAG		TT	CC	NN	TT	TT	CC	CC	CC	CC	CC	CC	CC	CC	TT	TT	TT	TT	TT	TT	TT	CC	NN	CC	CC	NN	CC	CC	CC	TT	CC	CC	CC	TT	CC	NN	CC	CC	NN	TT	CC	TT	TT	CC	NN	TT	NN
3064815|F|0-27:A>G-27:A>G	A/G	TGCAGTTAACGTTGCCACGGTTGGTGCGGGGGGCACCCGAGATCGGAAGAGCGGTTCAGCAGGAATGCC	3A|020.295674920|3064815|3064815	AA	GG	GG	AA	AA	GG	GG	GG	GG	GG	GG	GG	GG	AA	AA	AA	AA	AA	AA	AA	GG	AA	GG	GG	AA	GG	GG	GG	AA	GG	AG	GG	AA	GG	AA	GG	GG	AA	AA	GG	AA	AA	GG	AA	AA	GG
2261308|F|0-62:G>C-62:G>C	G/C	TGCAGCCTTGTTGTCGTGGTCTACAGTGGAAGTCGCTCGGACTGAATGTCGCTCAGTCTTGACTTCATG	7A|067.098902320|2261308|2261308	GG	CC	CC	GG	GG	CC	CC	CC	CC	CC	CC	CC	CC	GG	GG	GG	GG	GG	GG	GG	CC	GG	CC	CC	GG	CC	CC	CC	GG	CC	CC	CC	GG	NN	GG	CC	CC	GG	GG	CC	GG	GG	CC	GG	GG	CC
3939317|F|0-10:T>G-10:T>G	T/G	TGCAGCGACGGAGCTGGCCAACATGGTCGGCAAGTGCCGCCGAGATCGGAAGAGCGGTTCAGCAGGAAT	1A|081.633280880|3939317|3939317	GG	TT	TT	GG	GG	TT	NN	TT	TT	TT	TT	TT	NN	GG	GG	GG	GG	GG	GG	GG	TT	GG	TT	TT	GG	TT	TT	TT	GG	TT	TT	TT	GG	TT	GG	TT	TT	GG	GG	NN	GG	GG	TT	GG	GG	TT
1037158|F|0-12:A>G-12:A>G	A/G	TGCAGTAACTGTGACCTCTACGGAATGGACTCATGACGCCACTCGCTTATGGACTGCACAACATCATGT	7A|067.098902320|1037158|1037158	AA	GG	GG	AA	NN	GG	GG	GG	GG	NN	GG	GG	GG	AA	AA	AA	AA	AA	AA	AA	GG	AA	NN	NN	AA	GG	GG	GG	AA	GG	GG	NN	AA	GG	AA	GG	GG	AA	AA	GG	AA	AA	NN	AA	AA	GG
4911225|F|0-13:A>G-13:A>G	A/G	TGCAGCGGACGGCGCACGAGGCGATGGTGAGGGTGGGGATGACGCCGAGATCGGAAGAGCGGTTCAGCA	2D|127.891060100|5411725|5411725	AA	GG	GG	AA	AA	GG	GG	GG	GG	GG	GG	GG	GG	AA	AA	AA	AA	AA	AA	AA	GG	AA	GG	GG	GG	GG	GG	GG	GG	GG	GG	AA	AA	GG	AA	GG	GG	AA	AA	GG	AA	AA	GG	AA	AA	GG
3064713|F|0-13:G>T-13:G>T	G/T	TGCAGGCCGTGCCTAGAGGCACGTTTAGGCATGGGCCGAGATCGGAAGAGCGGTTCAGCAGGAATGCCG	3A|019.990705920|3064713|3064713	GG	TT	TT	GG	GG	TT	TT	GT	TT	TT	TT	TT	TT	GG	GG	GG	GG	GG	GG	GG	TT	GG	TT	TT	TT	TT	TT	TT	TT	TT	TT	GG	GG	TT	GG	TT	TT	GG	GG	TT	GG	GG	TT	GG	GG	TT
989752|F|0-42:G>A-42:G>A	G/A	TGCAGTACTCTCCCGCCGACCTGTATGCAGTAGCGCAAGAGCATATGTCGCACGCCCGTGACATTTGTG	7A|074.436711860|989752|989752	GG	AA	AA	GG	GG	AA	AA	AA	AA	AA	AA	AA	NN	GG	GG	GG	GG	GG	GG	GG	AA	GG	AA	AA	AA	GA	AA	AA	AA	AA	AA	GG	GG	AA	GG	AA	AA	GG	GG	AA	GG	GG	AA	GG	GG	AA
3064560|F|0-10:G>A-10:G>A	G/A	TGCAGTACAAACCCCCTTCGAAGAAGATGAGGCTCCGAGATCGGAAGAGCGGTTCAGCAGGAATGCCGA	7A|077.161414150|3064560|3064560	GG	AA	AA	GG	GG	AA	AA	AA	AA	AA	AA	AA	AA	GG	GG	GG	GG	GG	GG	GG	AA	GG	AA	AA	AA	AA	AA	AA	AA	AA	AA	GG	GG	AA	GG	AA	AA	GG	GG	AA	GG	GG	AA	GG	GG	AA
996520|F|0-13:C>G-13:C>G	C/G	TGCAGGAGGAGGAGGACTGCGACCCCACCGCCACTCGTCGTGGTCTTCTCAGCAACGGTCAGCTCGCGG	7A|077.161414150|996520|996520	CC	GG	GG	CC	CC	GG	GG	GG	GG	GG	GG	GG	GG	CC	CC	CC	CC	CC	CC	CC	GG	CC	GG	GG	GG	GG	GG	GG	GG	GG	GG	CC	CC	GG	CC	GG	GG	CC	CC	NN	CC	CC	GG	CC	CC	GG
5323701|F|0-14:C>T-14:C>T	C/T	TGCAGACTATTTTTTGTGCCTGTTCGCCTCGTCCCGAGATCGGAAGAGCGGTTCAGCAGGAATGCCGAG		TT	CC	TT	TT	TT	CC	CC	CC	CC	CC	CC	CC	NN	TT	TT	NN	TT	TT	TT	CT	CC	TT	CC	CC	CC	CC	CC	CC	CC	CC	CC	TT	TT	CC	TT	CC	CC	TT	TT	NN	TT	TT	CC	TT	NN	TT
1138746|F|0-14:T>C-14:T>C	T/C	TGCAGACTATTTTTCGTGCCTGTTCGCCTCGTCCCGGCCATCCTTTTATTACCGCTGATTACCCGAGAT	7A|080.573426230|1138746|1138746	TT	CC	TT	TT	TT	CC	CC	CC	CC	CC	CC	CC	CC	TT	TT	TT	TT	TT	TT	TT	CC	TT	CC	CC	CC	CC	CC	CC	CC	CC	CC	TT	TT	CC	TT	CC	CC	TT	TT	CC	TT	TT	CC	TT	TT	TT
1084351|F|0-14:A>G-14:A>G	A/G	TGCAGCTGCGTCGCGAACTCCCGCCCCTTGATCAGGCCATCCATCACCTGCGCCAACGGGGTCTCCATC	7A|079.352701510|1084351|1084351	AA	GG	AA	AA	AA	GG	GG	GG	GG	GG	GG	GG	GG	AA	AA	AA	AA	AA	AA	AA	GG	AA	GG	GG	GG	GG	GG	GG	GG	GG	GG	AA	AA	GG	AA	GG	GG	AA	AA	GG	AA	AA	GG	AA	AA	AA
5367216|F|0-10:C>T-10:C>T	C/T	TGCAGCTTCGTGGCTCACGGGCTCCGAGATCGGAAGAGCGGTTCAGCAGGAATGCCGAGACCGATCTCG	7A|079.352701510|5367216|5367216	TT	CC	TT	TT	TT	CC	CC	CC	CC	CC	CC	CC	NN	TT	TT	TT	TT	TT	TT	TT	CC	TT	CC	CC	CC	CC	CC	CC	CC	CC	CC	TT	TT	CC	TT	CC	CC	TT	TT	CC	TT	TT	CC	TT	TT	TT
5324720|F|0-7:A>G-7:A>G	A/G	TGCAGGCGTGGGGTTCCTGGTGAAGCGGTCGCCGAGATCGGAAGAGCGGTTCAGCAGGAATGCCGAGAC	6A|011.702003250|5578276|5578276	AA	GG	AA	AA	AA	GG	GG	GG	GG	GG	GG	GG	NN	AA	AA	AA	AA	AA	AA	AA	GG	AA	GG	GG	GG	GG	GG	GG	GG	GG	GG	AA	AA	NN	AA	GG	GG	AA	AA	NN	AA	AA	GG	AA	AA	AA
1116591|F|0-23:C>T-23:C>T	C/T	TGCAGCACCGCCGCAAGAACCGCTCTCCAGCCCACTCCTCCCCGCCTCGCCGTCGCCATTGCCCGCCTA	7A|079.352701510|1116591|1116591	TT	CC	TT	TT	TT	CC	CC	CT	CC	CC	CC	CC	CC	TT	TT	TT	TT	TT	TT	TT	CC	TT	CC	CC	CC	CC	CC	CC	CC	CC	CC	TT	TT	CC	TT	CC	CC	TT	TT	NN	TT	TT	CC	TT	TT	TT
1087473|F|0-33:T>C-33:T>C	T/C	TGCAGGATCGGGAGAGTAATTGGGGGTGCACTTCCGCCGCCCCTTTCTTCTTTTCCGAAAGCTCAGTTT	3A|013.105796020|1087473|1087473	TT	CC	TT	NN	TT	CC	CC	NN	CC	CC	CC	CC	NN	TT	TT	TT	TT	TT	TT	TT	CC	TT	CC	CC	CC	CC	CC	CC	CC	CC	CC	TT	TT	CC	TT	CC	CC	TT	TT	CC	TT	TT	CC	TT	NN	NN
2305331|F|0-53:G>A-53:G>A	G/A	TGCAGCTAGCAGCTCGGCCGTACGCCGGGATCGATGGGGGCAACTCCTAATCCAATCGTTTCCCAACTC		AA	GG	AA	AA	AA	GG	GG	GG	GG	GG	GG	GG	GG	AA	AA	AA	AA	AA	AA	AA	GG	AA	GG	GG	GG	GG	GG	GA	GG	GG	GG	AA	AA	GG	AA	GG	GG	AA	GG	GG	AA	AA	GG	AA	AA	AA
1046696|F|0-66:G>C-66:G>C	G/C	TGCAGATTCCCCACAGCCCCGCCGTCGTCTTCCAGCGCCAATTCCCCTGAAGCTCCTGACGAATGCCAT	3A|018.321473260|1046696|1046696	CC	GG	CC	CC	CC	GG	GG	GG	GG	GG	GG	GG	GG	CC	CC	CC	CC	CC	CC	CC	GG	CC	GG	GG	GG	GG	GG	GC	GG	GG	GG	CC	CC	GG	CC	GG	GG	CC	GG	GG	CC	CC	GG	CC	GG	CC
1093306|F|0-50:T>G-50:T>G	T/G	TGCAGAGGCAGTAACCGCGGCTACGGTTCAATGGGGTAAGGGTGGCTGACGAGCCGAGATCGGAAGAGC	3A|018.321473260|1093306|1093306	GG	TT	GG	GG	GG	TT	TT	TT	TT	TT	TT	TT	TT	GG	GG	GG	GG	GG	GG	GG	TT	GG	TT	TT	TT	TT	TT	TG	TT	TT	TT	GG	GG	TT	GG	TT	TG	GG	TT	TT	GG	GG	TT	GG	TT	GG
1218818|F|0-44:T>C-44:T>C	T/C	TGCAGGCCATGGCAGGCCGACGACAAGAGCAATGCGCATGTCAGCGCTACGGAGAGCTTAAGCCAGCCG	7A|088.865664350|1218818|1218818	CC	TT	CC	CC	CC	TT	TT	TT	TT	TT	TT	TT	NN	CC	CC	CC	CC	CC	CC	CC	TT	CC	TT	TT	TT	TT	TT	TC	TT	TT	TT	CC	CC	TT	CC	TT	TT	CC	TT	TT	CC	CC	TT	CC	TT	CC
3024025|F|0-28:A>G-28:A>G	A/G	TGCAGCTCGATTTGGGAAAAAAGTCTAAGAGCATCTCCGAGATCGGAAGAGCGGTTCAGCAGGAATGCC	7A|088.995264210|3024025|3024025	GG	AA	GG	GG	GG	AA	AA	AA	AA	AA	AA	AA	AA	GG	GG	GG	GG	GG	GG	GG	AA	GG	AA	AA	AA	AA	AG	AG	AA	AA	AA	GG	GG	AA	GG	AA	AA	GG	AA	NN	GG	GG	AA	GG	AA	GG
100090507|F|0-45:T>C-45:T>C	T/C	TGCAGTGGCGCCGCATGGTGGACGACCTCCGCTCCAAGGGCTCGTCGTGCAATTGCATCTCAGTCTGCG	7A|088.418776200|4542484|4542484	TT	CC	TT	TT	TT	CC	CC	CC	CC	CC	CC	CC	CC	TT	TT	TT	TT	TT	TT	TT	CC	TT	CC	CC	CC	CC	CC	TC	CC	CC	CC	TT	TT	CC	TT	CC	CC	TT	CC	TT	TT	TT	CC	TT	CC	TT
1064822|F|0-25:G>C-25:G>C	G/C	TGCAGCAACAACATTGTTGTAGAGACGGTACTCAGCAAGGCTTTAGTCAGGATCGCGGTGCTCGCCTTC	7A|088.995264210|1064822|1064822	GG	CC	GG	GG	GG	CC	CC	CC	CC	CC	CC	CC	CC	GG	GG	GG	GG	GG	GG	GG	CC	GG	CC	CC	CC	CC	CC	GC	CC	CC	CC	GG	GG	CC	GG	CC	CC	GG	CC	GG	GG	GG	CC	GG	CC	GG
100042294|F|0-35:T>C-35:T>C	T/C	TGCAGCTCCCGTTTGTAACGTCTCTTAACCTCTCGCACAACGGCTTCCGAGATCGGAAGAGCGGTTCAG	7A|089.818211310|3943519|3943519	CC	TT	CC	CC	CC	TT	TT	TT	TT	TT	TT	TT	TT	CC	CC	CC	CC	CC	CC	CC	TT	CC	TT	TT	TT	TT	TT	TC	TT	TT	TT	CC	CC	TT	CC	TT	TT	CC	TT	CC	CC	CC	TT	CC	TT	CC
1088183|F|0-46:A>G-46:A>G	A/G	TGCAGTTCTTAACCTGAAATTTTGTTTTGGACTACTGTCCTAAAAAGGACACCGAGATCGGAAGAGCGG	2B|081.956418530|1088183|1088183	GG	AA	GG	GG	GG	AA	AA	AA	AG	AA	AA	AA	AA	GG	GG	GG	GG	GG	GG	GG	AA	GG	AA	AA	AA	AA	AA	AG	AA	AA	AA	GG	GG	AA	GG	AA	AA	GG	AA	NN	GG	GG	AA	GG	AA	GG
100082745|F|0-5:G>A-5:G>A	G/A	TGCAGACATGGGTGTGGCAAACACGTCCGAGATCGGAAGAGCGGTTCAGCAGGAATGCCGAGACCGATC	2A|066.937513230|4396395|4396395	AA	GG	AA	AA	AA	GG	GG	GG	GG	GG	GG	GG	GG	AA	AA	AA	AA	AA	AA	AA	GG	AA	GG	GG	GG	GG	GG	GA	GG	GG	GG	AA	AA	GG	AA	GG	GG	AA	GG	AA	AA	AA	GG	AA	GG	AA
1120846|F|0-14:T>A-14:T>A	T/A	TGCAGTGACAAAACATGCAGTCCAAGTCGTCAGTTCACGAATGTTTGCATCAGAATTGACACTCCTGAT	7A|082.499488320|3950820|3950820	AA	TT	AA	AA	AA	TT	TT	TT	TT	TT	TT	TT	TT	AA	AA	AA	AA	AA	AA	AA	TT	AA	TT	TT	TT	TT	TT	TA	TT	TT	TT	AA	AA	TT	AA	TT	TT	AA	TT	AA	AA	AA	TT	AA	TT	AA
100071821|F|0-37:T>C-37:T>C	T/C	TGCAGGTACGTAACTTGGTTCTGTCGAGACGCGCTAGCTGATTGCACCGAGATCGGAAGAGCGGTTCAG	7A|082.580970190|3943805|3943805	CC	TT	CC	CC	CC	TT	TT	TT	TT	TT	TT	TT	TT	CC	CC	CC	CC	CC	CC	CC	TT	CC	TT	TT	TT	TT	TT	TC	TT	TT	TT	CC	CC	TT	CC	TT	TT	CC	TT	NN	CC	CC	TT	CC	TT	CC
100043788|F|0-26:G>C-26:G>C	G/C	TGCAGTAGCTCAAGCTCACTTCACTGCCCCGAGATCGGAAGAGCGGTTCAGCAGGAATGCCGAGACCGA		CC	GG	CC	CC	CC	GG	GG	GG	GG	GG	GG	GG	GG	CC	CC	CC	CC	CC	CC	CC	GG	CC	GG	GG	GG	GG	GG	GC	GG	GG	GG	CC	CC	GG	CC	GG	GG	CC	GG	NN	CC	CC	GG	CC	GG	CC
3064654|F|0-61:A>G-61:A>G	A/G	TGCAGGGTGCGCCCAATCCATGGCGAGGCGAGCGTTCTCGATCAGTTGGCGCATGCTGATCGGCGGCTT	7A|090.202702230|3064654|3064654	AA	GG	AA	AA	AA	GG	GG	GG	GG	GG	GG	GG	GG	AA	AA	AA	AA	AA	AA	AA	GG	AA	GG	GG	GG	GG	GG	AG	GG	GG	GG	AA	AA	GG	AA	GG	GG	AA	GG	AA	AA	AA	GG	AA	GG	AA
4404418|F|0-8:C>T-8:C>T	C/T	TGCAGAGATAACTCAAACAGCGAATCCATGGTTGGCTGCTCCAAACCTGCGCAACCCCCAAATCCTCGA	7A|092.224603460|1145280|1145280	CC	TT	CC	CC	CC	TT	TT	TT	TT	TT	TT	TT	NN	CC	CC	CC	CC	CC	CC	CC	TT	CC	TT	TT	TT	TT	TT	CT	TT	TT	TT	CC	CC	TT	CC	TT	TT	CC	TT	CC	CC	CC	TT	CC	TT	CC
1073246|F|0-21:C>A-21:C>A	C/A	TGCAGTCTGCACTCGTAGCAAAGGGCAAACTCCAACGAAAGAAATGGGCTAGGAAGGTCACGTCACCGA	7A|092.583405180|1073246|1073246	CC	AA	CC	CC	CC	AA	AA	AA	AA	AA	AA	AA	NN	CC	CC	CC	CC	CC	CC	CC	AA	CC	AA	AA	AA	AA	AA	CC	AA	AA	AA	CC	CC	AA	CC	AA	AA	CC	AA	CC	CC	CC	AA	CC	AA	CC
3064703|F|0-16:C>T-16:C>T	C/T	TGCAGGCACGGCCGTCTGAGCCGTTCTCGTGCTGCCCTTGACCCGAGATCGGAAGAGCGGTTCAGCAGG	7A|092.224603460|3064703|3064703	TT	CC	TT	TT	TT	CC	CC	CC	CC	CC	CC	CC	CC	TT	TT	TT	TT	TT	TT	TT	CC	TT	CC	CC	CC	CC	CC	TT	CC	CC	CC	TT	TT	CC	CT	CC	CC	TT	CC	TT	TT	TT	CC	TT	CC	TT
1217374|F|0-34:A>C-34:A>C	A/C	TGCAGTATGTGCACAAGGCATCAATTTCGTACTTCCAATCTTCAGGCGACTCAGGTGCTCATAATCTGG	7A|097.940070550|1217374|1217374	CC	AA	CC	CC	CC	AA	AA	AA	NN	AA	AA	AA	AA	CC	CC	CC	CC	CC	CC	AA	AA	CC	AA	AA	AA	AA	AA	AA	AA	AA	AA	CC	CC	AA	CC	AA	NN	CC	AA	CC	CC	CC	NN	CC	AA	CC
2263127|F|0-29:T>C-29:T>C	T/C	TGCAGGGCAATGGGACGTGGGTCGAGCAGCGGTTCCATTACTGTCAACCCAGATCGTCGAGGAGCGCAA	7A|094.368960300|2263127|2263127	CC	TT	CC	CC	CC	TT	TT	TT	TT	TT	TT	TT	TT	CC	CC	CC	CC	CC	CC	TT	CC	CC	TT	TT	TT	TT	TT	TT	TT	TT	TT	CC	CC	TT	NN	TT	TT	CC	TT	CC	CC	CC	TT	CC	TT	CC
100070150|F|0-29:C>T-29:C>T	C/T	TGCAGAAACTCTAGTCGGATTCGACGGATTGGCCGAGATCGGAAGAGCGGTTCAGCAGGAATGCCGAGA	7A|094.368960300|3953597|3953597	CC	TT	CC	CC	CC	TT	TT	TT	TT	TT	TT	TT	NN	CC	CC	CC	CC	CC	CC	TT	CC	CC	TT	TT	TT	TT	TT	TT	TT	TT	TT	CC	CC	TT	CC	TT	TT	CC	TT	CC	CC	CC	TT	CC	TT	CC
1074583|F|0-18:A>G-18:A>G	A/G	TGCAGAGGCCTGGCAGGTGTTGAAGATGGCAGCTCATGGAGTGTTCCGTTGAGCTGGTTGAAGTTGACA	7A|094.868760640|1768486|1768486	GG	AA	NN	GG	GG	AA	AA	AA	AA	AA	AA	AA	AA	GG	GG	GG	GG	GG	GG	AA	GG	GG	AA	AA	AA	AA	AA	AA	AA	AA	AA	GG	GG	AA	GG	AA	AA	NN	AA	NN	GG	GG	AA	GG	AA	GG
100079042|F|0-50:G>A-50:G>A	G/A	TGCAGGGGCGAAGCACAAGGCAAGGGCCATGAAAGTGGCAGTGATCTGTGACATGGCGATGGTGGAGCG	7A|096.501762100|1093402|1093402	AA	GG	AA	AA	AA	GG	GG	GG	GG	GG	GG	GG	GG	AA	AA	AA	GG	GG	GG	GG	AA	AA	GG	GG	GG	GG	GG	GG	GG	GG	GG	AA	GA	NN	AA	GG	GG	AA	GG	AA	AA	AA	GG	AA	GG	GA
2261898|F|0-66:G>T-66:G>T	G/T	TGCAGGTCCGTCCGTCGATGTGACCGTGTCCATCCTTGGTTGGGGCCGAGACCAACCAGTTTGGTATGC	7A|095.519038300|2261898|2261898	TT	GG	TT	TT	TT	GG	GG	GG	GG	GG	GG	GG	GG	TT	TT	TT	GG	GG	GG	GG	TT	TT	GG	GG	GG	GG	GG	GG	GG	GG	GG	TT	TT	GG	TT	GG	GG	TT	GG	TT	TT	TT	NN	TT	GG	TT
100023733|F|0-18:G>C-18:G>C	G/C	TGCAGTTGGCTCGACGTTCAAGGACCGAGATCGGAAGAGCGGTTCAGCAGGAATGCCGAGACCGATCTC	2B|061.547753160|5325418|5325418	GG	CC	GG	GG	GG	CC	CC	CC	CC	CC	CC	CC	CC	GG	GG	GG	CC	CC	CC	CC	GG	GG	CC	CC	CC	CC	CC	CC	CC	CC	CC	GG	GG	NN	GG	CC	CC	GG	CC	GG	GG	GG	CC	GG	CC	GG
1049178|F|0-57:G>A-57:G>A	G/A	TGCAGTAGAAAATGCGGCGGAATCCCCGTCCTACCCTCCCCAAACTCCCTATGTACAACGTCCATGCAG	7A|096.801089580|1049178|1049178	GG	AA	GG	AA	AA	AA	AA	AA	AA	AA	AA	AA	AA	GG	GG	GG	AA	AA	AA	AA	GG	GG	AA	AA	AA	GG	GG	GG	AA	AA	AA	GG	GG	AA	GG	AA	AA	GG	AA	GG	GG	GG	AA	GG	AA	GG
2264620|F|0-52:C>T-52:C>T	C/T	TGCAGTCACCGCCACGTGTACCTGTGATCGATCAGGCGACAGCAGCTCTGGATCGTGGCCATCGTGCGG	7A|122.012438800|2264620|2264620	CC	TT	CC	CC	CC	TT	TT	TT	TT	TT	TT	TT	TT	CC	CC	CC	TT	TT	NN	NN	NN	CC	TT	TT	TT	CC	CC	CC	TT	TT	TT	NN	CC	TT	TT	TT	TT	CC	TT	CC	CC	CC	TT	CC	TT	CC
1209570|F|0-66:G>A-66:G>A	G/A	TGCAGCTCATGGACACGGAGGGCACCGTCGTGAGGACGGTCAGCTTACCTGCGACGTGGACGCTCCACG	7A|121.967489700|1209570|1209570	GG	AA	GG	GG	GG	AA	AA	AA	AA	NN	AA	AA	AA	GG	NN	GG	AA	AA	AA	AA	GG	GG	AA	AA	AA	GG	GG	GG	AA	AA	AA	GG	GG	AA	AA	AA	NN	GG	AA	GG	GG	GG	AA	GG	AA	GG
5581759|F|0-38:A>G-38:A>G	A/G	TGCAGAAGGGGTTGGTGGGGGTAGGCCGAGGCGGGGCGGAGACGGCAGAAGGAAGGCGGGGGCGTCCTC	7A|115.497132800|5581759|5581759	GG	AA	GG	GG	GG	AA	AA	AA	AA	AA	AA	AA	NN	GG	GG	GG	AA	AA	AA	AA	GG	GG	AA	AA	AA	GG	GG	GG	AA	AA	AA	GG	GG	AA	AA	AA	AA	GG	AA	GG	GG	GG	AA	GG	AA	GG
1111941|F|0-50:T>C-50:T>C	T/C	TGCAGTGGATAAGAACAAGGATTTTGTCCCTGCGTGCCCAGTTGGCCTTGCTTACTTCATCGGCTTTTC	7A|133.270406200|1111941|1111941	CC	TT	NN	CC	CC	TT	TT	NN	TT	TT	TT	TT	NN	CC	CC	CC	TT	TT	TT	TT	CC	NN	TT	TT	TT	CC	CC	NN	NN	NN	CC	CC	CC	TT	CC	TT	TT	TT	TT	TT	TT	TT	TT	CC	CC	CC
1125395|F|0-51:C>T-51:C>T	C/T	TGCAGCAGCAGCAGCAAACAACATAAGCGAGTAGAGTAATGAAATCCACAATGGAATCCAAACTTGGTG	7A|143.527208800|1125395|1125395	CC	TT	CC	NN	TT	TT	TT	TT	CC	CC	CC	TT	NN	CC	CC	CC	TT	TT	TT	TT	TT	TT	TT	TT	TT	TT	TT	TT	CC	CC	CC	CC	CC	CC	TT	TT	TT	TT	TT	TT	TT	TT	CC	CC	CC	CC
1218066|F|0-27:T>C-27:T>C	T/C	TGCAGGCGATGAGCACGAACGGGCTCACGCCCGTATCCAGCGAGAGCTTGGAGAGAACATTCATGCCGA	7A|146.544687700|3935697|3935697	TT	CC	TT	CC	CC	CC	CC	CC	TT	TT	TT	CC	TT	TT	TT	TT	CC	CC	CC	CC	CC	CC	CC	CC	CC	CC	CC	CC	TT	TT	TT	TT	TT	TT	CC	CC	CC	CC	CC	CC	CC	CC	TT	TT	TT	TT
100062059|F|0-38:G>C-38:G>C	G/C	TGCAGTTGAGCATGGATACATGGTCGTGTCCGATCAAGCGAAGGTGGTCGCCAAAGTGAAAAGGTCACC	7A|149.562166700|985572|985572	CC	GG	CC	GG	GG	GG	GG	GG	NN	CC	CC	GG	NN	CC	CC	NN	GG	GG	GG	GG	GG	GG	GG	GG	GG	GG	GG	GG	CC	CC	CC	NN	CC	NN	GG	GG	GG	GG	GG	GG	GG	GG	CC	CC	NN	CC
3024648|F|0-37:A>C-37:A>C	A/C	TGCAGCTCCCTCATTGGTGTGGACTTCGCGGTGGTTTCTAGCCTCCGAGATCGGAAGAGCGGTTCAGCA	7A|150.262055700|3024648|3024648	AA	CC	AA	CC	CC	CC	CC	CC	AA	AA	AA	CC	AA	AA	AA	AA	CC	CC	CC	CC	CC	CC	CC	CC	CC	CC	CC	CC	AA	AA	AA	AA	AA	AA	CC	CC	CC	CC	CC	CC	CC	CC	AA	AA	AA	AA
985572|F|0-25:G>A-25:G>A	G/A	TGCAGTTGAGCATGGATACATGGTCATGTCCGATCAAGGGAAGGTGGTCGCCAAAGTGAAAAGGTCACC	7A|149.562166700|985572|985572	GG	AA	GG	AA	AA	AA	AA	AA	GG	GG	GG	AA	GG	GG	GG	GG	AA	AA	AA	AA	AA	AA	AA	AA	AA	AA	AA	AA	GG	GG	GG	GG	GG	GG	AA	AA	AA	AA	AA	AA	AA	AA	GG	GG	GG	GG
4910233|F|0-20:G>C-20:G>C	G/C	TGCAGCCTCGGACAAACACACTCGATCTATAGCAGGAAAAGAAAAGTTTAGTGCCAGAAGGCAGGGATG	7A|153.089001700|4910233|4910233	CC	GG	CC	NN	GG	NN	NN	CC	CC	CC	CC	CC	NN	CC	CC	CC	GG	GG	GG	GG	GG	GG	GG	GG	GG	GG	GG	GG	CC	CC	CC	CC	CC	CC	GG	GG	GG	GG	GG	GG	GG	GG	NN	CC	CC	CC
3022660|F|0-34:C>A-34:C>A	C/A	TGCAGCACAGCTAATTATGTCCACGATCACTAGCATGCACCGAGATCGGAAGAGCGGTTCAGCAGGAAT	7B|126.483468100|3022660|3022660	AA	CC	AA	CC	CC	AA	AA	AA	AA	AA	AA	AA	AA	AA	AA	AA	CC	CC	CC	CC	CC	CC	CC	CC	CC	CC	CC	CC	AA	CA	AA	AA	AA	AA	CC	CC	CC	CC	CC	CC	CC	CC	AA	AA	AA	AA
39674881|F|0-18:A>C-18:A>C	A/C	TGCAGCTTGCGATATGACCGCTAACTCATGGGGAATGGCAGCCAATGTTAGACCACGCTAAGTATTTTG	7A|149.562166700|1019332|1019332	AA	CC	AA	CC	CC	AA	AA	AA	AA	AA	AA	AA	AA	AA	AA	AA	CC	CC	CC	CC	CC	CC	CC	CC	CC	CC	CC	CC	AA	AA	AA	AA	AA	AA	CC	CC	CC	CC	CC	CC	CC	CC	AA	AA	AA	AA
3954691|F|0-31:T>G-31:T>G	T/G	TGCAGTGACGGGCTGACGGCTACATCTCGGCGACCGCTCTGCATCCGAGATCGGAAGAGCGGTTCAGCA	7A|153.089001700|3954691|3954691	TT	GG	TT	GG	GG	TT	TT	TT	TT	TT	TT	TT	TT	TT	TT	TT	GG	GG	GG	GG	GG	GG	GG	GG	GG	GG	GG	GG	TT	TT	TT	TT	TT	TT	GG	GG	GG	GG	GG	GG	GG	GG	TT	TT	TT	TT
11914543|F|0-6:G>T-6:G>T	G/T	TGCAGTTTGATTTTCAAAATCAAGTTGAGTGTCTCTCACAATATATCCATCAAGGGCATCCGTTTGAGA	7A|155.178065500|1054829|1054829	GG	TT	GG	TT	TT	GG	GG	GG	GG	GG	GG	GG	GG	GG	GG	GG	TT	TT	TT	TT	NN	GG	TT	TT	TT	TT	NN	TT	GG	GG	GG	GG	GG	GG	TT	TT	TT	TT	GT	NN	TT	TT	GG	GG	GG	GG
2281326|F|0-13:T>C-13:T>C	T/C	TGCAGTGAAGCGGCTGCGGCGAAGGAGATGGTGGGGAGCGCGTCGATGGCCTTCTTCTTGAGGCCCTTC		CC	TT	CC	TT	TT	CC	CC	CC	CC	CC	CC	CC	CC	CC	CC	CC	TT	TT	TT	TT	TT	CC	TT	TT	TT	TT	TT	TT	CC	CC	CC	CC	CC	CC	TT	TT	TT	TT	CC	TT	TT	TT	CC	CC	CC	CC
100056485|F|0-26:G>A-26:G>A	G/A	TGCAGTGAGCGTCGGGCTAGGGAACTAGCGGCTACTCGCATTGCCTGGAGGACGTTCCGAGATCGGAAG		GG	AA	GG	AA	AA	GG	GG	GG	GG	GG	GG	GG	GG	GG	GG	GG	AA	AA	AA	AA	AA	GG	AA	AA	AA	AA	AA	AA	GG	GG	GG	GG	GG	GG	AA	AA	AA	AA	GG	AA	AA	AA	GG	GG	GG	GG
1385442|F|0-22:T>C-22:T>C	T/C	TGCAGGCTTCTACAGGGCCGCTCCATATACACATTATCAGGGTGTCCCGTCTGTGCCCTACGGAGCAGC	7A|158.789332000|1385442|1385442	TT	CC	TT	CC	CC	TT	TT	TT	TT	TT	TT	TT	TT	TT	TT	TT	CC	CC	CC	CC	CC	TT	CC	CC	CC	CC	CC	CC	TT	TT	TT	TT	TT	TT	CC	NN	CC	CC	TT	CC	CC	NN	TT	TT	TT	TT
1106184|F|0-5:A>G-5:A>G	A/G	TGCAGGCGTTTGCACCCAACTTGTTGGCATGTGCTATGTGGTCCCTGATCAGGAGGGAGGTTCGTTGTC	6A|055.034645920|1863481|1863481	GG	AA	AA	GG	GG	GG	GG	GG	GG	GG	GG	GG	AA	GG	GG	GG	GG	GG	AA	AA	GG	GG	AA	AA	AA	AA	AA	AA	GG	GG	GG	GG	GG	GG	AA	GG	GG	GG	AA	AA	GG	GG	GG	AA	AA	GG
4989046|F|0-62:A>G-62:A>G	A/G	TGCAGCTGCAACTTGTACAGGCGATTGGGTGATCGCCTCACCCTCGCCAGCAACATGCGCTCGGCATCG	3A|132.307493600|4538905|4538905	AA	GG	AA	AA	AA	AG	GG	AG	GG	AA	AA	GG	AA	AG	AA	AA	AA	AA	AA	GG	GG	GG	AA	AA	AA	GG	GG	GG	AA	AA	AA	GG	GG	AA	AA	GG	GG	AA	AA	AA	AA	AA	GG	GG	GG	GG
1104863|F|0-33:T>C-33:T>C	T/C	TGCAGATTCAAGATTCTCCGCTGATGCAGGTTCCTTACCCTTTTATTATTGTACTTTTATGCCGAGATC	7B|104.834470100|1109823|1109823	CC	TT	CC	CC	CC	TT	TT	TT	TT	TT	TT	TT	TT	CC	CC	CC	CC	CC	CC	TT	TT	TT	TT	TT	TT	TT	TT	TT	CC	CC	CC	CC	TT	CC	TT	CC	CC	CC	CC	CC	CC	CC	CC	CC	TT	TT
1228027|F|0-13:C>G-13:C>G	C/G	TGCAGCAAAAATTGTACTGATGTGCTCTTCTCATACAGCTACAACGTGCTACTGATCAAACCTTCCGAG	7B|104.834470100|1228027|1228027	CC	GG	CC	CC	CC	GG	GG	GG	GG	GG	GG	GG	GG	NN	CC	CC	CC	CC	CC	GG	GG	GG	GG	GG	GG	GG	GG	GG	CC	CC	CC	CC	GG	CC	GG	CC	CC	CC	CC	NN	CC	CC	CC	CC	GG	GG
1094587|F|0-30:G>T-30:G>T	G/T	TGCAGATGTTTCTATAATCTTGCTCCAAGTTATCGGTCGGGTAATCATCGGCTGTAAAAAACCAGTCAT	7B|104.504728600|1094587|1094587	GG	TT	GG	GG	GG	TT	TT	TT	TT	TT	TT	TT	TT	GG	GG	GG	GG	GG	GG	TT	TT	TT	TT	TT	TT	TT	TT	TT	GG	GG	GG	GG	TT	NN	TT	GG	GG	GG	GG	GG	GG	GG	GG	GG	TT	NN
3950207|F|0-19:A>G-19:A>G	A/G	TGCAGGCGCTGTGCGTGGCGAAGGCGAGCGCCGGGATGCCGAGCTCCTCGGCGATGTCGATGGCGAACG		AA	GG	GG	GG	GG	GG	GG	GG	GG	GG	GG	GG	GG	GG	GG	AA	AA	AA	AA	GG	GG	AA	GG	GG	GG	GG	GG	GG	GG	AA	GG	GG	GG	GG	AA	GG	AA	AA	GG	AA	AA	AA	AA	AA	AA	AG
1001575|F|0-13:T>C-13:T>C	T/C	TGCAGCCAGTCAACAACAACCATCAACTATGGTGGCTACTAGCATGCCCGAGATCGGAAGAGCGGTTCA	5B|036.777576420|1001575|1001575	TT	CC	CC	CC	CC	CC	CC	CC	CC	CC	CC	CC	CC	CC	CC	TT	TT	TT	TT	CC	CC	TT	CC	CC	CC	CC	CC	CC	CC	TT	CC	CC	CC	CC	TT	CC	TT	TT	CC	NN	TT	TT	TT	TT	TT	TT
1102911|F|0-50:G>A-50:G>A	G/A	TGCAGATCATGATGTACATGCGGGGGAACCCCTTGACACACCAGTGCTCCATATCTTGATCAAGCCCAC	3B|030.766029520|1260123|1260123	GG	AA	NN	GG	NN	AA	AA	AA	AA	AA	AA	AA	GG	GG	GG	GG	NN	GG	GG	AA	AA	GG	GG	GG	GG	GG	NN	GA	NN	GG	GG	AA	AA	NN	AA	NN	NN	GG	NN	AA	GG	GG	GG	GG	GG	GG
1126522|F|0-20:T>G-20:T>G	T/G	TGCAGGGCGCGCTCGGCATTGGTTACCATGCTTTCCTCGAGGCCAGCGTGCGTGTCCGCTTCCGAGATC	7A|030.531664480|4008146|4008146	TT	GG	GG	TT	TT	TT	TT	TT	TT	TT	TT	TT	TT	GG	GG	TT	GG	GG	GG	TT	GG	TT	GG	GG	GG	GG	GG	GG	GG	GG	GG	TT	GG	NN	GG	TT	GG	TT	TG	GG	TT	TT	GG	GG	TT	TT
1221660|F|0-37:A>G-37:A>G	A/G	TGCAGCCAGGCTGGCTATTGCTGAGACAAGGCTAATAGGTGTGTGCCATTTTGAGGTCGACGAGACAAA	7A|028.061012310|1221660|1221660	GG	AA	NN	GG	GG	GG	GG	GG	GG	GG	GG	GG	GG	AA	AA	GG	NN	AA	AA	GG	AA	NN	AA	NN	AA	AA	AA	AA	NN	AA	AA	GG	AA	AA	AA	GG	AA	GG	AA	AA	GG	GG	NN	NN	GG	GG
3222540|F|0-10:G>A-10:G>A	G/A	TGCAGGCCAAACAGAGCCCCGATCGTCTCTTGCAGGGCAGCCGAGATCGGAAGAGCGGTTCAGCAGGAA	7A|019.770166210|3222540|3222540	GG	AA	AA	GG	GG	GG	GG	GG	GG	GG	GG	GG	GG	AA	AA	GG	AA	AA	AA	GG	AA	NN	NN	NN	NN	AA	AA	AA	AA	AA	AA	GG	AA	AA	AA	AA	GA	GG	AA	AA	GG	GG	GG	AA	GG	GG
3533942|F|0-15:G>A-15:G>A	G/A	TGCAGGCAGGAGCAGATGGACATGGACGGTGCTCTGGCCGAGATCGGAAGAGCGGTTCAGCAGGAATGC	7A|017.013430920|3533942|3533942	AA	GG	AA	AA	AA	GG	GG	GG	GG	GG	GG	GG	NN	GG	GG	AA	GG	GG	GG	AA	GG	GG	GG	GG	GG	GG	GG	GG	GG	GG	GG	AA	NN	NN	GG	GG	GG	AA	GG	GG	AA	AA	AA	GG	GG	AA
5971122|F|0-30:T>C-30:T>C	T/C	TGCAGTATTTTCATCAAGACTTTGCTAGCTCAGCCGAGATCGGAAGAGCGGTTCAGCAGGAATGCCGAG	7A|015.053874620|5971122|5971122	CC	TT	CC	CC	CC	TT	TT	TT	TT	TT	TT	TT	TT	TT	TT	CC	TT	TT	TT	CC	TT	TT	TT	TT	TT	TT	TT	TT	TT	TT	TT	CC	TT	TT	TT	TT	TT	CC	TT	TT	CC	CC	CC	TT	TT	CC
1236206|F|0-65:G>C-65:G>C	G/C	TGCAGTCTTCCTCCTCTGCTGCTTCGGTCTTCCTCTACAAAAATTAAGAGAAAGTACAGCTGAGCCCTC	7A|019.066950780|1236206|1236206	GG	CC	GG	GG	GG	CC	CC	CC	CC	CC	CC	CC	CC	CC	CC	GG	CC	CC	CC	GG	CC	CC	CC	CC	CC	CC	CC	CC	CC	CC	CC	GG	CC	CC	CC	CC	CC	GG	CC	CC	GG	GG	GG	CC	CC	GG
1102198|F|0-50:T>G-50:T>G	T/G	TGCAGGTCCAGCCGACCCCCCTCCTAATCCCTCTCTAAGGCCCTGGCCTTGTGCTTCTCCACTGGGCCG	7A|016.894007680|1102198|1102198	GG	TT	GG	GG	GG	TT	TT	TT	TT	TT	TT	TT	TT	TT	TT	GG	TT	TT	TT	GG	TT	GG	TT	TT	TT	TT	TT	TT	TT	TT	TT	GG	TT	TT	TT	TT	TT	GG	TT	TT	GG	GG	GG	TT	GG	GG
3023978|F|0-6:C>A-6:C>A	C/A	TGCAGTATCCAGTTTGGCATTACTGTTAGAGTTAGATCTTGACCGAGATCGGAAGAGCGGTTCAGCAGG	7A|016.280220860|3956425|3956425	CC	AA	CC	CC	CC	AA	AA	AA	AA	AA	AA	AA	AA	AA	AA	CC	AA	AA	AA	CC	AA	AA	AA	AA	AA	AA	AA	AA	AA	AA	AA	CC	AA	AA	AA	AA	AA	CC	AA	AA	CC	CC	CC	AA	AA	CC
1112195|F|0-32:A>G-32:A>G	A/G	TGCAGTGCCAATCTCTTCGGTCTCTAGATCCCGGGAGAAAATAATAAAAGGAAAGAAACAGAAACCAGA	7A|016.453429290|1112195|1112195	GG	AA	GG	GG	GG	AA	AA	AA	AA	AA	AA	AA	AA	AA	AA	GG	AA	AA	AA	GG	AA	AA	AA	AA	AA	GG	GG	GG	AA	AA	AA	GG	AA	AA	AA	AA	AA	NN	AA	AA	GG	NN	GG	AA	AA	GG
100077132|F|0-16:A>G-16:A>G	A/G	TGCAGCAGTCCGCATCGTGCGTCTTTAGAGCCTCCCGCGCGGCCTCCGAGATCGGAAGAGCGGTTCAGC	7A|014.526823870|3385582|3385582	AA	GG	AA	AA	AA	GG	GG	GG	GG	GG	GG	GG	NN	GG	GG	AA	GG	GG	GG	AA	GG	GG	GG	GG	GG	AA	AA	AG	GG	GG	GG	AA	GG	NN	GG	GG	GG	AA	GG	GG	AA	AA	AA	GG	GG	AA
2276785|F|0-18:T>G-18:T>G	T/G	TGCAGTGAAAAAACAACAGCGTCGACAGGCCAGAGCGAAGATACTACTAGTACATACTGCACAAACTAT	7A|022.691659260|2276785|2276785	TT	GG	TT	TT	TT	GG	NN	GG	GG	GG	GG	GG	NN	GG	GG	TT	GG	GG	GG	TT	GG	GG	GG	GG	GG	TT	TT	TT	GG	GG	GG	TT	GG	GG	GG	GG	NN	TT	GG	GG	TT	TT	NN	GG	GG	TT
2297346|F|0-29:G>A-29:G>A	G/A	TGCAGCTGGTCTATGACGGCACGGCCGCCAGCATGAATGCACATGTGCTCGAATGCCGTGGAGAAGTCC		AA	GG	AA	AA	AA	GG	GG	GG	GG	GG	GG	GG	NN	NN	NN	AA	GG	GG	GG	AA	NN	GG	GG	NN	NN	AA	AA	AA	GG	GG	GG	AA	NN	NN	GG	GG	GG	AA	NN	NN	AA	AA	AA	GG	GG	AA
1095743|F|0-51:C>T-51:C>T	C/T	TGCAGCCCGCGTAGCCTGCGTGGGTGTTTTAGCCAGGTTCGGGCACGTGGATGGTCCAGCCCAGCCCAG		TT	CC	TT	TT	TT	TT	TT	TT	CC	TT	TT	TT	TT	CC	CC	TT	CC	CC	CC	TT	CC	CC	CC	CC	CC	TT	TT	TT	CC	CC	CC	TT	CC	CC	CC	CC	CC	TT	TT	CC	CT	TT	TT	CC	CC	TT
36650687|F|0-9:A>C-9:A>C	A/C	TGCAGCAAGCACATAGCAGGAGGACAACGGCTTGAGCGTTACGAACTACAGCACCGAGATCGGAAGAGC	7A|011.592602300|1221723|1221723	AA	CC	AA	AA	AA	CC	AA	AC	CC	CC	CC	AA	NN	CC	CC	AA	CC	CC	CC	AA	CC	CC	CC	CC	CC	AA	AA	AA	CC	CC	CC	AA	CC	CC	CC	CC	CC	AA	AA	CC	AA	AA	AA	CC	CC	AA
1059081|F|0-29:G>A-29:G>A	G/A	TGCAGGTCACAGGGAGAGTGTCGGCATGGAGTAAGAAGGGATGCAGTCGGCGGCGAACCCACAACTCAC	7A|008.737681781|1059081|1059081	GG	AA	GG	GG	GG	AA	NN	GA	AA	NN	AA	GG	NN	AA	AA	GG	AA	AA	AA	GG	AA	NN	AA	AA	AA	GG	GG	GG	AA	AA	AA	GG	AA	NN	AA	AA	AA	NN	AA	NN	GG	NN	NN	AA	AA	AA
1000950|F|0-15:G>A-15:G>A	G/A	TGCAGTTCAGACTTCAGTTCGGGATCACACTCTCTCCTGCTGCTCTGCCACGTCTCCGTGGCCAGCTGC	7A|009.339879715|1000950|1000950	AA	GG	AA	AA	AA	GG	AA	GA	GG	GG	GG	AA	AA	GG	GG	AA	GG	GG	GG	AA	GG	GG	GG	GG	GG	AA	AA	AA	GG	GG	GG	AA	GG	GG	GG	GG	GG	AA	GG	GG	AA	AA	AA	GG	GG	GG
1070568|F|0-66:T>A-66:T>A	T/A	TGCAGTACTGAACTGAAACTGGTCTGAAATTTGAAATGCAACTCGTATATGCTAAAAAAGGTGATAAGG	7A|009.432734165|1070568|1070568	TT	AA	TT	TT	TT	TA	TT	TA	AA	AA	AA	TT	TT	AA	AA	TT	AA	AA	AA	TT	AA	AA	AA	AA	AA	TT	TT	TT	AA	AA	AA	TT	AA	AA	AA	AA	AA	TT	AA	AA	TT	TT	TT	AA	AA	AA
12694136|F|0-19:A>G-19:A>G	A/G	TGCAGCTTCTGTGGTGGTGGTGGTAGGCCGTCGACTTTGGGTGTGGGGGCGTGGGTGCCGAGATCGGAA		GG	AA	GG	GG	GG	AG	GG	AG	AA	AA	AA	GG	NN	AA	AA	GG	AA	AA	AA	GG	AA	AA	NN	AA	AA	GG	GG	GG	AA	AA	AA	GG	AA	AA	AA	AA	AA	GG	AA	AA	GG	NN	GG	AA	AA	AA
5325459|F|0-44:A>C-44:A>C	A/C	TGCAGCACGCGGGCCGGCACGGCACGGCCCGTATAATAATCGTGCTTTGGCGGGCCGAGATCGGAAGAG	1A|044.776195110|5325459|5325459	AA	CC	AA	CC	AC	AA	AA	AA	AA	AA	AA	AA	NN	CC	CC	CC	AA	AA	CC	NN	CC	AA	CC	CC	CC	CC	CC	CC	CC	CC	CC	NN	AA	CC	AA	CC	NN	CC	CC	AA	CC	CC	CC	AA	AA	AA
1126925|F|0-46:C>T-46:C>T	C/T	TGCAGCGGCCGTTGTGCCCGCTGGGGTGGGCTGCTGTGCAGCACCATGCCGAGATCGGAAGAGCGGTTC	1A|057.038096190|1126925|1126925	CC	TT	CC	TT	TT	CC	CC	CC	CC	CC	CC	CC	CC	TT	TT	TT	CC	CC	TT	TT	TT	CC	TT	TT	TT	TT	TT	TT	TT	TT	TT	CC	CC	TT	CC	TT	TT	TT	TT	CC	TT	TT	TT	CC	CC	CC
5579703|F|0-6:G>C-6:G>C	G/C	TGCAGGCCCTCCTCCCGGCGTCGGAGGCGGAGGGCCTGGTGCGGATCGCGCTGAAGAAGCACGCCATCG		GG	CC	GG	GG	GG	CC	CC	GG	GG	GG	GG	GG	NN	GG	GG	GG	GG	GG	GG	CC	GG	CC	CC	CC	CC	CC	CC	CC	CC	CC	CC	GG	GG	NN	GG	CC	CC	CC	GG	NN	CC	CC	CC	CC	CC	CC
100068559|F|0-53:C>T-53:C>T	C/T	TGCAGGATCCTGGGAGACGTCTTCATGGGCCCCTACCACACCGTCTTCGACTATGGCAAGCTGCGGGTC		CC	TT	CC	CC	CC	CC	TT	CT	CC	CC	CC	CC	TT	CC	CC	CC	CC	CC	CC	TT	CC	TT	TT	TT	TT	TT	TT	TT	TT	TT	TT	CC	CC	TT	CC	TT	TT	TT	CC	TT	TT	TT	TT	TT	TT	TT
3033806|F|0-22:A>C-22:A>C	A/C	TGCAGATATATGCAACAGACAACATAAGACAGCACCGAGATCGGAAGAGCGGTTCAGCAGGAATGCCGA	1B|233.717529500|3023037|3023037	CC	AA	CC	CC	CC	CC	AA	AC	CC	CC	CC	CC	AA	CC	CC	CC	CC	CC	CC	AA	CC	AA	AA	AA	AA	AA	AA	AA	AA	AA	AA	CC	CC	AA	CC	AA	AA	AA	CC	AA	AA	AA	AA	AA	AA	AC
5323507|F|0-10:T>C-10:T>C	T/C	TGCAGACTTGCTGCCGACGGATTGCCGAGATCGGAAGAGCGGTTCAGCAGGAATGCCGAGACCGATCTC	1B|237.911232400|5323507|5323507	CC	TT	CC	CC	CC	CC	TT	TC	CC	CC	CC	CC	NN	CC	CC	CC	CC	CC	CC	TT	CC	TT	TT	TT	TT	TT	TT	TT	TT	TT	TT	CC	CC	TT	CC	TT	TT	TT	CC	NN	TT	TT	TT	TT	TT	TT
2264416|F|0-15:C>T-15:C>T	C/T	TGCAGAGGAGAAGACTATCGCAGAATTGTTCGACATGAACGTTTTTGTAGCTGCGGCGCAAGAAAGGCA	1B|247.341233700|2264416|2264416	CC	TT	CC	CC	CC	CC	TT	CT	CC	CC	CC	CC	TT	CC	CC	CC	CC	CC	CC	TT	CC	TT	TT	TT	TT	TT	TT	TT	TT	TT	TT	CC	CC	NN	CC	TT	TT	TT	CC	TT	TT	TT	TT	TT	TT	CT
2259129|F|0-67:G>C-67:G>C	G/C	TGCAGCGCAGGTCTGAGTTCCTCATCTCCGAGGTGGGCTTGGAACCAGTGTACATTGCTCATCGACCCG	1B|248.623260700|2259129|2259129	GG	CC	GG	NN	GG	GG	CC	CC	GG	GG	GG	GG	NN	GG	GG	GG	GG	GG	GC	CC	GG	NN	GG	GG	GG	NN	CC	CC	CC	CC	CC	GG	GG	NN	GG	CC	CC	CC	GG	NN	CC	CC	CC	NN	CC	GG
1117325|F|0-6:G>C-6:G>C	G/C	TGCAGCCCTAAATAGGGAATGCCGCCGCTCTCTGCGAATGAAGGAGACCTCCTATACGGCCCTTTAAGG	1B|238.500954200|1069950|1069950	GG	CC	GG	GG	GG	GG	CC	NN	GG	GG	NN	GG	CC	GG	GG	GG	GG	GG	GG	CC	GG	CC	NN	GG	GG	CC	CC	CC	CC	CC	CC	GG	GG	CC	GG	CC	CC	CC	GG	GG	CC	CC	CC	CC	CC	GG
1283166|F|0-18:A>G-18:A>G	A/G	TGCAGAACGTACTAAACGGCGGCGTGTGCACGTGCATGTAGAAGCTAGCTCCCGAGATCGGAAGAGCGG		GG	AA	NN	GG	GG	GG	NN	GG	GG	GG	NN	NN	NN	GG	GG	GG	GG	GG	GG	AA	GG	AA	GG	NN	GG	AA	AA	AA	AA	NN	AA	GG	GG	NN	GG	AA	AA	AA	GG	GG	AA	AA	AA	AA	AA	GG
100084182|F|0-56:T>G-56:T>G	T/G	TGCAGCCTCTTCAACCCGACGCCCTCGCTCTCCGCCATGGTCGTCAACAAGTACAAGCTCCGAGATCGG	1B|254.917998800|1021257|1021257	GG	TT	GG	GG	GG	GG	TT	TG	GG	GG	GG	GG	TT	GG	GG	GG	GG	GG	GG	TT	GG	TT	GG	GG	GG	TT	TT	TT	TT	TT	TT	GG	GG	TT	GG	TT	TT	TT	GG	GG	TT	TT	TT	TT	TT	GG
5324988|F|0-14:G>A-14:G>A	G/A	TGCAGCTCGCCCGCATGGGCTACGCCGATGGCCGAGATCGGAAGAGCGGTTCAGCAGGAATGCCGAGAC	1B|241.932641900|5324988|5324988	AA	GG	AA	AA	AA	GA	GG	GA	GG	AA	AA	GG	GG	AA	AA	AA	AA	AA	GA	GG	AA	GG	AA	AA	AA	GG	GG	GG	GG	GG	GG	AA	AA	NN	AA	GG	GG	GG	AA	AA	GG	GG	GG	GG	GG	AA
4909703|F|0-7:C>G-7:C>G	C/G	TGCAGGTGATCCAGAGGTGAGGCCCCCAGGCGCCCGAGATCGGAAGAGCGGTTCAGCAGGAATGCCGAG		GG	CC	GG	GG	GG	CG	CC	CG	CC	GG	GG	CC	CC	GG	GG	GG	GG	GG	GG	CC	GG	CC	GG	GG	GG	CC	CC	CC	CC	CC	CC	GG	GG	CC	GG	CC	CC	CC	CC	GG	CC	CC	GG	CC	CC	GG
4993200|F|0-56:C>A-56:C>A	C/A	TGCAGCTGCGCACGAACGCGTAAGGTTGCAATCTAGACACTGCTGGGAGTGCGGACAGCCGAGGGGGAC	1B|286.649473700|1161065|1161065	AA	CC	AA	AA	AA	CA	CC	CA	CC	AA	AA	CC	CC	AA	AA	AA	AA	AA	AA	CC	AA	CC	AA	AA	AA	CC	CC	CC	CC	CC	CC	AA	AA	NN	AA	CC	CC	CC	CC	AA	CC	CC	AA	CC	CC	AA
994956|F|0-44:G>A-44:G>A	G/A	TGCAGGATTAGGGACCAGCTCGGGCATAGCTCCACGTCTCCCTCACTAGGAACGCGGTCCAGCACCCGA	1B|270.559133000|994956|994956	GG	AA	GG	GG	GG	GA	AA	GA	AA	GG	GG	AA	NN	GG	GG	GG	GG	GG	GG	AA	GG	AA	GG	GG	GG	AA	AA	AA	AA	AA	AA	GG	GG	AA	GG	AA	AA	AA	AA	GG	AA	AA	GG	AA	AA	GG
1122155|F|0-53:C>G-53:C>G	C/G	TGCAGCGCCTCCATCTCCCGCCGCTGCCGCGCGTTGACGAGGCCCGTGAAGTAGGCCGAGTCGGCGTGC	1B|258.315639000|1122155|1122155	CC	GG	CC	CC	CC	CG	GG	CG	GG	CC	CC	GG	GG	CC	CC	CC	CC	CC	CC	GG	CC	GG	CC	CC	CC	GG	GG	GG	GG	GG	GG	CC	CC	GG	CC	GG	GG	GG	GG	CC	GG	GG	CC	GG	GG	CC
1092272|F|0-23:G>A-23:G>A	G/A	TGCAGAGCGGGCAAGATAAAGATAGGAACCGCGTTCGATGTCTCGCCCTCCGAGATCGGAAGAGCGGTT	1B|257.662550700|4004541|4004541	GG	AA	GG	GG	GG	GG	AA	GG	AA	GG	GG	AA	AA	GG	GG	GG	GG	GG	GG	AA	GG	NN	GG	GG	GG	AA	AA	AA	AA	NN	AA	GG	GG	NN	GG	AA	AA	AA	AA	NN	AA	NN	GG	AA	NN	GG
5324108|F|0-18:A>G-18:A>G	A/G	TGCAGGAGGAGACCAACAGTACTGCGACCATGGCCGAGATCGGAAGAGCGGTTCAGCAGGAATGCCGAG	1B|257.663026100|5324108|5324108	GG	AA	GG	GG	GG	GG	AA	AG	AA	GG	GG	AA	NN	GG	AG	GG	GG	GG	GG	AA	GG	AA	GG	GG	GG	AA	AA	AA	AA	AA	AA	GG	GG	AA	GG	AA	AA	AA	AA	GG	AA	AA	GG	AA	AA	GG
977077|F|0-9:C>G-9:C>G	C/G	TGCAGGTGCGATGCACCAGATTATGCAGACGCCCACTGCCGCGATGAGGATAGCAACGAAGGCCATGAT	1B|257.663026100|977077|977077	CC	GG	CC	CC	CC	CC	GG	CG	GG	CC	CC	GG	GG	CC	CC	CC	CC	CC	CC	GG	CC	GG	CC	CC	CC	GG	GG	GG	GG	GG	GG	CC	CC	GG	CC	GG	GG	GG	GG	CC	GG	GG	CC	GG	GG	CC
1230145|F|0-6:G>T-6:G>T	G/T	TGCAGCTGCGGCGGGTCCGGGCGGCTGGAGCGGAGGAGGCAGAAGGCGGAGGAGCGGCGCGCGTGAAGG	1B|261.816065100|1230145|1230145	GG	TT	GG	GG	GG	GG	TT	NN	TT	NN	GG	TT	TT	GG	GG	NN	GG	GG	NN	TT	GG	TT	GG	GG	NN	TT	NN	TT	TT	TT	TT	GG	GG	NN	NN	NN	NN	TT	TT	NN	TT	NN	NN	TT	TT	GG
1273377|F|0-9:A>G-9:A>G	A/G	TGCAGCGACGACGACAGTGGCGGCACGCCTGGAGGGTCAGGGGTGGAGCGGGGTGGGTGCGGGGAGGGC		AA	GG	NN	AA	AA	AG	AG	AG	AG	AG	AG	AG	NN	GG	GG	GG	GG	GG	GG	GG	GG	AA	AA	AA	AA	GG	GG	GG	AA	AA	AA	GG	GG	GG	AA	AA	GG	AA	GG	AA	AA	AA	AA	AA	AA	GG
100092870|F|0-22:T>C-22:T>C	T/C	TGCAGCCGCATGACGTGGAAGGCTTCCGAGATCGGAAGAGCGGTTCAGCAGGAATGCCGAGACCGATCT	6A|097.035020140|4440334|4440334	CC	TT	CC	CC	CC	CC	CC	CC	CC	CC	CC	CC	NN	TT	TT	TT	TT	TT	TT	TT	TT	CC	CC	CC	CC	TT	TT	TT	CC	CC	CC	TT	TT	TT	CC	CC	TT	CC	TT	NN	CC	CC	CC	CC	CC	TT
5970693|F|0-20:G>A-20:G>A	G/A	TGCAGAGCTCGTCGCAGACGAAGAAGACGCCGGGATCGGAGGAGATCGGCGGCGGTCGAAGGAGGAAGA		GG	AA	NN	GA	NN	GG	GG	GG	GG	GG	GG	GG	GG	GG	GG	GG	GG	NN	GG	GG	NN	GG	GG	GG	GG	GA	AA	GA	AA	AA	AA	NN	GG	GG	GG	GA	AA	GA	GG	NN	GA	GA	NN	GG	NN	GG
4909565|F|0-28:A>C-28:A>C	A/C	TGCAGTTGGTTCTTTAAGTTTGGCACTGCTGTATGATTAGTAAAGAATGCTGGTTCGACTAGTAGAACC	1B|100.890459700|2255989|2255989	CC	AA	CC	AA	AA	CC	NN	CC	CC	NN	CC	NN	CC	CC	CC	CC	CC	CC	CC	CC	AA	AA	NN	AA	NN	NN	AA	AA	AA	AA	AA	NN	CC	AA	CC	AA	AA	AA	CC	AA	AA	AA	AA	AA	AA	CC
1167425|F|0-30:A>G-30:A>G	A/G	TGCAGGAAATGTCAATGCAACTTCTTGCTCGTCTGGCCGCTGCTTTCCTTGTTCTGGCAGTTCGTTCGG	1B|093.268007900|1167425|1167425	GG	AA	GG	AA	AA	GG	GG	GG	GG	GG	GG	GG	GG	GG	GG	GG	GG	GG	GG	GG	AA	AA	AA	AA	AA	AA	AA	AA	AA	AA	AA	GG	GG	AA	AA	AA	AA	AA	GG	AA	AA	AA	AA	AA	AA	GG
1092704|F|0-42:C>T-42:C>T	C/T	TGCAGCAACGGGGTGACCTATGTCTCGCATTAAGCCAGACAGTGGCGAACCCTCGCTGATGGTAACCGC	1B|105.042716600|1092704|1092704	CC	TT	CC	TT	TT	TT	CC	CT	TT	TT	TT	CC	CC	CC	CC	CC	CC	CC	CC	CC	TT	NN	TT	TT	TT	TT	TT	TT	TT	TT	NN	CC	CC	NN	TT	TT	TT	TT	CC	NN	TT	TT	CC	TT	NN	NN
100079619|F|0-9:G>A-9:G>A	G/A	TGCAGCTGGAGCCCAAGTTCCACCTCATGGGCTTCTCCATGGGCGGCGAGATCATGTGGAGCTGCCTCA	1B|108.370044700|1198409|1198409	AA	GG	AA	GG	GG	GG	AA	GG	GG	GG	GG	AA	AA	AA	AA	AA	AA	AA	AA	AA	GG	GG	GG	GG	GG	GG	GG	GG	GG	GG	GG	AA	AA	GG	GG	GG	GG	GG	AA	GG	GG	GG	AA	GG	GG	AA
4993860|F|0-31:G>C-31:G>C	G/C	TGCAGTGGACCGATCTGGCTGGCGCCTGGGCCCCGAGATCGGAAGAGCGGTTCAGCAGGAATGCCGAGA	2A|099.997084120|4993860|4993860	CC	GG	CC	GG	GG	GC	CC	GC	GG	GG	GG	CC	NN	CC	CC	CC	CC	CC	CC	CC	GG	GG	GG	GG	GG	GG	GG	GG	GG	GG	GG	CC	CC	GG	GG	GG	GG	GG	CC	GG	GG	GG	GC	GG	GG	CC
4910596|F|0-47:T>G-47:T>G	T/G	TGCAGCGCGGCGTCCTCAGAGTTGAGCAGTGGCACGAGGAGCGGGACGGCGCCGAGATCGGAAGAGCGG	1B|119.022996900|4910596|4910596	GG	TT	GG	TT	TT	TT	GG	TT	TT	TT	NN	GG	NN	GG	GG	GG	GG	GG	GG	GG	TT	TT	TT	TT	TT	TT	TT	TT	TT	TT	TT	GG	GG	NN	TT	TT	TT	TT	NN	NN	TT	TT	TT	TT	TT	GG
6027424|F|0-30:A>G-30:A>G	A/G	TGCAGCTCTCCAACAACTTTAGCATCACCCGCGAGTAGCTCTCCTGCGACTTTAGCCTCGCTCGCGAGC	1B|120.098265100|1190627|1190627	GG	AA	GG	AA	AA	AA	GG	AA	AA	AA	AA	NN	NN	GG	GG	GG	GG	GG	GG	GG	AA	AA	AA	AA	AA	AA	AA	AA	AA	AA	AA	GG	GG	AA	AA	AA	AA	AA	GG	GG	AA	AA	AG	AA	AA	GG
100086733|F|0-19:C>G-19:C>G	C/G	TGCAGTCCATGCGAACACAGGTACTTTAGCTGGCGCCCCATTCTTCCAAATAAGGTTCCACACCGACCG	1B|145.256514500|994762|994762	GG	CC	GG	CC	CC	CG	GG	CG	CC	CC	CC	GG	GG	GG	GG	GG	GG	GG	GG	GG	CC	CC	CC	CC	CC	CC	CC	CC	CC	CC	CC	GG	GG	CC	CC	CC	CC	CC	GG	GG	CG	GG	CC	CC	CC	GG
999572|F|0-13:C>T-13:C>T	C/T	TGCAGCCCGGCCATGTCGGTCACGTTTGAGCGCGTTGTGCACGTGGGCCGGGGCGTGCGGACGTGCGCG		CC	TT	CC	NN	TT	NN	CC	CT	NN	NN	TT	CC	CC	CC	CC	CC	CC	CC	CC	CC	TT	TT	NN	NN	TT	TT	TT	NN	TT	TT	TT	NN	CC	NN	TT	TT	NN	TT	CC	NN	NN	CC	NN	TT	TT	CC
2284499|F|0-60:T>G-60:T>G	T/G	TGCAGCTCAAGGATATGCTCTTGGGCAGTTCACGGCGGCGGCGGCGAAAGTGTCCTCTCCGTCGTCCGT	1B|152.020779900|2284499|2284499	TT	GG	TT	GG	GG	GG	TT	TG	GG	GG	GG	TT	TT	TT	TT	TT	TT	TT	TT	TT	GG	GG	GG	GG	GG	GG	GG	GG	GG	GG	GG	TT	TT	GG	GG	GG	GG	GG	NN	TT	TG	TT	GG	GG	GG	TT
100021825|F|0-10:T>C-10:T>C	T/C	TGCAGCTGAACGCTGAAAGCTCTGTGGCATCGGCCGAGATCGGAAGAGCGGTTCAGCAGGAATGCCGAG	1B|147.302645800|4410536|4410536	TT	CC	TT	CC	CC	TC	TT	TC	CC	CC	CC	TT	TT	TT	TT	TT	TT	TT	TT	TT	CC	CC	CC	CC	CC	CC	CC	CC	CC	CC	CC	TT	TT	CC	CC	CC	CC	CC	TT	TT	TC	TT	CC	CC	CC	TT
2369529|F|0-46:C>G-46:C>G	C/G	TGCAGCTGTCGACGGCGGTGACCGTGGACGAGTCGGCCGACGCGTTGCCGCCGCCGCCCCCGAGATCGG	1B|162.524991600|2369529|2369529	CC	GG	CC	CC	CC	CG	CC	CG	GG	CG	GG	CC	NN	CC	CC	CC	CC	CC	CC	CC	GG	GG	GG	NN	GG	GG	GG	GG	GG	GG	GG	CC	CC	NN	GG	GG	GG	GG	CC	NN	CG	CC	GG	GG	GG	CC
3024957|F|0-12:A>G-12:A>G	A/G	TGCAGAGAGCGCGCAGGCCATCTCACTGCTCACAATGTCGTCCGAGATCGGAAGAGCGGTTCAGCAGGA	1B|161.826150400|3024957|3024957	GG	AA	GG	GG	GG	AG	GG	AG	AA	AA	AA	GG	NN	GG	GG	GG	GG	GG	GG	GG	AA	AA	AA	AA	AA	AA	AA	AA	AA	AA	AA	GG	GG	AA	AA	AA	AA	AA	GG	NN	AG	GG	AA	AA	AA	GG
4989120|F|0-14:G>C-14:G>C	G/C	TGCAGTTTGAGTCTCTGAAATTGCTCCGTTACCTCGTCCACCTCGACAATGTATACGCGCTTAAGGCGA	1B|160.948347100|4989120|4989120	GG	CC	GG	GG	GG	CC	GG	GG	CC	CC	CC	GG	GG	GG	GG	GG	GG	GG	GG	GG	CC	CC	CC	CC	CC	CC	CC	CC	CC	CC	CC	GG	GG	CC	CC	CC	CC	CC	GG	GG	GC	GG	CC	CC	CC	GG
100058445|F|0-24:C>T-24:C>T	C/T	TGCAGACTATGCAAGGAGTAAAAGTGAAAGCCATGGCACCAGCCGCTTGCCACCGCCAAGCCAAGACAG	1A|181.281527100|1068218|1068218	TT	CC	TT	TT	TT	CC	TT	TT	CC	CC	CC	TT	TT	TT	TT	TT	TT	TT	TT	TT	CC	CC	CC	CC	CC	CC	CC	CC	CC	CC	CC	TT	NN	CC	TT	CC	CC	TT	TT	NN	TT	TT	CC	CC	CC	TT
1083038|F|0-25:T>C-25:T>C	T/C	TGCAGCAAAACATTCTATCTTTATCCGCAAGTTAGCACAACAATCTTGATGCCAGGACGAAGGGCAACA	1B|184.342772800|1083038|1083038	TT	CC	TT	NN	TT	NN	TT	TT	CC	NN	NN	TT	NN	TT	TT	TT	TT	TT	TT	TT	CC	NN	CC	CC	CC	CC	CC	CC	CC	NN	CC	TT	TT	NN	TT	CC	CC	TT	TT	TT	TT	TT	NN	CC	CC	NN
100054334|F|0-17:T>G-17:T>G	T/G	TGCAGCCGAGGGCCAAAGGGACGGTCTCAAACCCGAGATCGGAAGAGCGGTTCAGCAGGAATGCCGAGA	1B|160.982138700|3943138|3943138	TT	GG	TT	TT	TT	TG	TT	TG	GG	GG	GG	TT	NN	TT	TT	TT	TT	TT	TT	TT	GG	GG	GG	GG	GG	GG	GG	GG	GG	GG	GG	TT	TT	GG	GG	GG	GG	GG	TT	TT	TG	TT	GG	GG	GG	TT
5579675|F|0-31:C>A-31:C>A	C/A	TGCAGGAGGCGGAGCGGCGCATGGACCTGGCACGCGTCGCCGACCTCAAGTACGGCGCCCTCCAGGAGA		CC	AA	CC	CC	CC	CA	CC	CA	AA	AA	AA	CC	NN	CC	CC	CC	CC	CC	CC	CC	AA	AA	AA	AA	AA	AA	AA	AA	AA	AA	AA	NN	CC	AA	AA	AA	AA	AA	CC	CC	CC	CC	AA	AA	AA	CC
7338782|F|0-11:G>A-11:G>A	G/A	TGCAGGCGGCGACCGCGCCGAGATCGGAAGAGCGGTTCAGCAGGAATGCCGAGACCGATCTCGTATGCC	1B|158.157282300|7338782|7338782	AA	GG	AA	GG	GG	GG	AA	GA	GG	GG	GG	AA	NN	AA	AA	AA	AA	AA	AA	GA	GG	GG	GG	GG	GG	GG	GG	GG	GG	GG	GG	AA	AA	NN	GG	GG	GG	GG	AA	AA	GA	AA	GG	GG	GG	AA
1093490|F|0-28:G>A-28:G>A	G/A	TGCAGGAGGAGAGCGGCATGGGCTTCCAAGGCAGCGGAGGTCGCGGCCAAGCCGAGATCGGAAGAGCGG	1B|144.283403800|1093490|1093490	AA	GG	AA	GG	GG	GA	AA	GA	GG	GG	GG	AA	AA	AA	AA	AA	AA	AA	AA	AA	GG	GG	GG	GG	GG	GG	GG	GG	GG	GG	GG	AA	AA	GG	GG	GG	GG	GG	AA	NN	GA	AA	GG	GG	GG	AA
1043194|F|0-59:C>G-59:C>G	C/G	TGCAGTGTCGTCTCAGTCAGTCTTACTCGTTAGCAACTTAACATGACTGCCATTTTTCTGTGAATAAAA	1B|146.092760300|1043194|1043194	GG	CC	GG	CC	CC	CG	GG	CG	CC	CC	CC	GG	GG	GG	GG	GG	CG	GG	GG	GG	CC	CC	CC	CC	CC	CC	CC	CC	CC	CC	CC	GG	GG	CC	CC	CC	CC	CC	GG	GG	CG	GG	CC	CC	CC	GG
100073240|F|0-11:A>G-11:A>G	A/G	TGCAGATTCTGGATTCTTGCGTTCTAATCAACGTTGTGAGTTGCAGCTGATCATGGCATGTGCATGTGG	1A|117.899498700|996849|996849	AA	GG	AA	GG	GG	GG	AA	AG	GG	GG	GG	AA	AA	AA	AA	AA	AA	AA	AA	AA	GG	GG	GG	GG	GG	GG	GG	GG	GG	GG	GG	AA	AA	NN	GG	GG	GG	GG	AA	AA	GG	GG	AG	GG	GG	AA
2278693|F|0-40:G>A-40:G>A	G/A	TGCAGGTCGAATCGATCGAGATCACAGGCCATACGCAAATACCAGCGCCAGCACAGAATTCCAACCCAG	1B|130.006155400|2276196|2276196	GG	AA	GG	AA	AA	AA	GG	GA	AA	AA	AA	GG	NN	GG	GG	GG	GG	GG	GG	GG	AA	AA	AA	AA	AA	AA	AA	AA	AA	AA	AA	GG	GG	AA	AA	AA	AA	AA	GG	GG	AA	AA	GG	AA	AA	GG
1062007|F|0-18:A>C-18:A>C	A/C	TGCAGCTTGCACGTACGGCCGCATGTTGTCGCACCGAACAATGTTTGGATTTGGCCGAGATCGGAAGAG	1B|162.083945400|1126449|1126449	CC	AA	CC	AA	AA	AC	CC	AC	AA	AA	AA	CC	CC	CC	CC	CC	CC	CC	CC	CC	AA	AA	AA	AA	AA	AA	AA	AA	AA	AA	AA	CC	CC	AA	AA	AA	AA	AA	CC	CC	AA	AA	AC	AA	AA	CC
4911035|F|0-24:T>C-24:T>C	T/C	TGCAGGGCCGAGCACAAGATGTAGCGGCCGAGATCGGAAGAGCGGTTCAGCAGGAATGCCGAGACCGAT	1B|131.715053300|4911035|4911035	CC	TT	CC	TT	TT	TC	CC	TC	TT	TT	TT	CC	NN	CC	CC	CC	CC	CC	CC	CC	TT	TT	TT	TT	TT	TT	TT	TT	TT	TT	TT	CC	CC	TT	TT	TT	TT	TC	CC	CC	TT	TT	TC	TT	TT	CC
988758|F|0-46:G>A-46:G>A	G/A	TGCAGGTTGTGAGTCGCTGATGTGATCTTGGCTGTTGCGACATACAATATTATTTTTCCATACGACCTC	1B|109.708536200|988758|988758	AA	GG	AA	GG	GG	GG	AA	GA	GG	GG	GG	AA	AA	AA	AA	AA	AA	AA	AA	AA	GG	GG	GG	GG	GG	GG	GG	GG	GG	GG	GG	AA	AA	GG	GG	GG	GG	GG	AA	GG	GG	GG	GA	GG	GG	AA
1063973|F|0-19:G>C-19:G>C	G/C	TGCAGAAGGGATGGGGATGCGAACATATGAAGCAAGACATGAGGGCGAGGAGTTCTGAGGCGGCCAGAT	1B|109.501399600|1063973|1063973	CC	GG	CC	GG	GG	GC	CC	GC	GG	GG	GG	CC	NN	CC	CC	CC	CC	CC	CC	CC	GG	GG	GG	GG	GG	GG	GG	GG	GG	GG	GG	CC	CC	GG	GG	GG	GG	GG	CC	GG	GG	GG	GC	GG	GG	CC
1234822|F|0-32:A>G-32:A>G	A/G	TGCAGATCGGGTTCGCTCTCAAGAAGGTGTTCGACGAGGGCATAACCAGCCGAGATCGGAAGAGCGGTT	1B|108.525192700|1234822|1234822	AA	GG	AA	GG	GG	GG	AA	AG	GG	GG	GG	AA	AA	AA	AA	AA	AA	AA	AA	AA	GG	GG	GG	GG	GG	GG	GG	GG	GG	GG	GG	AA	AA	GG	GG	GG	GG	GG	AA	GG	GG	GG	AG	GG	GG	AA
1092694|F|0-28:T>C-28:T>C	T/C	TGCAGGAGGACGAAAGTGTACACGAGGCCGCTCTCTGTACTGAAGATACCCGCCGTTCTGAACTTCTTC	1B|090.957016840|1092694|1092694	TT	CC	TT	CC	TC	CC	TT	TC	CC	CC	CC	TT	TT	TT	TT	TT	TT	TT	TT	TT	CC	CC	CC	CC	CC	CC	CC	CC	CC	CC	CC	TT	TT	NN	CC	CC	CC	CC	TT	CC	CC	CC	TC	CC	CC	TT
3064594|F|0-67:C>G-67:C>G	C/G	TGCAGATATCCGATAGCTGTGACGGGGAGCAGACACCTCCGTCCCTCGACAGCATGCCTTTGTTGACGA	1B|089.829481920|3064594|3064594	GG	CC	GG	CC	CC	CG	GG	CG	CC	CC	CC	GG	GG	GG	GG	GG	GG	GG	GG	GG	CC	CC	CC	CC	CC	CC	CC	CC	CC	CC	CC	GG	GG	CC	CC	CC	CC	CC	GG	CC	CC	CC	CC	CC	CC	GG
1008954|F|0-46:T>G-46:T>G	T/G	TGCAGAGTATCTTGAAGCGGACGCTGGGGGGGCCTCCTCCTCCTCCGCCGCCACCGCTGCTGACACTGG		GG	TT	GG	TT	TT	TT	GG	TG	TT	TT	TT	GG	GG	GG	GG	GG	GG	GG	GG	GG	TT	TT	TT	TT	TT	TT	TT	TT	TT	TT	TT	GG	GG	NN	TT	TT	TT	TT	NN	TT	TT	TT	TG	TT	TT	GG
2264520|F|0-64:G>A-64:G>A	G/A	TGCAGTTGTTCGTGGCAATCGGCCGAGTTGTGGTTATGTTTCCAGATCCGTCGAGTTGGAGGACAATGA	1B|098.080597160|2264520|2264520	GG	AA	GG	AA	AA	AA	GG	GA	AA	AA	AA	GG	GG	NN	NN	GG	GG	NN	GG	GG	AA	NN	AA	AA	AA	AA	AA	AA	AA	AA	AA	GG	GG	AA	AA	AA	AA	AA	NN	AA	AA	AA	GG	AA	AA	GG
4988908|F|0-51:C>A-51:C>A	C/A	TGCAGGGCCAGAAGCGGCAGCATCCCGCTGGACGGGCCGCTGCCCCAGCCGACGCCGAGATCGGAAGAG	1B|095.667664910|4988908|4988908	AA	CC	AA	CC	CC	CC	AA	CA	CC	CC	CC	AA	NN	AA	AA	AA	AA	AA	AA	AA	CC	CC	CC	CC	CC	CC	CC	CC	CC	CC	CC	AA	AA	CC	CC	CC	CC	CC	AA	NN	CC	CC	CA	CC	CC	AA
1085163|F|0-21:T>C-21:T>C	T/C	TGCAGTAGAACTTCCCTAAGTCAGAGGATCTCGTTCCACCCCAACCAGGTCTGACCATGACCATGGGCA	1B|094.682392220|1085163|1085163	TT	CC	TT	CC	CC	CC	TC	TC	CC	CC	CC	TT	TT	TT	TT	TT	TT	TT	TT	TT	CC	CC	CC	CC	CC	CC	CC	CC	CC	CC	CC	TT	TT	CC	CC	CC	CC	CC	TT	CC	CC	CC	TC	CC	CC	TT
1166607|F|0-9:A>G-9:A>G	A/G	TGCAGCAGCGGCAATACTAAAAGCTATCCATATACAGTTGATATGCTTGTTTATCCCATTCCAACATCT	1B|095.323376730|1166607|1166607	AA	GG	AA	GG	GG	AA	AA	AA	NN	NN	AA	AA	AA	AA	AA	AA	AA	AA	AA	AA	GG	GG	GG	GG	NN	GG	GG	GG	GG	GG	NN	AA	AA	GG	AA	GG	GG	GG	AA	GG	GG	GG	GG	GG	GG	AA
1062366|F|0-9:C>T-9:C>T	C/T	TGCAGAATCTGCGATTGTTTTAGCCAGGCTAGAAGACGTGTTTCTCTGCTACTAGTCAATAATAATTGA	1B|100.890459700|1062366|1062366	CC	TT	CC	TT	TT	CC	CC	CC	CC	CC	CC	CC	CC	CC	CC	CC	CC	CC	CC	CC	TT	TT	TT	TT	TT	TT	TT	TT	TT	TT	TT	CC	CC	TT	CC	CC	TT	TT	CC	TT	TT	TT	TT	TT	TT	CC
1092395|F|0-38:C>G-38:C>G	C/G	TGCAGTTTCAGCCGAGAGGGTGCCGCGTGACGTGCTTGGCCGACGCTGGGGGAGCCGAGATCGGAAGAG	1B|102.790287400|1092395|1092395	CC	GG	CC	GG	GG	CC	CC	CC	CC	CC	CC	CC	NN	CC	CC	CC	CC	CC	CC	CC	GG	GG	GG	GG	GG	GG	GG	GG	GG	GG	GG	CC	CC	GG	CC	CC	GG	GG	CC	GG	GG	GG	GG	GG	GG	CC
4993606|F|0-11:A>G-11:A>G	A/G	TGCAGCTCAGAGGCGCGGCGGCTCCTGTTGAACCTCAGCGGCCCGAGATCGGAAGAGCGGTTCAGCAGG	1B|079.986971770|3948133|3948133	GG	AA	GG	AA	AA	GG	GG	GG	GG	GG	GG	GG	GG	GG	GG	GG	GG	GG	GG	GG	AA	AA	AA	AA	AA	AA	AA	AA	AA	AA	AA	GG	GG	AA	GG	GG	AA	AA	GG	GG	AA	AA	AA	AA	AA	GG
2257474|F|0-58:C>T-58:C>T	C/T	TGCAGAAGCGTTGAATCGATTCCTTGGTGCGCGGCGATTGCCGAGGGGAGCGAGATGGTACGGAAGCGC	1B|083.092998680|2257474|2257474	CC	TT	CC	TT	TT	CC	CC	CC	CC	CC	CC	CC	CC	CC	CC	CC	CC	CC	CC	CC	TT	TT	TT	TT	TT	TT	TT	TT	TT	TT	TT	CC	CC	TT	CC	CC	TT	TT	CC	CC	TT	TT	TT	TT	TT	CC
996534|F|0-32:A>G-32:A>G	A/G	TGCAGGACTTGAGAGGCCGCAGCCTCACCCGCGCCATGCGGAAAACCGACGGGATGCAGGTCCTGATGG	1B|083.668575690|996534|996534	GG	AA	GG	AA	AA	GG	GG	GG	GG	GG	GG	GG	GG	GG	GG	GG	GG	GG	GG	GG	AA	AA	AA	AA	AA	GG	GG	GG	AA	AA	AA	GG	NN	AA	GG	AA	AG	AA	GG	GG	AA	AA	AA	AA	AA	GG
100091677|F|0-44:C>A-44:C>A	C/A	TGCAGGTTCGTAGGTAACAGGCGCGCCGCCCAGCGCACACCTCGACCACCTTGCCGCCGAGATCGGAAG	1B|059.366737510|3937513|3937513	AA	CC	AA	CC	CC	AA	AA	AA	AA	AA	AA	AA	AA	AA	AA	AA	AA	AA	AA	AA	CC	CC	CC	CC	CC	AA	AA	AA	CC	CC	CC	CA	AA	NN	AA	CC	AA	CC	AA	NN	CC	CC	CC	CC	CC	AA
2278550|F|0-68:A>G-68:A>G	A/G	TGCAGCCATGACCGACGACGAGAGCTCGAAGATGCAGCCATGGAGGATAGATTGACCTCAGAAACGTGG	1B|048.801045700|2278550|2278550	GG	AA	GG	AA	AA	GG	GG	GG	GG	GG	GG	GG	GG	GG	GG	GG	GG	GG	GG	GG	AA	AA	AA	AA	AA	GG	GG	GG	AA	AA	AA	GG	GG	NN	GG	AA	GG	AA	GG	GG	AA	AA	AA	AA	AA	GG
4910323|F|0-27:C>A-27:C>A	C/A	TGCAGGGGAGCTTCAGGATCGACGCGGAGCTGAACGTGGCGGCGGGCGCCGCCAAGGAGAAGGACAGGG	1B|076.395995320|4910323|4910323	AA	CC	AA	CC	CC	AA	AA	AA	AA	AA	AA	AA	NN	AA	AA	AA	AA	AA	AA	AA	CC	CC	CC	CC	CC	AA	AA	AA	CC	CC	CC	AA	AA	CC	AA	CC	AA	CC	AA	AA	CC	CC	CC	CC	CC	AA
1090566|F|0-51:G>A-51:G>A	G/A	TGCAGGCGTGCCAGCGTGTGTGTGCGTGGGCGCGGGTGAATGATTGTTTTTACTTCTGGGCGCGGTGGA	1B|088.688111890|1090566|1090566	AA	GG	AA	GG	GG	AA	AA	AA	AA	AA	AA	AA	AA	AA	AA	AA	AA	AA	AA	AA	GG	GG	GG	GG	GG	AA	AA	AA	GG	GA	GG	AA	AA	GG	AA	GG	AA	GG	AA	AA	GG	GG	GG	GG	GG	AA
1062951|F|0-39:T>C-39:T>C	T/C	TGCAGCCGAATACTTCTCTCTCGCTGTCTCCAGCGGTGCCAGCTAGTCTTCATGCTGCATGGTCGGTGC	1B|088.722421750|1062951|1062951	CC	TT	CC	TT	TT	CC	CC	CC	CC	CC	CC	CC	CC	CC	CC	CC	CC	CC	CC	CC	TT	TT	TT	TT	TT	CC	CC	CC	TT	TT	TT	CC	CC	TT	CC	TT	CC	TT	CC	CC	TT	TT	TT	TT	TT	CC
100054877|F|0-17:A>G-17:A>G	A/G	TGCAGCTCCCGCTCCGCGTCGTCGACTTCGACGGCGATGTGGCCGAGATCGGAAGAGCGGTTCAGCAGG	1B|053.028205810|4008773|4008773	AA	GG	AA	GG	GG	AA	AA	AA	AA	AA	AA	AA	AA	AA	AA	AA	AA	AA	AA	AA	GG	GG	GG	GG	GG	AA	AA	AA	GG	GG	GG	AA	AA	GG	AA	GG	AA	GG	AA	AA	GG	GG	GG	GG	GG	AA
1161479|F|0-21:T>C-21:T>C	T/C	TGCAGCAACTACGGACGCCACCGAGCACCACGGGCCGCTAGGCCATGGCGAGATCGACAACACCGGGAG	1B|065.345622710|1161479|1161479	TT	CC	TT	CC	NN	TT	TT	TT	TT	TT	TT	TT	TT	TT	TT	TT	TT	TT	TT	TT	CC	CC	CC	NN	NN	TT	TT	TT	CC	CC	NN	TT	TT	NN	TT	CC	TT	TT	TT	TT	CC	CC	NN	CC	CC	TT
1082843|F|0-43:T>C-43:T>C	T/C	TGCAGCTCACACACGCCAAGCCGCTCCACTCCGCCGCCACTGACGGGTCAACACCGAGCCACGCCCGAG	1B|072.695417400|1082843|1082843	CC	TT	CC	TT	TT	CC	CC	CC	CC	CC	CC	CC	NN	CC	CC	CC	CC	CC	CC	CC	TT	TT	TT	TT	TT	CC	CC	CC	TT	TT	TT	CC	TC	TT	CC	TT	CC	TC	CC	CC	TT	TT	TT	TT	TT	CC
3064522|F|0-9:G>A-9:G>A	G/A	TGCAGCGTCACTTCACCTCGGGTCGCCGCTCCCGCCGAGATCGGAAGAGCGGTTCAGCAGGAATGCCGA	1B|076.276493180|3064522|3064522	GG	AA	GG	AA	AA	GG	GG	GG	GG	GG	GG	GG	NN	GG	GG	GG	GG	GG	GG	GG	AA	AA	AA	AA	AA	GG	GG	GG	AA	AA	AA	GG	GG	NN	GG	AA	GG	AA	GG	GG	AA	AA	AA	AA	AA	GG
7478492|F|0-11:C>G-11:C>G	C/G	TGCAGCTTCTCGGGCGTGATGCAATTACCGAGATCGGAAGAGCGGTTCAGCAGGAATGCCGAGACCGAT	1B|051.289701790|4408411|4408411	GG	CC	GG	CC	CC	GG	GG	GG	GG	GG	GG	GG	GG	GG	GG	GG	GG	GG	GG	GG	NN	CC	CC	NN	CC	GG	GG	GG	NN	CC	NN	GG	GG	NN	GG	NN	GG	CC	GG	NN	NN	CC	NN	CC	CC	GG
1218706|F|0-5:C>G-5:C>G	C/G	TGCAGGTAGCAAGGATTATGGTTGACCATCCTCCACCGAGCTGAGCTCTCTCTTCTCCCCACGCCCAAC	1B|059.879799680|1218706|1218706	CC	GG	CC	GG	GG	CC	CC	CC	CC	CC	CC	CC	CC	CC	CC	CC	CC	CC	CC	CC	GG	GG	GG	GG	GG	CC	CC	CC	GG	GG	GG	CC	CC	GG	CC	GG	CC	GG	CC	CC	GG	GG	GG	GG	GG	CC
1107243|F|0-47:T>G-47:T>G	T/G	TGCAGCCCAAAGAGGTGAGAATTCAGTTAACCCGCAGTTCCTTGCCTGTATTTTTGTTCCGCCTTCGTC	1B|041.030493900|1107243|1107243	TT	GG	TT	GG	GG	TG	TT	TG	GG	GG	GG	GG	TT	TT	TT	TT	TT	TT	TT	TT	GG	GG	GG	GG	GG	TT	TT	TT	GG	GG	GG	TT	TT	GG	TT	GG	TG	GG	TT	NN	GG	GG	GG	GG	GG	TT
1163852|F|0-15:G>C-15:G>C	G/C	TGCAGCGCAGCGAGCCAGGTTCTTGCTCAATCCCCGTGATGAGATGCTTTCCAGGGAGTTCCTTCTTGT	1B|049.199706570|1163852|1163852	GG	CC	GG	GG	GG	GC	GG	GC	CC	CC	CC	CC	GG	GG	GG	GG	GG	GG	GG	GG	CC	CC	CC	CC	CC	GG	GG	GG	CC	CC	CC	CC	CC	NN	GG	CC	GC	CC	GG	GG	CC	CC	CC	CC	CC	GG
5410777|F|0-20:C>T-20:C>T	C/T	TGCAGATGCAGCTACTACTCTCTGGCTCCAGGCCGAGATCGGAAGAGCGGTTCAGCAGGAATGCCGAGA	1B|051.289701790|5410777|5410777	CC	TT	CC	CC	CC	TT	CC	CT	NN	TT	TT	TT	CC	CC	CC	CC	CC	CC	CC	CC	TT	TT	TT	TT	TT	CC	CC	CC	TT	TT	TT	TT	TT	NN	CC	TT	CC	TT	CC	CC	TT	TT	TT	TT	TT	NN
5050360|F|0-10:G>A-10:G>A	G/A	TGCAGTACGTACGTAAGGGGGGTTTAGATCACATGCACCTGGTACCTGAGAGCTTCTGACGCGACGTGG	1B|048.030186420|1201416|1201416	AA	GG	AA	AA	AA	GA	AA	GA	GG	GG	GG	GG	AA	AA	AA	AA	AA	AA	AA	AA	GG	GG	GG	GG	GG	AA	AA	AA	GG	GG	GG	GG	GG	GG	AA	GG	AA	GG	AA	GA	GG	GG	GG	GG	GG	AA
1097268|F|0-19:G>C-19:G>C	G/C	TGCAGCGCCCGCCGACGTCCGACGCAGCGCAGAACCAGTAGCAGCCGCGGTCCGAGATCGGAAGAGCGG	1B|060.985151060|1766021|1766021	GG	CC	GG	GG	GG	CC	GG	GC	CC	CC	NN	CC	NN	GG	GG	GG	GG	GG	GG	GG	CC	CC	CC	NN	NN	GG	GG	GG	NN	CC	CC	CC	CC	NN	GG	CC	GG	CC	GC	GG	CC	CC	CC	CC	CC	GG
999471|F|0-10:C>T-10:C>T	C/T	TGCAGCTACATATCCATCCATACAACCAGTACAAGTAGTACCATTCGCTAACTGACGGACAGAGATTGG	1B|033.444896520|999471|999471	CC	TT	CC	CC	CC	TT	CC	CC	TT	TT	NN	TT	CC	CC	CC	NN	CC	NN	CC	CC	TT	TT	TT	TT	TT	CC	CC	CC	TT	TT	NN	TT	TT	TT	CC	TT	CC	TT	TT	CC	TT	TT	TT	TT	TT	CC
1131949|F|0-18:T>C-18:T>C	T/C	TGCAGGTGCGACCCCAAGCGCGTCGCTGTGCTGCAACAACTGCGGCACCTGCACCAGGTCTATCCCGCC	1B|032.134224490|1355415|1355415	TT	CC	CC	TT	TT	CC	TT	TC	CC	CC	CC	NN	TT	TT	TT	TT	TT	TT	TT	TT	CC	CC	CC	CC	CC	TT	TT	TT	CC	CC	CC	TT	TT	CC	TT	CC	TT	CC	TT	TT	CC	CC	CC	CC	CC	TC
997799|F|0-12:G>A-12:G>A	G/A	TGCAGATGAGATAAGTGAAATAAGTGAATGTGGATCACATTCACCTTGTGCCGAGATCGGAAGAGCGGT	1B|031.690486340|997799|997799	AA	GG	GG	AA	AA	AA	AA	AA	GG	GG	GG	GA	AA	AA	AA	AA	AA	AA	AA	AA	GG	GG	GG	GG	GG	AA	AA	AA	GG	NN	NN	AA	AA	GG	AA	GG	AA	GG	AA	AA	GG	GG	GG	GG	GG	AA
100085364|F|0-17:A>G-17:A>G	A/G	TGCAGCCTGAGCAGCACGTCGAGCAGATCCTCGTCGTCAGTGCCGAGATCGGAAGAGCGGTTCAGCAGG	1B|051.289701790|3935516|3935516	AA	GG	GG	AA	AA	AG	AA	AG	GG	GG	GG	GG	AA	AA	AA	AA	AA	AA	AA	AA	GG	GG	GG	GG	GG	AA	AA	AA	GG	GG	GG	AA	AA	AG	AA	GG	AA	GG	AA	AA	GG	GG	GG	GG	GG	AA
100051780|F|0-62:A>G-62:A>G	A/G	TGCAGTTGCTGTTCGCCGCTGGTGCCTGGGCGTTGATGTTGTTGGTCACTATGGACAAACCAGTGCGCG	1B|019.266978470|995451|995451	GG	AA	GG	GG	GG	AA	AA	AA	AA	AA	AA	AA	GG	AA	AA	GG	GG	GG	GG	GG	AA	AA	AA	AA	AA	GG	GG	GG	AA	AA	AA	GG	GG	AA	GG	AA	GG	GG	NN	GG	GG	GG	AA	AA	AA	GG
1128637|F|0-25:C>G-25:C>G	C/G	TGCAGCATCGCCTCCGCGCGGTGCTGTACTACCGCTCCGACAACGCTCCGTGGGAGGAAGGTATTTGGG	1B|009.303993642|119840|wPt-3477	GG	CC	GG	GG	GG	CC	CC	CC	CC	CC	CC	CC	NN	CC	CC	GG	GG	GG	GG	GG	CC	CC	CC	CC	CC	GG	GG	GG	CC	CC	CC	GG	GG	CC	GG	CC	GG	GG	CC	CC	GG	GG	CC	CC	CC	GG
2259570|F|0-41:C>G-41:C>G	C/G	TGCAGCTTGGACAGCAGCTCGGAGATCTGCTCCTCCGAGATGGACGGCGAGCTCCCGGCGCGCCGCGTG	2B|083.840257100|999397|999397	GG	CC	CC	CC	CC	CG	CC	CG	CC	GG	GG	CC	CC	CC	CC	GG	GG	GG	GG	GG	CC	GG	CC	CC	CC	GG	GG	GG	CC	CC	CC	CC	CC	CC	CC	GG	GG	CC	CC	CC	CC	CC	CC	CC	GG	CC
4989043|F|0-34:T>C-34:T>C	T/C	TGCAGTTCATAATCGGCTTCGATCGATAATTCGACCCAGTGCCATATTAGAACTTAATTCCAACTCTTA	2B|000.775335226|4989043|4989043	TT	CC	CC	CC	CC	CC	TT	CC	TT	CC	CC	TT	TT	CC	CC	TT	TT	TT	TT	TT	TT	CC	CC	CC	CC	TT	TT	TT	CC	CC	CC	CC	CC	CC	TT	CC	CC	TT	TT	CC	TT	TT	TT	CC	TT	CC
1221658|F|0-27:G>A-27:G>A	G/A	TGCAGTATTGACATGGAGGTGCTAATTAGTTTATGCCTCGTAGCCCTTGCCACGGTGTTGGTCTGTTGG	2B|002.214288061|1221658|1221658	GG	AA	AA	AA	AA	AA	GA	AA	GG	AA	AA	GG	GG	AA	AA	GG	GG	GG	GG	GG	GG	AA	AA	AA	AA	GG	GG	GG	AA	AA	AA	AA	AA	AA	GG	AA	AA	GG	GG	AA	GG	GG	GG	NN	GG	AA
2282736|F|0-8:T>C-8:T>C	T/C	TGCAGGTGCTGTTCGCGTGGCAGAACCGCCTCGAGGGCGCCATCCCGGTCACGCTCGCGTCAATGGCGA	2B|007.423883827|2282736|2282736	TT	CC	CC	NN	CC	CC	CC	CC	TT	CC	CC	TT	TT	CC	CC	TT	TT	TT	TT	TT	TT	CC	CC	CC	CC	TT	TT	TT	CC	CC	CC	CC	CC	CC	TT	CC	CC	TT	TT	NN	TT	TT	TT	CC	TT	CC
2257519|F|0-62:T>C-62:T>C	T/C	TGCAGTAAATGGTAACAACACAGAGAATACAGTTTCATTGCTTGTTCGAACCGCTATGTCAACCAGGAA	2B|021.580454210|2257519|2257519	TT	CC	TT	TT	TT	CC	TC	CC	TT	CC	CC	TT	TT	CC	CC	TT	TT	TT	TT	TT	TT	CC	CC	CC	CC	TT	TT	TT	TT	TT	TT	CC	CC	CC	TT	CC	TT	TT	TT	CC	TT	TT	TT	CC	TT	CC
100068904|F|0-10:C>T-10:C>T	C/T	TGCAGGGCCGTTGGAGCTGTGGAGCCACCAGTCGATGCAGATCCTGGTCCTCCTCAGCTTCGGGCTCCA		TT	CC	TT	TT	TT	CC	CT	CC	TT	CC	CC	TT	TT	CC	CC	TT	TT	TT	TT	TT	TT	TT	CC	CC	CC	TT	TT	TT	TT	TT	TT	CC	CC	CC	TT	CC	TT	TT	TT	CC	TT	TT	TT	CC	TT	CC
1266517|F|0-8:G>T-8:G>T	G/T	TGCAGGGTTCTTGTCCGTGCGCGCCGCCGCTGCCCACTGGCGCGTCATGCATGTGGGCGGCCATGGCGT	2B|022.011349170|3064697|3064697	TT	GG	TT	TT	TT	GG	GT	GG	TT	GG	GG	TT	TT	GG	GG	TT	TT	TT	TT	TT	TT	TT	GG	GG	GG	TT	TT	TT	TT	TT	TT	GG	GG	NN	TT	GG	TT	TT	TT	GG	TT	TT	TT	GG	TT	GG
100078189|F|0-8:T>C-8:T>C	T/C	TGCAGCCTCAACACCACCGTAGTGGAGCTAGCCCGCTTCTTGGCGGCCAAGTACCCGCGCTACAACGTC	2B|022.011349170|1010107|1010107	TT	CC	TT	TT	TT	CC	TC	CC	TT	CC	CC	TT	TT	CC	CC	TT	TT	TT	TT	TT	TT	TT	CC	CC	CC	TT	TT	TT	TT	TT	TT	CC	CC	CC	TT	CC	TT	TT	TT	CC	TT	TT	TT	CC	TT	CC
980504|F|0-44:T>C-44:T>C	T/C	TGCAGCTGGCTTATCCAGGCAATTCGTCGGTGCTAATGGCCGTGCCTCTAGGCTCTAGGGACAGCTAGG	2B|028.641722190|980504|980504	TT	CC	TT	TT	NN	CC	CC	CC	CC	CC	CC	CC	CC	CC	CC	TT	NN	TT	TT	CC	TT	TT	CC	CC	CC	TT	TT	TT	TT	TT	TT	CC	CC	CC	TT	CC	TT	TT	TT	TC	TT	TT	TT	CC	NN	TT
3064507|F|0-24:T>C-24:T>C	T/C	TGCAGGAGGGCGCTCCTCTCGCTTCGAATATCCTCCAACTTGCATCCGAGATCGGAAGAGCGGTTCAGC	2B|028.676368870|3064507|3064507	TT	CC	TT	TT	TT	CC	CC	CC	NN	CC	CC	CC	NN	NN	NN	TT	TT	TT	TT	CC	TT	TT	NN	CC	CC	TT	TT	TT	TT	TT	TT	NN	NN	NN	TT	CC	TT	TT	TT	TT	TT	TT	TT	NN	TT	TT
2256950|F|0-59:G>C-59:G>C	G/C	TGCAGGAAAATCAATTATTGATCCACAACATTTTAAAGTCAGTATCCAGCTATCCCCATCATCGAACTT	2B|032.756245180|2256950|2256950	CC	GG	CC	CC	CC	GG	GG	GG	GG	NN	GG	GG	GG	CC	GC	CC	NN	CC	CC	GG	CC	NN	GG	GG	NN	CC	CC	CC	CC	CC	CC	GG	GG	GG	CC	GG	CC	CC	CC	CC	CC	CC	CC	GG	NN	CC
100076597|F|0-45:G>C-45:G>C	G/C	TGCAGGCCCGTTTCCGCGGCTCTTTTTCGCGATTTTCAGATGCGGCGCCGCCCAATGCCGAGATCGGAA	2B|033.043600200|1135500|1135500	GG	CC	GG	GG	GG	CC	CC	CC	CC	CC	CC	CC	CC	GG	GC	GG	GG	GG	GG	CC	GG	GG	CC	CC	CC	CC	CC	CC	GG	GG	GG	CC	CC	NN	GG	CC	GG	GG	GG	NN	GG	GG	GG	CC	GG	GG
4911008|F|0-32:A>G-32:A>G	A/G	TGCAGGAGCGCCTCGGCCAGCACCTGGACGTCGTCGAGGCGCACCTCGTGCAGGAGATCGCGCGCCGCT	2B|034.488655750|4911008|4911008	AA	GG	AA	AA	AA	GG	GG	GG	GG	GG	GG	GG	GG	AA	AA	AA	AA	AA	AA	GG	AA	AA	GG	GG	GG	GG	GG	GG	AA	AA	AA	GG	GG	GG	AA	GG	AA	AA	GG	AA	AA	AA	AA	GG	AA	AA
1130816|F|0-9:C>T-9:C>T	C/T	TGCAGCTACTGTGCTGTTGTAGTATATACAATACCACAATTTGGATCCTTATCAGGCCGAGATCGGAAG	2B|033.162816330|1130816|1130816	CC	TT	CC	CC	CC	TT	TT	TT	TT	TT	TT	TT	TT	CC	CC	CC	CC	CC	CC	TT	CC	CC	TT	TT	TT	TT	TT	TT	CC	CC	CC	TT	TT	TT	CC	TT	CT	CC	TT	CC	CC	CC	CC	TT	CC	CC
100022037|F|0-24:T>C-24:T>C	T/C	TGCAGCTTTCCCCAACATCGGACGCTGCTTTCGCCGAGATCGGAAGAGCGGTTCAGCAGGAATGCCGAG	2B|034.209653060|3946801|3946801	CC	TT	CC	CC	CC	TT	TT	TT	TT	TT	TT	TT	TT	CC	CC	CC	CC	CC	CC	TT	CC	CC	TT	TT	TT	TT	TT	TT	CC	CC	CC	TT	TT	TT	CC	TT	CC	CC	TT	CC	CC	CC	CC	TT	CC	CC
2279163|F|0-8:C>T-8:C>T	C/T	TGCAGCCATGTGCTCCTCGACGGCATCAGCGCCGCGCTGCTTTGCCGCCTCCGTTGCGCCGAGATCGGA	2B|034.209653060|3941251|3941251	TT	CC	TT	TT	TT	CC	CC	CC	CC	CC	CC	CC	CC	TT	TT	TT	TT	TT	TT	CC	TT	TT	CC	CC	CC	CC	CC	CC	TT	TT	TT	CC	CC	NN	TT	CC	TT	TT	CC	TT	TT	TT	TT	CC	TT	TT
2254355|F|0-20:C>T-20:C>T	C/T	TGCAGAACTGAGCCAGCCACTTCATGCTCCTGATGTTCCTCCATTCGACATCATGCTAGCCTCCGAGAT	2B|039.360351540|2254355|2254355	CC	TT	CC	CC	CC	TT	TT	TT	TT	TT	TT	TT	NN	CC	CC	CC	CC	CC	CC	TT	CC	TT	CC	CC	CC	CT	TT	TT	CC	CC	CC	TT	TT	NN	CC	TT	TT	CC	CC	CT	CC	CC	CC	CC	TT	CC
7333974|F|0-10:T>C-10:T>C	T/C	TGCAGTACCGCCAGTTTCAGTCATGTCCGAGATCGGAAGAGCGGTTCAGCAGGAATGCCGAGACCGATC	5B|062.497359320|4541468|4541468	CC	TT	CC	CC	CC	TT	TT	TT	TT	TT	TT	TT	TT	CC	CC	CC	CC	CC	CC	TT	CC	TT	CC	CC	CC	TT	TT	TT	CC	CC	CC	TT	TT	NN	CC	TT	TT	CC	NN	TT	CC	CC	CC	CC	TT	CC
5411238|F|0-24:G>T-24:G>T	G/T	TGCAGTCCTAGCCTATATGCCGTCTCTTGATAGAGTGAAGCTGTGGTACACTGAGCCGAGATCGGAAGA	2B|042.936151360|1067536|1067536	TT	GG	TT	TT	TT	GG	GG	GG	GG	GG	GG	GG	GG	TT	TT	TT	TT	TT	TT	GG	TT	GG	TT	TT	TT	GG	GG	GG	TT	TT	TT	GG	GG	GG	TT	GG	GG	TT	TT	GG	TT	TT	TT	TT	GG	TT
6036910|F|0-46:T>C-46:T>C	T/C	TGCAGCACGCTCACTGGCAGCGCCGCCACCACCAGGAGACCACCGTCGCACCACCTTGACCCGAGATCG	2B|043.796591410|1150394|1150394	CC	TT	CC	CC	TT	TT	TT	TT	TT	TT	TT	TT	TT	CC	CC	CC	CC	CC	CC	TT	TT	TT	CC	CC	CC	TT	TT	TT	CC	CC	CC	TT	TT	TT	CC	TT	TT	CC	CC	TT	CC	CC	CC	CC	TT	CC
3064800|F|0-5:C>T-5:C>T	C/T	TGCAGTGGGAAGCTGGTTTCGTGTCGACCCAATAAACGTCGCGGCGCTCTGTACGTCAAATCCTAAGCG	2A|031.134390870|3064800|3064800	CC	TT	TT	TT	TT	TT	CC	CT	TT	TT	TT	CT	NN	CC	CC	CC	CC	CC	TT	CC	TT	CC	CT	CC	CC	TT	TT	TT	CC	CC	CC	TT	TT	TT	TT	TT	TT	CC	CC	NN	CC	CC	TT	CC	CC	TT
1058403|F|0-25:G>A-25:G>A	G/A	TGCAGGTTGAGCATGAGCTCGTAGTACTTGTGCCCCTTGACGATGGTCTCCCCCTGCTGCTTGGCCTGC	7B|093.904125820|1058403|1058403	AA	GG	GG	AA	AA	GA	AA	GA	GA	GG	GG	GG	AA	AA	AA	AA	GG	GG	GG	AA	AA	GG	AA	GA	AA	GG	GG	GG	AA	AA	AA	GG	GG	GG	GG	GG	GG	AA	AA	AA	AA	AA	GG	AA	AA	AA
979890|F|0-34:T>C-34:T>C	T/C	TGCAGTGCCGTCCTTGAGGCTGAACACCTTGACACGGTTGGCGCTCCCGTCGTATTCGTCAACGTACCC	2A|123.662048200|1667668|1667668	TT	CC	TT	TT	TT	TC	CC	TC	CC	TT	TT	CC	CC	TT	TT	CC	CC	CC	CC	TT	TT	TT	TT	CC	CC	TT	TT	TT	TT	TT	TT	TT	TT	TT	CC	TT	CC	CC	TT	TT	CC	CC	TT	CC	CC	TT
5411122|F|0-41:T>C-41:T>C	T/C	TGCAGGAATGATGACACGGCTCGGTCGTCGTCGTCGTATCTCGGCATCGACGTCGGTGGCAGCTGGCAC	2B|106.910211500|4733462|4733462	CC	TT	CC	CC	CC	TT	TT	TT	TT	TT	TT	TT	TT	CC	CC	TT	TT	TT	TT	CC	CC	TT	CC	TC	TT	CC	CC	CC	CC	CC	CC	CC	CC	NN	TT	CC	TC	TT	CC	NN	TT	TT	CC	TT	TT	CC
2281105|F|0-26:T>C-26:T>C	T/C	TGCAGTTACTTCCGCAGCTGCGGCCACCTCTATCAAGCCGCTGCCTCGAGCCTCCTCCGCTCGGCTACC	2B|107.031464100|2281105|2281105	CC	TT	CC	CC	CC	TT	TT	TT	TT	CC	TT	TT	TT	CC	CC	TT	TT	TT	TT	CC	CC	TT	CC	TT	TT	CC	CC	CC	CC	CC	CC	CC	CC	CC	TT	CC	TC	TT	CC	CC	TT	NN	CC	TT	TT	CC
1079071|F|0-47:T>G-47:T>G	T/G	TGCAGGCACACACGTAGGCTATCTCGTCTAGGACGTCTGTCGCCCATGGCCATGGCGACGCCGACGCGG	2B|107.031464100|1295586|1295586	TT	GG	TT	TT	TT	TT	TT	TT	TT	TT	TT	TG	TT	TT	TT	GG	GG	GG	GG	TT	TT	TT	TT	GG	GG	TT	TT	TT	TT	TT	TT	GG	GG	TT	TT	TT	TG	GG	GG	TT	GG	GG	TT	GG	GG	TT
5577319|F|0-58:C>A-58:C>A	C/A	TGCAGGCCACGACCCATGGAAGGATGACGAGTCTGACTCTGACGAGGAGGAAGAAATGACCCCGAGATC	2B|107.306283500|1121409|1121409	AA	CC	CA	AA	AA	AA	AA	AA	AA	AA	AA	CA	AA	AA	AA	CC	CC	CC	CC	AA	AA	AA	AA	CC	CC	AA	AA	AA	AA	AA	AA	CC	CC	AA	AA	AA	CA	CC	CC	AA	CC	CC	AA	CC	CC	AA
1035141|F|0-32:C>T-32:C>T	C/T	TGCAGAAGCAAAGGACTAGTTTTTCTTCTCGCTGAGCTTTAGTACTTTGCTTGGCAGATAATCTAGCGA	2B|107.031464100|1035141|1035141	TT	CC	TT	TT	TT	TT	TT	TT	TT	TT	TT	TT	NN	TT	TT	CC	CC	CC	CC	TT	TT	TT	TT	CC	CC	TT	TT	TT	TT	TT	TT	CC	CC	TT	TT	TT	CT	CC	CC	NN	CC	CC	TT	CC	CC	TT
1267038|F|0-23:C>T-23:C>T	C/T	TGCAGGACCTGGAGCTTCTTCAGTTCATTCAGGGACTCCAGAAGCGCCTCTTGCATGCTGTCGTCCATC	2B|106.417608300|3532864|3532864	TT	CC	TT	TT	TT	TT	TT	TT	TT	TT	TT	TT	NN	CC	CC	CC	CC	CC	CC	TT	TT	TT	TT	CC	CC	TT	TT	TT	NN	TT	TT	CC	CC	TT	TT	TT	CT	CC	CC	NN	CC	CC	TT	CC	CC	NN
4989270|F|0-16:A>G-16:A>G	A/G	TGCAGGACACGCTCGAGCGCTACGCCTTTGATAATATCTGCCGCGTCGCCTTCGACCACGACCCCCGAG	2A|124.944283900|2264165|2264165	AA	GG	AA	AA	AA	AA	AA	AA	AG	AA	AA	AA	NN	GG	GG	GG	GG	GG	GG	GG	AA	AA	AA	GG	GG	AA	AA	AA	AA	AA	AA	GG	GG	AA	AA	AA	AG	GG	GG	AA	GG	GG	AA	GG	GG	AA
1121623|F|0-24:A>G-24:A>G	A/G	TGCAGGGGCAGGGCCGACCCTCCCGTGCCCATGGACTTCTTCGGCAACATGGTGCTCTGGGCGTTCCCG		AA	GG	AA	AA	AA	AA	AA	AA	AG	AA	AA	AA	NN	GG	GG	GG	GG	GG	GG	GG	AA	AA	AA	GG	GG	AA	AA	AA	AA	AA	AA	GG	GG	AA	AA	AA	AG	GG	GG	AA	GG	GG	AA	GG	GG	AA
1219456|F|0-47:A>C-47:A>C	A/C	TGCAGAGATCTTCTTTTGTACTACTCTGCGTACAAGTTAAAGCAGCTCGCCAGCTGCATAATTAATCAG	2B|095.751053880|1219456|1219456	AA	CC	AA	AA	NN	AC	NN	AC	AC	CC	CC	AA	AA	CC	CC	AA	CC	NN	CC	NN	CC	AA	CC	CC	CC	CC	CC	CC	AA	AA	AA	NN	CC	CC	AA	AA	AA	CC	CC	AA	CC	CC	AA	CC	CC	NN
39650555|F|0-9:G>C-9:G>C	G/C	TGCAGGCCCCCGCGGCCAGGCGTCCTGCGGGCGGTGCATCCGAGATCGGAAGAGCGGTTCAGCAGGAAT	2B|092.018060080|3064932|3064932	CC	GG	CC	NN	CC	GG	GC	GC	GG	GG	GG	CC	NN	GG	GG	CC	GG	GG	GG	GG	GG	CC	GG	GG	GG	GG	GG	GC	CC	CC	CC	GG	GG	GG	CC	CC	CC	GG	GG	CC	GG	GG	CC	GG	GG	GG
1237490|F|0-18:C>G-18:C>G	C/G	TGCAGAAAGTCCTGCTGCGAGTAACTCAACGGTCGCTGAAAAACCTCAGGCGGAGAGTTCTGCTGCTAC	2B|092.740470570|1234460|1234460	GG	CC	GG	GG	GG	CG	GG	CG	CC	CC	CC	GG	GG	CC	CC	GG	CC	CC	CC	CC	CC	GG	CC	CC	CC	CC	CC	CC	NN	GG	GG	CC	CC	CC	GG	NN	GG	CC	CC	GG	CC	CC	GG	CC	CC	CC
3028561|F|0-28:G>A-28:G>A	G/A	TGCAGATGTACTCCGAGTGCGGGGCGCCACGGGACGCCAACCGAGATCGGAAGAGCGGTTCAGCAGGAA	2B|092.307846570|4537114|4537114	GG	AA	GG	GG	GG	AA	GG	GA	AA	AA	AA	GG	GG	AA	AA	GG	AA	AA	AA	AA	AA	GG	AA	AA	AA	AA	AA	AA	GG	GG	GG	AA	AA	NN	GG	GG	GG	AA	AA	GG	AA	AA	GG	AA	AA	AA
1097543|F|0-17:G>C-17:G>C	G/C	TGCAGATTGTCCCTTCTCTGTTTAGCCTTAATTTGCCACAGTTGATTAGCCAGTGACAATATGATGGCT	2B|090.110044540|1097543|1097543	GG	CC	GG	GG	GG	CC	GG	GC	CC	CC	CC	GG	GG	CC	CC	GG	CC	CC	CC	CC	CC	GG	CC	CC	CC	CC	CC	CC	GG	GG	GG	CC	CC	NN	GG	GG	GG	CC	CC	GG	CC	CC	GG	CC	CC	CC
1125215|F|0-27:C>T-27:C>T	C/T	TGCAGTAGCAGCACATGATTCTAAAGATTTTGTGAGAGAACAAGATGGGTCCTCAACCATGCTCTAAAT	2B|090.110044540|1125215|1125215	CC	TT	CC	CC	CC	CT	CC	CT	TT	TT	TT	CC	CC	TT	TT	CC	TT	TT	TT	TT	TT	CC	TT	TT	TT	TT	TT	TT	CC	CC	CC	TT	TT	NN	CC	CC	CC	TT	TT	CC	TT	TT	CC	CC	CC	TT
2306648|F|0-15:G>C-15:G>C	G/C	TGCAGCCGCCGCGCACGTCGACAATGTCGCGGACCATGGTGCGCGCGGTCTCACGCGCCGCACGGAGGC		GG	CC	GG	GG	GG	CC	GG	NN	NN	NN	NN	NN	NN	CC	CC	NN	CC	CC	NN	NN	CC	NN	CC	CC	CC	CC	CC	CC	NN	GG	GG	CC	CC	CC	NN	GG	GG	CC	CC	NN	NN	NN	NN	GG	NN	CC
3064535|F|0-59:G>A-59:G>A	G/A	TGCAGGTATGCAGCACGCGTCAGTGACCGCAGAGCATACGACCACAGCAAAACAGGGGAACAATTCAGT	2B|089.873520450|3064535|3064535	AA	GG	AA	GG	GG	GG	AA	GG	GG	GG	GG	AA	AA	GG	GG	AA	GG	GG	GG	GG	GG	AA	GG	GG	GG	NN	GG	GG	AA	AA	AA	GG	GG	GG	AA	AA	AA	GG	GG	AA	GG	GG	AA	AA	AA	GG
1086228|F|0-67:A>G-67:A>G	A/G	TGCAGCACGTCCTGCTGTATGAGGGCGAAGACATGCCGCCCTTCAACGAAATTCTCCAGTCCCTCAGGT	2B|082.512638210|1086228|1086228	GG	AA	GG	AA	AA	AA	GG	AG	AA	AA	AA	GG	NN	AA	AA	GG	AA	AA	AA	AA	AA	GG	AA	AA	AA	AA	AA	AA	GG	GG	GG	AA	AA	AA	GG	GG	GG	AA	AA	NN	AA	AA	GG	GG	GG	AA
1695585|F|0-16:C>G-16:C>G	C/G	TGCAGAACTGATGGCCGTGTTAAATCATATATGTGGGCAGAAATCCGTGAGGGGCGAGGCGGACGTGCT	2B|088.984164000|1695585|1695585	CC	GG	CC	GG	GG	GG	CC	CG	GG	GG	GG	CC	CC	GG	GG	CC	GG	GG	GG	GG	GG	CC	GG	GG	GG	GG	GG	GG	CC	CC	CC	GG	GG	GG	CC	CC	CC	GG	GG	CC	GG	GG	CC	CC	CC	GG
1242662|F|0-8:C>T-8:C>T	C/T	TGCAGTAGTTCTGCTAATGGGCGGCCTGTTCGCCGCCTTCCCTGCGGCGTCCGAGATCGGAAGAGCGGT	2B|089.520463580|1112613|1112613	CC	TT	CC	TT	TT	CT	CC	CT	TT	TT	TT	CC	CC	TT	TT	CC	TT	TT	TT	TT	TT	CC	TT	TT	TT	TT	TT	TT	CC	CC	CC	TT	TT	TT	CC	CC	CC	TT	TT	CC	TT	TT	CC	CC	CC	TT
5971225|F|0-13:C>T-13:C>T	C/T	TGCAGCCCCTTCATGACGCCGTCGAAGACGAACCCGAGATCGGAAGAGCGGTTCAGCAGGAATGCCGAG	2B|087.856423990|3946814|3946814	TT	CC	TT	CC	CC	CC	TT	CT	CC	CC	CC	TT	NN	CC	CC	TT	CC	CC	CC	CC	CC	TT	CC	CC	CC	CC	CC	CC	TT	TT	TT	CC	CC	CC	TT	TT	TT	CC	CC	NN	CC	CC	TT	TT	TT	CC
1250192|F|0-29:G>C-29:G>C	G/C	TGCAGCTTGGACAGCAGCTCGGAGATCTGCTCCTCCGAGATGGACGTCGAGCTTCCGAGATCGGAAGAG	2B|085.938747370|1250192|1250192	GG	CC	GG	CC	CC	CC	GG	GC	CC	NN	NN	GG	NN	CC	CC	GG	CC	CC	NN	CC	CC	GG	CC	CC	CC	CC	CC	CC	GG	GG	GG	CC	NN	NN	GG	GG	GG	CC	CC	GG	CC	CC	GG	GG	GG	CC
4991617|F|0-23:T>C-23:T>C	T/C	TGCAGTCTCTGGCGCGACATCATCGACAAGCACACCACGGAGATGCAGAGCCGCGCCACAGCCCTCCAT	2B|083.840257100|4909911|4909911	CC	TT	CC	TT	TT	TC	CC	TC	TT	TT	NN	CC	CC	TT	TT	CC	TT	TT	TT	TT	TT	CC	TT	TT	TT	TT	TT	TT	CC	CC	CC	TT	TT	TT	CC	CC	CC	TT	TT	CC	TT	TT	CC	CC	CC	TT
1125516|F|0-23:C>A-23:C>A	C/A	TGCAGATCCTGCCAGGAAGGACTACATCAGTCAGGTTCTCCACCCCACCCACCTCTCCGCACCGCAGCA	2B|080.620542150|1125516|1125516	AA	CC	AA	AA	AA	CA	AA	AA	CC	CC	CC	CC	AA	CC	CC	AA	CC	CC	CC	CC	AA	AA	CC	CC	CC	CC	CC	CC	AA	AA	AA	CC	CC	CC	AA	AA	CC	AA	CC	AA	AA	AA	NN	AA	AA	CC
100059818|F|0-41:G>A-41:G>A	G/A	TGCAGCGGCCTCCTGGACACGCTGGCGTCCGACGACGTCAGAATCACCCGCTTCACCGTCCCCGCTCGC	2D|131.825716900|1094756|1094756	AA	GG	AA	AA	AA	GA	NN	GG	GG	GG	GG	GG	NN	NN	GG	AA	GG	GG	GG	GG	AA	AA	GG	GG	GG	GG	GG	GG	AA	AA	AA	GG	GG	GG	AA	AA	GG	AA	GG	GA	AA	AA	AA	AA	AA	GG
3952005|F|0-24:C>G-24:C>G	C/G	TGCAGTGCGGCAGAGGGCAGACGGGGGAGACGAGGAGAGGCCGAGATCGGAAGAGCGGTTCAGCAGGAA	2B|079.740576130|3952005|3952005	CC	GG	CC	CC	CC	CG	CC	CG	GG	GG	GG	GG	CC	GG	GG	CC	GG	GG	GG	GG	CC	CC	GG	GG	GG	GG	GG	GG	CC	CC	CC	GG	GG	GG	CC	CC	GG	CC	GG	CC	CC	CC	CC	CC	CC	GG
1092733|F|0-26:C>T-26:C>T	C/T	TGCAGGCCCTTTGTCTCTATCATGCTTAGCGTGAACTTGGCTCTCACCTCTTTGTCTTTGCCGAGGTAG	2B|079.448952540|1268480|1268480	CC	TT	CC	CC	CC	TT	CC	CT	TT	TT	TT	TT	CC	TT	TT	CC	TT	TT	TT	TT	CC	CC	TT	TT	TT	TT	TT	TT	CC	CC	CC	TT	TT	NN	CC	CC	TT	CC	TT	CC	CC	CC	CC	CC	CC	TT
1127164|F|0-39:T>C-39:T>C	T/C	TGCAGGTGCGTCTCCCCCAAGCCAAAGCGCACCCACGTACGGCCCTGTTCCCCACGCGTCGCTTAAACA	2B|078.860610110|1127164|1127164	TT	CC	TT	TT	TT	TC	TT	TC	CC	CC	CC	CC	TT	CC	CC	TT	CC	CC	CC	CC	TT	TT	CC	CC	CC	CC	CC	CC	TT	TT	TT	CC	CC	CC	TT	CC	CC	TT	CC	TT	TT	TT	TT	TT	TT	CC
1130837|F|0-17:G>A-17:G>A	G/A	TGCAGCGACCCGCGTACACCGTCTCATCGCTGTTTTGGGACAATTGGTTCCGAGATCGGAAGAGCGGTT		GG	AA	GG	NN	GG	AA	GG	AA	AA	AA	NN	AA	NN	NN	NN	GG	AA	AA	AA	NN	GG	GG	NN	NN	NN	NN	NN	NN	GG	GG	GG	AA	AA	NN	NN	NN	NN	GG	GG	NN	GG	GG	NN	GG	GG	AA
1256282|F|0-10:T>A-10:T>A	T/A	TGCAGATGCGAGCGCCGTGCCTGCTCTACGCGTGCGATGAGTACGGGCCCAACCACGCCGCCCTGTACT	2B|078.311137340|1256282|1256282	AA	TT	NN	AA	AA	TT	NN	TT	TT	TT	TT	TT	NN	AA	AA	AA	TT	TT	TT	TT	AA	AA	AA	AA	AA	AA	AA	AA	AA	NN	AA	TT	TT	TT	AA	AA	AA	AA	AA	TT	NN	AA	AA	AA	AA	TT
4992828|F|0-29:C>A-29:C>A	C/A	TGCAGAACCGCCTTGCAGCGGCAATGGGGAATGGATGTGCAATGATGATTCGTGTATCTCTGGACGTGC	2B|078.414947010|1078426|1078426	CC	AA	CC	AA	AA	AA	CC	AA	AA	AA	AA	AA	NN	AA	AA	CC	AA	AA	AA	AA	CC	CC	AA	AA	AA	AA	AA	AA	CC	CC	CC	AA	AA	AA	CC	AA	AA	CC	AA	AA	CC	CC	CC	CC	CC	AA
1195353|F|0-16:T>C-16:T>C	T/C	TGCAGTAGATCAGGTGCTTGTAGCTTGACTGAACGCAATTGAAGTCTTTCCTCATAGTCGGGCTTCTGA	2B|078.598396660|1195353|1195353	CC	TT	CC	TT	TT	TC	CC	TC	TT	TT	TT	TT	NN	TT	TT	CC	TT	TT	TT	TT	CC	CC	TT	TT	TT	TT	NN	TT	CC	CC	CC	NN	TT	TT	CC	TT	TT	CC	TT	TT	CC	CC	CC	CC	NN	TT
2311885|F|0-6:G>A-6:G>A	G/A	TGCAGCATCGCTGGAATGGGCCGGCCCAACGCGCGCATGTACTCGTTCGCTGTTAAAGTGAAAAAGCAA		AA	GG	AA	GG	GG	AA	AA	GA	GG	GG	NN	GG	AA	NN	NN	AA	GG	GG	GG	GG	AA	AA	GG	GG	GG	GG	GG	GG	AA	AA	AA	GG	GG	NN	AA	GG	GG	AA	GG	NN	AA	AA	AA	AA	AA	GG
1107071|F|0-54:T>C-54:T>C	T/C	TGCAGTTTCTCTCTCGTCCGCGGCCGTACCCGAGCGCGTCGGCGCGAAGAAACACGACATAGACGGTCA	2B|078.311137340|1107071|1107071	CC	TT	CC	TT	TT	TT	CC	TC	TT	NN	TT	TC	CC	TT	TT	CC	TT	TT	TT	TT	CC	CC	TT	TT	TT	TT	TT	TT	CC	CC	CC	TT	TT	TT	CC	TT	TT	CC	TT	TT	CC	CC	CC	CC	CC	TT
4910349|F|0-11:T>C-11:T>C	T/C	TGCAGGCACCGCCACCGCCATCGGCCATCCCCCGAGATCGGAAGAGCGGTTCAGCAGGAATGCCGAGAC	2B|078.311137340|4910349|4910349	CC	TT	CC	TT	TT	TC	CC	TC	TC	TT	TT	TT	CC	TT	TT	CC	TT	TT	TC	TT	CC	CC	TT	TT	TT	TT	TT	TT	CC	CC	CC	TT	TT	TT	CC	TT	TT	CC	TT	TT	CC	CC	CC	CC	CC	TT
1091776|F|0-42:C>G-42:C>G	C/G	TGCAGTGTCTCAGGAGAAGGTGAGTCGGAAGTTGACGGTTCGGGTGTGGGATGGTGAAGGCTTGCCGAG	2B|078.311137340|1091776|1091776	CC	GG	CC	GG	GG	GG	CC	CG	GG	GG	GG	GG	CC	GG	GG	CC	GG	GG	GG	GG	CC	CC	GG	GG	GG	GG	GG	GG	CC	CC	CC	GG	GG	GG	CC	GG	GG	CC	GG	GG	CC	CC	CC	CC	CC	GG
100007043|F|0-12:G>A-12:G>A	G/A	TGCAGCAATACTACCCTTGCCTCTGGAACTCTCTTTTCCATCATCAGCCACCTAGGGGACTCCGAGATC	2B|078.217420550|1389259|1389259	AA	GG	AA	GG	GG	GG	GG	GG	GG	NN	GG	GG	GG	GG	GG	NN	NN	GG	NN	NN	NN	AA	GG	GG	NN	GG	NN	GG	AA	NN	AA	GG	GG	GG	AA	GG	GG	NN	GG	AA	AA	NN	NN	AA	AA	GG
1126968|F|0-38:C>G-38:C>G	C/G	TGCAGGAAACAAGAAGGGGGAGAGCGCGAGGAGATGCAGCCCAAGATCAACACGTTCTTCAAGCGCCAG	2B|079.031231520|1126968|1126968	CC	GG	CC	NN	GG	GG	GG	GG	GG	GG	GG	GG	NN	GG	GG	CC	GG	GG	GG	GG	CC	GG	GG	GG	GG	GG	GG	GG	CC	CC	CC	GG	GG	GG	CC	GG	GG	CC	GG	CC	CC	CC	NN	CC	GG	GG
34874061|F|0-50:G>A-50:G>A	G/A	TGCAGTGCTGTATAGAAGCTCCCCAATCTGCCGCACAATGCGGCAGATATACTTTCGCTATAAGGACCC	2B|078.320898890|1200623|1200623	AA	GG	AA	GG	GG	GG	GG	GG	GG	GG	GG	GG	GG	GG	GG	AA	GG	GG	GG	GG	AA	GG	GG	GG	GG	GG	GG	GG	AA	AA	AA	GG	NN	GG	AA	GG	GG	AA	NN	AA	AA	AA	AA	AA	NN	GG
1003628|F|0-47:G>T-47:G>T	G/T	TGCAGCTCGGGCCTCCAATGCTGCCGCCGTCCGCGTCGGGCTGACGCTCATCCACTCCAACCCCGATGT	2B|074.142412410|1003628|1003628	GG	TT	GG	TT	TT	TT	TT	TT	TT	TT	TT	TT	TT	GG	GG	GG	TT	TT	TT	TT	TT	TT	TT	TT	TT	TT	TT	TT	GG	GG	GG	TT	TT	TT	GG	TT	TT	GG	TT	GG	GG	GG	GG	GG	TT	GG
3064852|F|0-14:G>A-14:G>A	G/A	TGCAGTAGATCGACAAGGAGGGCGCCACCACCACTGTCATCAGGCCGAGATCGGAAGAGCGGTTCAGCA	2B|074.142412410|3064852|3064852	GG	AA	GG	GA	AA	AA	AA	AA	AA	AA	AA	AA	AA	GG	GG	GG	AA	AA	AA	AA	AA	AA	AA	AA	AA	AA	AA	AA	GG	GG	GG	AA	AA	AA	GG	AA	AA	GG	AA	GG	GG	GG	GG	GG	AA	GG
998462|F|0-37:T>C-37:T>C	T/C	TGCAGCTATCAACTAGCGCGGCGACGATAAACTATTACTGCCATGCGAGCCATGCCATTAAGGAATGCA	2B|073.867496730|998462|998462	TT	CC	TT	CC	CC	CC	CC	CC	CC	CC	CC	CC	NN	TT	TT	TT	CC	CC	CC	CC	CC	TT	CC	CC	CC	CC	CC	CC	TT	TT	TT	CC	CC	CC	TT	CC	CC	TT	CC	TT	TT	TT	TT	TT	CC	TT
1072123|F|0-51:A>G-51:A>G	A/G	TGCAGCACGCTCAGTTTACGTACCTTCTGATACGGTATGTACAGAAGTGTCGGTGTACGTATAGTAGTT	2B|075.087545160|1072123|1072123	GG	AA	GG	AA	AA	AA	AA	AA	AA	AA	AA	AA	AA	GG	GG	GG	AA	AA	AA	AA	AA	GG	AA	AA	AA	AA	AA	AA	GG	GG	GG	AA	AA	AA	GG	AA	AA	GG	AA	GG	GG	GG	GG	GG	AA	GG
1050655|F|0-34:T>C-34:T>C	T/C	TGCAGTTGAACTGCCGATCATCAGCAATTGACCCCCAGAACCAGAAGCAAATGGTGCACTCAAGGAACT	2B|071.819694750|1065699|1065699	TT	CC	TT	CC	CC	CC	CC	CC	CC	CC	CC	CC	CC	TT	TT	TT	CC	CC	CC	CC	CC	TT	CC	CC	CC	CC	CC	CC	TT	TT	TT	CC	CC	NN	TT	CC	CC	TT	CC	CC	TT	TT	TT	TT	CC	TT
3064434|F|0-36:A>G-36:A>G	A/G	TGCAGGTGACGGTGTTTCTGTTGTCTGGAGACATTCGGCTCCGAGATCGGAAGAGCGGTTCAGCAGGAA	2B|072.979846790|3064434|3064434	GG	AA	GG	AA	AA	AA	AA	AA	AA	AA	AA	AA	NN	GG	GG	GG	AA	AA	AA	AA	AA	GG	AA	AA	AA	AA	AA	AA	GG	GG	GG	AA	AA	AA	GG	AA	AA	GG	AA	NN	GG	GG	GG	GG	AA	GG
100034985|F|0-65:C>T-65:C>T	C/T	TGCAGGAAAGAGATAAGGGAGGAAAGGATAAGGGAGAGAGTGAGATAGCGGCTCGTTGGGCTCACTGGA	2B|070.538586880|1254046|1254046	TT	CC	TT	CC	CC	CC	CC	CC	CC	CC	CC	CC	CC	TT	TT	TT	CC	CC	CC	CC	CC	TT	CC	CC	CC	CC	CC	CC	TT	NN	TT	CC	CC	CC	TT	CC	CC	TT	CC	CC	TT	TT	NN	TT	CC	TT
1862700|F|0-26:G>C-26:G>C	G/C	TGCAGATCGACCACGTCGACATCTCGCAGCTGCCGCTGCTCAACACCGACCTCGAGGCCGAGATCGGAA	6A|023.761704230|1862700|1862700	CC	GG	GG	CC	CC	CC	CC	CC	CC	CC	CC	CC	NN	CC	CC	GG	GG	GG	CC	GG	GG	GG	CC	CC	CC	GG	GG	GG	CC	CC	CC	CC	CC	CC	CC	GG	GG	GG	GG	GG	GG	GG	CC	GG	GG	CC
3064426|F|0-36:G>T-36:G>T	G/T	TGCAGGGAAAATTCAGGGTCGGAGAAGCTTCCTTGGTCCGAGATCGGAAGAGCGGTTCAGCAGGAATGC	6A|027.525856270|3064426|3064426	GG	TT	TT	GG	GG	GG	GG	GG	GG	GG	GG	GG	GG	GG	GG	TT	TT	TT	GG	TT	TT	TT	GG	GG	GG	TT	TT	TT	GG	GG	GG	GG	GG	NN	GG	TT	TT	TT	TT	TT	TT	TT	GG	TT	TT	GG
1125988|F|0-56:C>G-56:C>G	C/G	TGCAGCAAAGTCATCTCCCCACCTTGCCGACACCCAGCCTCGCTGCCCACCTTGCCGACGAACTCCATG	2A|120.717029700|1125988|1125988	GG	CC	CC	GG	GG	CC	CC	CC	CC	CC	CC	CC	CC	CC	CC	GG	GG	GG	GG	CC	GG	GG	CC	CC	CC	GG	GG	CC	GG	GG	GG	GG	GG	CG	GG	CC	CG	CC	CC	GG	CC	CC	CC	CC	GG	CC
1088418|F|0-19:G>C-19:G>C	G/C	TGCAGCCTTTTGGATCCCCCATCTTTTCCTTGTTTTGCTCAAACTCAAACGCACACACCGAGATCGGAA	3D|032.441990590|1088418|1088418	GG	CC	GG	GG	GG	GG	GG	GG	GG	GG	GG	GG	GG	GG	GG	GG	CC	CC	CC	CC	GG	GG	CC	CC	CC	GG	GG	GG	GG	GG	GG	CC	GG	GG	CC	GG	GG	CC	GG	GG	CC	CC	GG	GG	GG	CC
1218602|F|0-5:C>T-5:C>T	C/T	TGCAGTACATGGCTCGCTCAGCCTGGTTTCTTGAGCTAGATGGATCTTGTTGGACCGAGATCGGAAGAG	3D|037.635445210|1218602|1218602	CC	TT	CC	CC	CC	CC	CC	CC	CC	CC	CC	CC	CC	CC	CC	CC	TT	TT	TT	TT	CC	CC	TT	TT	TT	CC	CC	CC	CC	CC	CC	TT	CC	CC	TT	CC	CC	TT	CC	CC	TT	TT	CC	CC	CC	TT
2258332|F|0-67:T>G-67:T>G	T/G	TGCAGCAGCTGGAACCTGGCGAGGCTCTCGTTCAGCGCCATCTGGAAGCCTGAACCTGGTCGAAGCGGC	3B|012.621927070|2258332|2258332	TT	GG	TT	TT	TT	GG	GG	GG	TT	GG	GG	GG	NN	GG	GG	TT	TT	TT	GG	GG	GG	GG	GG	GG	GG	GG	GG	GG	TT	TT	TT	TT	TT	GG	TT	GG	GG	GG	GG	GG	GG	TT	TT	GG	GG	TT
1343243|F|0-31:A>G-31:A>G	A/G	TGCAGCCTGAACCTGGCGAGGCCATCGTTCAGAGCCATTTGCAAAGAAGGGAGGCGACCGCCGAGATCG	3B|013.109906150|1165162|1165162	AA	GG	AA	AA	AA	AA	GG	NN	AA	GG	GG	NN	NN	GG	NN	AA	AA	AA	GG	GG	GG	GG	NN	NN	GG	NN	NN	GG	AA	AA	AA	AA	AA	NN	AA	NN	GG	GG	GG	NN	GG	AA	AA	GG	GG	AA
1862856|F|0-43:A>C-43:A>C	A/C	TGCAGTGAGCTCGCCAGCAAAGAACGCATCTCCCTCGACCATGCTGTGCATGAGCATCACTGGCATGCG	3B|016.283764510|1862856|1862856	AA	CC	AA	AA	AA	CC	NN	CC	AA	CC	CC	CC	CC	CC	CC	AA	AA	AA	AC	CC	CC	CC	CC	CC	CC	CC	CC	CC	AA	AA	AA	AA	AA	CC	AA	CC	CC	CC	CC	NN	CC	AA	AA	CC	CC	AA
100087076|F|0-11:T>A-11:T>A	T/A	TGCAGCCATCCAGATGCTGATGCTCTCGCTCCCGAGATCGGAAGAGCGGTTCAGCAGGAATGCCGAGAC	3B|016.283764510|4986224|4986224	AA	TT	AA	AA	AA	TT	TT	TT	AA	TT	TT	TT	TT	TT	TT	AA	AA	AA	AA	TT	TT	AA	TT	TT	TT	TT	TT	TT	AA	AA	AA	AA	AA	NN	AA	TT	TT	TT	TT	TT	TT	AA	AA	AA	AA	AA
4411981|F|0-43:G>C-43:G>C	G/C	TGCAGCTCGTCTCGTCATGGCTGATTAACTGTAGCTAGTTAAGCTGAAGATGGTGGTGGTGTGGCGTTC	3B|017.582465370|4989138|4989138	CC	GG	CC	CC	CC	GG	GG	GG	CC	GG	GG	GG	GG	GG	GG	CC	CC	CC	CC	GG	GG	CC	GG	GG	GG	GG	GG	GG	CC	CC	CC	CC	CC	GG	CC	GG	GG	GG	GG	GG	GG	CC	CC	CC	CC	CC
5324606|F|0-59:A>G-59:A>G	A/G	TGCAGGAGAAGCTGGAGCAGCTGCCGGAGGTGGAGCGCGCCTTCGTCCACGTCGACTTCGAGTTCACGC	3B|019.090545750|5324606|5324606	AA	GG	AA	AA	AA	GG	GG	GG	GG	NN	GG	GG	GG	GG	GG	AA	AA	AA	AA	GG	GG	AA	GG	GG	GG	GG	GG	GG	AA	AA	AA	AA	AA	NN	AA	GG	GG	GG	GG	NN	GG	NN	AA	AA	AA	AA
3028574|F|0-30:C>A-30:C>A	C/A	TGCAGACACAACTTGGCTCCTGCCGCTCGCAAGGAAGAAGACCGAGATCGGAAGAGCGGTTCAGCAGGA	3B|020.565982120|4261210|4261210	CC	AA	CC	CC	CC	AA	AA	AA	AA	AA	AA	AA	AA	AA	AA	CC	CC	CC	CC	AA	AA	CC	AA	AA	AA	AA	AA	AA	CC	CC	CC	CC	CC	NN	AA	AA	AA	AA	AA	AA	AA	CC	CC	CC	CC	CC
1126344|F|0-16:G>C-16:G>C	G/C	TGCAGAGGCGCGGCGCCGCCGTGGGCGGGATCGGGGTGCAGGGCCACGTCACGCACCCGAGATCGGAAG		GG	CC	GG	GG	GG	CC	CC	CC	CC	CC	CC	CC	NN	GG	GG	GG	GG	GG	GG	CC	CC	GG	CC	CC	CC	CC	CC	CC	GG	GG	GG	GG	GG	CC	CC	CC	CC	CC	CC	CC	CC	GG	GG	GG	GG	GG
100083391|F|0-8:G>C-8:G>C	G/C	TGCAGGTCCAGCCCCAGCGCGTCCTCGGGCGCGGCGGCCATGGGCTCCGAGATCGGAAGAGCGGTTCAG	3A|009.777443492|5324886|5324886	CC	GG	CC	CC	CC	GG	GC	GG	GG	GG	GG	GG	GG	CC	CC	CC	CC	CC	CC	GG	GG	CC	GG	GG	GG	CC	GG	GG	CC	CC	CC	CC	CC	GG	GG	GG	GG	GG	GG	GG	GG	CC	CC	CC	CC	CC
1278913|F|0-22:C>T-22:C>T	C/T	TGCAGTGGGCGGGCGTCGGCTTTGGCGACTGCGCGGCCTGCGGCGCGAGCGGCGGGCGGTGCCGAGATC		CC	TT	CC	CC	CC	TT	TT	TT	TT	NN	TT	TT	TT	CC	CC	CC	CC	CC	CC	TT	TT	CC	TT	TT	TT	CT	TT	TT	CC	CC	CC	CC	CC	TT	NN	TT	TT	TT	TT	NN	TT	CC	CC	CC	CC	CC
3064869|F|0-15:T>A-15:T>A	T/A	TGCAGCGGCAAGAAGAGGAGGAAAGGGGATCCCCATCAACGGCCGAGATCGGAAGAGCGGTTCAGCAGG	3B|024.966572560|3064869|3064869	AA	TT	AA	AA	AA	TT	TT	TT	TT	TT	TT	TT	NN	AA	AA	AA	AA	AA	AA	TT	TT	AA	TT	TT	TT	TA	TT	TT	AA	AA	AA	AA	AA	NN	TT	TT	TT	TT	TT	TT	TT	AA	AA	AA	AA	AA
1204843|F|0-11:A>C-11:A>C	A/C	TGCAGCGTACACCATCAGTAGCAGCTCCACTCCGTGCGCAGCAGGAGCAGCAGCTCCGCGGTGTGCAAC	3B|027.387716070|5411116|5411116	AA	CC	AA	AA	AA	CC	CC	CC	CC	CC	CC	CC	NN	AA	AA	AA	AA	AA	AA	CC	CC	AA	AA	AA	AA	AA	CC	AC	AA	AA	AA	CC	CC	CC	CC	CC	CC	AA	CC	CC	AA	AA	AA	AA	AA	AA
100053520|F|0-16:A>C-16:A>C	A/C	TGCAGAGAGCTCCTTGCTGCGCCCCGCGGCCGAGATCGGAAGAGCGGTTCAGCAGGAATGCCGAGACCG	3B|027.559710810|3957658|3957658	CC	AA	CC	CC	CC	AA	AA	AA	AA	AA	AA	AA	CC	CC	CC	CC	CC	CC	CC	AA	AA	CC	CC	CC	CC	AC	AA	AA	CC	CC	CC	AA	AA	AA	AA	AA	AA	CC	AA	AA	CC	CC	CC	CC	CC	CC
1134327|F|0-66:T>C-66:T>C	T/C	TGCAGCAGCCATGTTCCGCTCACCCATGCTCCGACTGCTCACCCTCCTCCTCTCTAGCACCACCACCAT	3B|029.285696840|1134327|1134327	CC	TT	CC	CC	CC	TT	TT	TT	TT	TT	TT	TT	CC	CC	CC	CC	CC	CC	CC	TT	TT	CC	CC	CC	CC	CC	TT	TC	CC	CC	CC	TT	TT	NN	TT	TT	TT	CC	TT	TT	CC	CC	CC	CC	CC	CC
1113797|F|0-50:C>G-50:C>G	C/G	TGCAGATCAACCAGGCTCTGTATACCAATTGTTGGCGCCGCCTCTCGCAGGGCTGCTCTTCTTCTTCCT	3B|029.893695730|1113797|1113797	CC	GG	CC	CC	CC	GG	NN	GG	GG	GG	GG	GG	NN	CC	CC	CC	CC	CC	CC	CC	GG	CC	CC	CC	CC	CC	GG	CG	CC	CC	CC	GG	GG	CC	CC	GG	GG	CC	CC	NN	CC	CC	GG	CC	CC	CC
1007253|F|0-30:A>G-30:A>G	A/G	TGCAGCGACGAGGTGTGCTCCATCTTCATCGCTGAGCCTGGGAGGCCTGCTGTTCATGTGGAGTGGCTC	3B|031.882258250|1007253|1007253	AA	GG	AA	AA	AA	GG	GG	GG	GG	GG	GG	GG	NN	AA	AA	AA	AA	AA	AA	AA	GG	AA	AA	AA	AA	AA	GG	AG	AA	AA	AA	GG	GG	AA	AA	GG	GG	AA	AA	GG	AA	AA	GG	AA	AA	AA
1057822|F|0-41:G>T-41:G>T	G/T	TGCAGGCGATGGAGCTGTCCCTCCCATTGTTCCTGGGCACGTCGACACGTGCTGCTGGGAACCATGACG		GG	TT	GG	GG	GG	TT	TT	TT	TT	TT	TT	TT	NN	GG	GG	GG	GG	GG	GG	GG	GG	GG	GG	GG	GG	GG	TT	GT	GG	NN	GG	TT	TT	GG	GG	TT	TT	GG	GG	TT	GG	GG	TT	NN	GG	TT
1164693|F|0-34:G>A-34:G>A	G/A	TGCAGAGACGAGTGGACGAGTGCTGAGCCCGGCCAACAGGCAGACGTGACTGAGCCGAGATCGGAAGAG	3B|035.890891270|1164693|1164693	GG	AA	GG	GG	GG	AA	AA	AA	AA	AA	AA	AA	AA	GG	NN	NN	GG	GG	GG	GG	GG	NN	GG	GG	GG	GG	AA	AA	NN	GG	GG	GG	AA	NN	GG	AA	AA	GG	NN	NN	GG	GG	AA	GG	GG	GA
4910396|F|0-12:C>A-12:C>A	C/A	TGCAGGGTGGGAAGTAAGTCTCGCCGAGATCGGAAGAGCGGTTCAGCAGGAATGCCGAGACCGATCTCG	3B|035.890891270|4407884|4407884	CC	AA	CC	CC	CC	AA	AA	AA	AA	AA	AA	AA	AA	CC	CC	CC	CC	CC	CC	CC	CC	CC	CC	CC	CC	CC	AA	CA	CC	CC	CC	CC	AA	CC	CC	AA	AA	CC	CC	NN	CC	CC	AA	CC	CC	CA
1216270|F|0-28:T>C-28:T>C	T/C	TGCAGCTGTAGCGTCCAAGGTTGAAGCGCTTAGGAGGGATGCTGTCGGGAGCATCAAGGACCGAGATCG	3B|035.890891270|4408780|4408780	TT	CC	TT	TT	TT	CC	CC	CC	CC	CC	CC	CC	CC	TT	TT	TT	TT	TT	TT	TT	TT	TT	TT	TT	TT	TC	CC	TC	TT	TT	TT	TT	CC	TT	TT	CC	CC	TT	TT	CC	TT	TT	CC	TT	TT	TC
4989070|F|0-10:T>C-10:T>C	T/C	TGCAGTAGCCCGCGGTGTATTTCGTCCGAGATCGGAAGAGCGGTTCAGCAGGAATGCCGAGACCGATCT	2B|092.018060080|5581572|5581572	CC	TT	CC	CC	CC	TT	TT	TT	NN	TT	TT	TT	TC	CC	NN	CC	CC	CC	NN	CC	CC	CC	CC	CC	CC	CC	TT	NN	TT	TT	TT	CC	NN	NN	CC	TT	CC	CC	CC	NN	CC	CC	TT	NN	NN	CC
100043217|F|0-13:T>C-13:T>C	T/C	TGCAGGGATGCCGCGCCGACGAGGTCGTCGGGGCCGCATCATGGAGCCGAGATCGGAAGAGCGGTTCAG	3B|050.547245950|4543117|4543117	CC	TT	TT	CC	CC	CC	CC	CC	CC	CC	CC	CC	NN	CC	CC	CC	CC	CC	CC	CC	TT	CC	CC	CC	CC	CC	CC	CC	TT	TT	TT	TT	CC	CC	CC	CC	CC	CC	CC	TT	CC	CC	TT	CC	CC	CC
1062024|F|0-58:C>T-58:C>T	C/T	TGCAGCTGCTCTTTAAGCCTTGCTTTCATCGCCACTTTCAACTCTAACTTTCTGTAGATTGGCACCTTC	3B|053.310366430|1062024|1062024	CC	TT	CT	CC	CC	CC	CC	CC	CC	CC	CC	CC	CC	CC	CC	CC	CC	CC	CC	CC	TT	CC	CC	CC	CC	CC	CC	CC	TT	TT	TT	TT	CC	CC	CC	CC	CC	CC	CC	TT	CC	CC	TT	CC	CC	CC
5578292|F|0-10:T>C-10:T>C	T/C	TGCAGGCGGGCGGAACGCGGAGGCGGCCGAGATCGGAAGAGCGGTTCAGCAGGAATGCCGAGACCGATC	7B|092.982353180|5581501|5581501	CC	TT	TC	CC	CC	CC	CC	CC	CC	CC	CC	CC	CC	CC	CC	CC	CC	CC	CC	CC	TT	CC	CC	CC	CC	CC	CC	CC	TT	TT	TT	TT	CC	NN	CC	CC	CC	CC	CC	NN	CC	CC	TT	CC	CC	CC
5411433|F|0-5:C>A-5:C>A	C/A	TGCAGAGGTGCCGCCCGCGAGCCGAGATCGGAAGAGCGGTTCAGCAGGAATGCCGAGACCGATCTCGTA	4A|113.366882600|5332483|5332483	CC	AA	CA	CC	CC	CC	CC	CC	CC	CC	CC	CC	CC	CC	CC	CC	CC	CC	CC	CC	AA	CC	CC	CC	CC	CA	CC	CC	AA	AA	AA	AA	CC	NN	CC	CC	CC	CC	CC	AA	CC	CC	AA	CC	CC	CC
1128462|F|0-60:A>G-60:A>G	A/G	TGCAGGGGCGTTGGCCTCATCTTCTTCCTCCCCCGTGCTCTCTCGCGACGAGCAGGGGAGGTCGGGCAG	3B|053.310366430|1128462|1128462	GG	AA	AA	GG	GG	GG	GG	GG	GG	GG	GG	GG	NN	GG	GG	GG	GG	GG	GG	GG	AA	GG	GG	GG	GG	AG	GG	GG	AA	AA	AA	AA	GG	GG	GG	GG	GG	GG	GG	AA	GG	GG	AA	GG	GG	GG
3959668|F|0-16:A>G-16:A>G	A/G	TGCAGGTGCGGATGGCGGCGTCAAACATGTCCTCGGCGGTGTACCGAGATCGGAAGAGCGGTTCAGCAG	3B|053.541021310|3959668|3959668	GG	AA	AG	AA	AA	GG	GG	GG	GG	GG	GG	GG	NN	GG	GG	GG	GG	GG	GG	GG	AA	GG	GG	GG	GG	AA	GG	GG	AA	AA	AA	AA	GG	GG	GG	GG	GG	GG	GG	NN	GG	GG	AA	GG	GG	GG
1083901|F|0-37:C>T-37:C>T	C/T	TGCAGATTCTAGTGCGCGCACCGCAAACCCAAGACGGTTGCTGTCCTATCACTACTCAGACGAGTACCA	3B|056.132840780|1083901|1083901	TT	CC	CT	CC	CC	TT	TT	TT	TT	TT	TT	TT	TT	TT	TT	TT	TT	TT	TT	TT	CC	TT	TT	TT	TT	CT	TT	TT	CC	CC	CC	CC	TT	TT	TT	TT	TT	TT	TT	CC	TT	TT	CC	TT	TT	TT
3022270|F|0-6:T>C-6:T>C	T/C	TGCAGCCCCGTTCGTTTTAAATCTCTTTCGACCTAGATCTCCCGAGATCGGAAGAGCGGTTCAGCAGGA	3B|053.158358580|3022270|3022270	CC	TT	TC	TT	TT	CC	CC	CC	CC	CC	CC	CC	CC	CC	CC	CC	CC	CC	CC	CC	TT	CC	CC	CC	CC	TC	CC	CC	TT	TT	TT	TT	CC	NN	CC	CC	CC	CC	CC	TT	CC	CC	TT	CC	CC	CC
1018735|F|0-13:T>C-13:T>C	T/C	TGCAGTCATTTCACATGGCCCACATTGTTCAGACACTTATTGCAACGTTTGTCGTTATGCCACGTCCGA	1B|232.932964900|1018735|1018735	CC	TT	TC	TT	TT	CC	CC	CC	CC	CC	CC	CC	CC	CC	CC	CC	CC	CC	CC	CC	TT	CC	CC	CC	CC	TC	CC	TT	TT	TT	TT	TT	CC	CC	CC	CC	CC	CC	CC	TT	CC	CC	TT	CC	CC	CC
983255|F|0-39:A>G-39:A>G	A/G	TGCAGTAGCATCTGGCGTGTGTGATGCAAGAAATAATGCGCAAGAATATGTGCTCTGTCCATCTGGCCG	3B|060.525498920|983255|983255	AA	GG	AG	AG	GG	AA	AA	AA	AA	AG	AA	AA	AG	AA	AA	AA	AA	AA	AA	AA	GG	AA	AA	AA	AA	GG	AA	GG	GG	GG	GG	GG	AA	AA	AA	AA	AA	AA	AA	GG	AA	AA	GG	AA	AA	AA
978347|F|0-30:T>C-30:T>C	T/C	TGCAGTGCACAGTAGCAAGCAGGAAACCTACAATTGATGGCATATCCATGGCCGAGATCGGAAGAGCGG	3B|060.525498920|978347|978347	TT	CC	TC	CC	CC	TT	TT	TT	TT	TT	TT	TT	TT	TT	TT	TT	TT	TT	TC	TT	CC	TT	TT	TT	TT	TC	TT	CC	CC	CC	CC	CC	TT	TT	TT	TT	TT	TT	TT	CC	TT	TT	CC	TT	TT	TT
1110846|F|0-7:T>C-7:T>C	T/C	TGCAGCGCGTCGGCGTCGGCCTCGTGCTCTCCATCTTCTCCATGTGCATCGCCGCCGTCGTGGAGATGC	3B|054.411463530|1110846|1110846	CC	TT	TT	TT	TT	CC	CC	CC	CC	CC	CC	CC	CC	CC	NN	CC	CC	CC	CC	CC	TT	CC	CC	CC	CC	TT	CC	TT	TT	TT	TT	TT	CC	NN	CC	CC	CC	CC	CC	TT	CC	CC	TT	CC	CC	CC
3064863|F|0-53:G>C-53:G>C	G/C	TGCAGCGCCGCCGCGCCCTTGTCCAGCAGCATCGTCGACGTGGTCGTCGGCTTCCCCGAGATCGGAAGA	3B|060.442238930|3064863|3064863	CC	GG	GC	GG	GG	CC	CC	CC	CC	CC	CC	CC	NN	CC	CC	CC	CC	CC	CC	CC	GG	CC	CC	CC	CC	GG	CC	GG	GG	GG	GG	GG	CC	NN	CC	CC	CC	CC	CC	NN	CC	NN	GG	CC	CC	CC
1023772|F|0-11:T>C-11:T>C	T/C	TGCAGTGAGCGCAGCAGCAGTCTGTAGAAGAAGTAGGCGGTGGCACAGTTGCAGGAAGGTGGAGCGATG	3B|060.525498920|1023772|1023772	CC	TT	TC	TT	TT	CC	CC	CC	CC	CC	CC	CC	CC	CC	CC	CC	CC	CC	CC	CC	TT	CC	CC	CC	CC	TT	CC	TT	TT	TT	TT	TT	CC	NN	CC	CC	CC	CC	CC	TT	CC	CC	TT	CC	CC	CC
1055305|F|0-41:A>C-41:A>C	A/C	TGCAGTTTGGTGCGATGACCTAATAATCCTAGCTTAGGTACCAGCACTTCACTCCCTCCCTTGCGCCCT	3B|060.193466920|1055305|1055305	AA	CC	AC	CC	CC	AA	AA	AA	AA	AA	AA	AA	AA	AA	AA	AA	AA	AA	AA	AA	CC	AA	AA	AA	AA	AC	AA	CC	CC	CC	CC	CC	AA	AA	AA	AA	AA	AA	AA	CC	AA	AA	CC	AA	AA	AA
100075761|F|0-51:A>G-51:A>G	A/G	TGCAGATAAAACTTGAGCAGAAAAGTCTGAAGCAACTGGGTCTTACCATCGGCGTGCCGAGATCGGAAG	3B|060.525498920|985871|985871	GG	AA	AA	AA	AA	GG	GG	GG	GG	GG	GG	GG	GG	GG	GG	GG	GG	GG	GG	AA	GG	GG	GG	GG	GG	AG	GG	AA	AA	AA	AA	AA	GG	NN	GG	GG	GG	GG	GG	AA	GG	GG	AA	GG	GG	GG
1026963|F|0-68:T>A-68:T>A	T/A	TGCAGAGGACACCATATCAACTTGGCGCATGATGAATCGGTCGCGATGTCAAGCATCCAAGGGGTAGTA	3B|060.525498920|1026963|1026963	TT	AA	AA	AA	AA	TT	TT	TT	TT	TT	TT	TT	NN	TT	TT	TT	TT	TT	TT	AA	TT	TT	TT	TT	TT	AA	TT	AA	AA	AA	AA	AA	TT	TT	TT	TT	TT	TT	TT	AA	TT	TT	AA	TT	TT	TT
1116302|F|0-6:G>C-6:G>C	G/C	TGCAGGCAACTTTTTTTTCCTTCTTCTGTTCTGGTCCTCTTGTATTTTTGTTTAGTTGTCTGAGACAGA	3B|065.489135490|1116302|1116302	GG	CC	GC	NN	CC	GG	NN	GG	GG	GG	GG	GG	GG	GG	GG	GG	GG	NN	GG	CC	NN	GG	GG	GG	GG	GC	GG	CC	CC	CC	NN	NN	GG	GG	GG	GG	GG	GG	NN	CC	GG	GG	CC	GG	GG	NN
3024565|F|0-21:A>C-21:A>C	A/C	TGCAGGCTACTACAGCCATGACTTTGCTTCTGTGAACCGCCGAGATCGGAAGAGCGGTTCAGCAGGAAT	3B|064.939662730|3024565|3024565	CC	AA	AC	AA	AA	CC	CC	CC	CC	CC	CC	CC	NN	CC	CC	CC	CC	CC	CC	AA	CC	CC	CC	CC	CC	AA	CC	AA	AA	AA	AA	AA	CC	CC	CC	CC	CC	CC	CC	AA	CC	CC	AA	CC	CC	CC
2251282|F|0-57:G>A-57:G>A	G/A	TGCAGGGTATTCACAAACTTCAACGGATCTGCCTCGATGGCACATGTTCGATATTGCAATATTGTGGTA	3B|064.939662730|2251282|2251282	AA	GG	GA	GG	GG	AA	AA	AA	AA	AA	AA	AA	AA	AA	AA	AA	AA	AA	AA	GG	AA	AA	AA	AA	AA	GG	AA	GG	GG	GG	GG	GG	AA	AA	AA	AA	AA	AA	AA	GG	AA	AA	GG	AA	AA	AA
988455|F|0-67:T>C-67:T>C	T/C	TGCAGCTGCTCAAGTGGAGGTGCTCAACTGACGACGGACGGACAAGGAGACGAGGCGCCTGCCTGCCCA	3B|068.924005940|988455|988455	CC	TT	CC	TT	TT	CC	CC	CC	CC	CC	CC	CC	CC	CC	CC	CC	CC	CC	CC	TT	CC	CC	CC	CC	CC	TC	CC	TT	TT	TT	TT	TT	CC	CC	CC	CC	CC	CC	CC	TT	CC	CC	TT	CC	CC	CC
39678413|F|0-41:G>C-41:G>C	G/C	TGCAGTGTTATATACTTGCCCAACGCCCATTACAGTTGATGCTATAAACCCGAGATCGGAAGAGCGGTT	3B|068.811657750|1068424|1068424	CC	GG	CC	GG	GG	CC	CC	CC	CC	CC	CC	CC	CC	CC	CC	CC	CC	CC	CC	GG	CC	CC	CC	CC	CC	GC	CC	GG	GG	GG	GG	GG	CC	CC	CC	CC	CC	CC	CC	GG	CC	CC	GG	CC	CC	CC
1084457|F|0-35:C>G-35:C>G	C/G	TGCAGTAGAACGCCACTTGGCAGTTGGTGGTCATGGAAATGCAGGCAACGCAATGTACCTGCTCGGCCG	3B|070.075644480|1084457|1084457	GG	CC	GG	CC	CC	GG	GG	GG	GG	GG	GG	GG	GG	GG	GG	GG	GG	GG	GG	CC	GG	GG	GG	GG	GG	CG	GG	CC	CC	CC	CC	CC	GG	GG	GG	GG	GG	GG	GG	CC	GG	GG	CC	GG	GG	GG
4911097|F|0-12:T>C-12:T>C	T/C	TGCAGGTGGCGGCCGAGCTGCTGAACGACCGAGATCGGAAGAGCGGTTCAGCAGGAATGCCGAGACCGA	3B|079.019690340|3952746|3952746	CC	TT	CC	TT	TT	CC	CC	CC	CC	CC	CC	CC	CC	CC	CC	CC	CC	CC	CC	CC	CC	CC	TT	TT	TT	TT	TT	TT	TT	TT	TT	CC	CC	CC	CC	TT	TT	TT	CC	TT	TT	TT	CC	CC	CC	CC
1864295|F|0-48:C>G-48:C>G	C/G	TGCAGGTAGTGCCGATGCCGAGGAGCAGCCCACTGAACGCGAACGTGTGCTTGTCCAGATCGAATATCA	3B|088.430211230|1864295|1864295	GG	CC	GG	CC	CC	GG	GG	GG	GG	GG	GG	GG	GG	GG	GG	GG	GG	GG	GG	GG	GG	GG	CC	CC	CC	CC	CC	CC	CC	CC	CC	GG	GG	NN	GG	CC	CC	CC	GG	CC	CC	CC	GG	GG	GG	GG
2259942|F|0-61:A>G-61:A>G	A/G	TGCAGTTGACGACGAGTATGTCGATAGTGTCAAGAGAGACGTTCGTCTTGGAAAACAGCTCGTCCATGG	3B|088.717474540|2259942|2259942	GG	AA	GG	AA	AA	GG	GG	GG	GG	GG	GG	GG	NN	GG	GG	GG	GG	GG	GG	GG	GG	GG	AA	AA	AA	AA	AA	AA	AA	AA	AA	GG	GG	GG	GG	AA	AA	AA	GG	AA	AA	AA	GG	GG	GG	GG
1076415|F|0-41:G>A-41:G>A	G/A	TGCAGGCCGAGACCTGAAAATGCTGAGAATAAGTCAGTCGCAACGAACAATGAACCGAGATCGGAAGAG	3B|091.037601610|1076415|1076415	GG	AA	GG	AA	AA	GG	GG	GG	GG	GG	GG	GG	NN	GG	GG	GG	GG	GG	GG	GG	GG	GG	GG	GG	GG	AA	AA	AA	AA	AA	AA	GG	GG	GG	GG	AA	AA	AA	GG	AA	AA	AA	GG	GG	GG	GA
3064587|F|0-52:A>G-52:A>G	A/G	TGCAGAGCGTCGACCTGCACGGTACAATGGCGCAGCCGCAGCGACTGGAGCCGCGGGAACGCTAACCTG	3D|095.960391830|1146915|1146915	AA	GG	AA	GG	GG	AA	AA	AA	AA	AA	AA	AA	AA	GG	GG	AA	AA	AA	AA	AA	AA	AA	AA	AA	AA	GG	GG	GG	GG	GG	GG	AA	AA	AA	AA	GG	GG	GG	AA	AG	GG	GG	AA	AA	AA	AA
5324472|F|0-7:G>C-7:G>C	G/C	TGCAGGCCTCCAGGCTGCGGAGGACGGCGGAGTCGCGGACCCGTACCCGAGATCGGAAGAGCGGTTCAG	3B|093.426157380|1082814|1082814	CC	GG	CC	GG	GG	CC	CC	CC	CC	CC	CC	CC	CC	GG	GG	CC	CC	CC	CC	CC	CC	GG	CC	CC	CC	GG	GG	GG	GG	GG	GG	CC	CC	CC	CC	GG	GG	GG	CC	CC	GG	GG	CC	GG	CC	CC
1112565|F|0-68:T>G-68:T>G	T/G	TGCAGAAGCAGGTGATCCGAGTCCGAGGCGCAAGTGCGTTTGAGGGGCTCAGGTCAAGGCACGCAGACG	3B|094.134982020|1112565|1112565	GG	TT	GG	TT	TT	GG	GG	GG	GG	GG	GG	GG	GG	TT	TT	GG	GG	GG	GG	GG	GG	TT	GG	GG	GG	TT	TT	TT	TT	TT	TT	GG	GG	GG	GG	TT	TT	TT	GG	GG	TT	TT	GG	TT	GG	GG
3024710|F|0-19:G>A-19:G>A	G/A	TGCAGTACATCTCATAGACACACGTGGAAACAGTGCCGAGATCGGAAGAGCGGTTCAGCAGGAATGCCG	3B|093.960400760|3024710|3024710	AA	GG	AA	GG	NN	AA	AA	AA	AA	AA	AA	AA	AA	GG	NN	AA	AA	AA	AA	AA	AA	GG	NN	AA	AA	GG	GG	GG	GG	GG	GG	AA	AA	NN	AA	GG	GG	GG	AA	AA	GG	GG	AA	GG	AA	AA
1212776|F|0-17:C>T-17:C>T	C/T	TGCAGCACGCGCGCAGCTACCATCGTCCTCCAGCCGCCCCCAGGCACCTGCGAGCTGCACGGAGGAGCG	3B|096.448165650|1212776|1212776	CC	TT	CC	TT	TT	TT	TT	TT	CC	CC	CC	TT	CC	TT	TT	CC	CC	CC	CC	CC	CC	TT	CC	CC	CC	TT	TT	TT	TT	TT	TT	CC	CC	CC	CC	TT	TT	TT	CC	CC	TT	TT	CC	TT	CC	TT
1127445|F|0-25:T>C-25:T>C	T/C	TGCAGACACGCTCGGCTCTCGTCCTCGAGGAGACGCAGAAAAAGACCGACGCGAAAAACGCCGCAGCCA	3B|095.179937940|1127445|1127445	TT	CC	TT	CC	CC	CC	CC	CC	NN	NN	TT	NN	TT	CC	CC	TT	TT	TT	TT	TT	TT	CC	NN	NN	TT	CC	CC	CC	CC	CC	CC	TT	TT	TT	NN	CC	CC	CC	TT	NN	CC	CC	NN	CC	TT	CC
1105549|F|0-60:T>A-60:T>A	T/A	TGCAGTCGTACTGGCAAGTTCAAGTAGTTGCGCCGTGCTGTGCCTCATTTGGAGTAGTACAAGCCTTGT	3B|096.356486800|1105549|1105549	TT	AA	TT	AA	AA	AA	AA	AA	TT	TT	TT	AA	TT	AA	AA	AA	TT	TT	TT	TT	TT	NN	TT	TT	TT	AA	AA	AA	AA	AA	AA	TT	TT	TT	TT	AA	AA	AA	TT	TT	AA	AA	TT	AA	TT	AA
1130481|F|0-24:G>C-24:G>C	G/C	TGCAGGCTTTCGTCATGCCATGGTCGGCTGCTACTTAGGAAGCTTATTACAGTGATGGCAAAATGGTCC	3B|098.764420040|1130481|1130481	CC	GG	CC	GG	GG	GG	GG	GG	CC	CC	CC	GG	CC	GG	GG	GG	CC	CC	CC	CC	CC	GG	CC	CC	CC	GG	GG	GG	GG	GG	GG	CC	CC	CC	CC	GG	GG	GG	CC	CC	GG	GG	CC	GG	CC	GG
1103476|F|0-51:T>C-51:T>C	T/C	TGCAGAAACTATTGTAGAGGACAGTGAACAGCGCTTAGCGGTCACGTTGACCGAAAGAAAGAAAAAGAT	3B|115.557833600|1103476|1103476	CC	TT	CC	CC	CC	TT	NN	TT	TT	TT	NN	TT	NN	TT	TT	TT	CC	CC	CC	CC	CC	NN	TT	TT	TT	TT	NN	TT	TT	NN	TT	CC	CC	CC	NN	TT	CC	TT	CC	CC	TT	TT	NN	TT	CC	TT
4993527|F|0-16:G>A-16:G>A	G/A	TGCAGCACGGGAAGCAAGAACGGCTTGGACTCGTCGGCGAACTCGCCGAGATCGGAAGAGCGGTTCAGC	3A|120.923130600|3033421|3033421	AA	GG	NN	AA	AA	GG	GG	GG	GG	GG	GG	GG	GG	GG	GG	GG	AA	AA	GG	AA	AA	GG	GG	GG	GG	GG	GG	GG	GG	GG	GG	AA	AA	NN	GG	GG	AA	GG	AA	AA	GG	GG	AA	GG	AA	GG
2278232|F|0-43:C>T-43:C>T	C/T	TGCAGTGCACTCGTCCTATATTCCTCCTTGGCGACGTCCTCGATGCCACTGCACGTGTCCCGCAGTAAC	3B|125.343227900|2278232|2278232	CC	TT	NN	CC	CC	NN	TT	NN	TT	TT	TT	TT	NN	CC	NN	TT	TT	TT	TT	CC	TT	CC	TT	TT	TT	TT	TT	TT	TT	TT	TT	CC	NN	CC	NN	TT	CC	NN	TT	CC	TT	TT	CC	TT	CC	NN
9724050|F|0-29:G>A-29:G>A	G/A	TGCAGACATTTTGTTCGTATACCTTTTTCAGATCTCAAAACCCTTTTGACCACCACAGCTAAGCCAAAA	3B|124.265377000|1070212|1070212	AA	GG	AA	AA	AA	GG	GG	GG	GG	GG	GG	GG	GG	AA	AA	GG	GG	GG	GG	AA	GG	AA	GG	GG	GG	GG	GG	GG	GG	GG	GG	AA	AA	AA	GG	GG	AA	GG	GG	AA	GG	GG	AA	GG	AA	NN
1095787|F|0-67:A>C-67:A>C	A/C	TGCAGGTGTGCGGCTGGGCGCGCTTGCCACTACGACACAGCGTCGCTGTTGACGTGATCCAGGCGAACG	3B|121.393661100|1095787|1095787	CC	AA	CC	CC	CC	AA	AA	AA	AA	AA	AA	AA	NN	CC	CC	AA	AA	AA	AA	CC	AA	CC	AA	AA	AA	AA	AA	AA	AA	AA	AA	CC	CC	NN	AA	AA	CC	AA	AA	CC	AA	AA	CC	AA	CC	AA
3939311|F|0-30:C>G-30:C>G	C/G	TGCAGCCACGGTGCCTTCCTCGTTCACCTCGAGGACCGCCTTGTGGAACACCTCGTCCAGGCGCACGTC	3B|138.491492100|2245961|2245961	CC	GG	CC	CC	CC	GG	GG	GG	GG	GG	GG	GG	GG	GG	GG	GG	GG	GG	GG	GG	GG	CC	GG	GG	GG	GG	GG	GG	GG	GG	GG	CC	CC	CC	GG	CG	CC	GG	GG	CC	GG	GG	CC	GG	CC	GG
5970871|F|0-23:C>G-23:C>G	C/G	TGCAGCTGCTGCTCTCGCTCGTGGTCGCCGTTGGCGGCCGCCTCGCCGCCGTCCGAGATCGGAAGAGCG	3B|138.386892800|1160118|1160118	CC	GG	CC	CC	CC	GG	GG	GG	GG	GG	GG	GG	GG	GG	GG	GG	GG	GG	GG	GG	GG	CC	GG	GG	GG	GG	GG	GG	GG	GG	GG	CC	CC	CC	GG	CG	CC	GG	GG	NN	GG	GG	CC	GG	CC	GG
1239079|F|0-29:G>A-29:G>A	G/A	TGCAGCGGGATCAAGCTCAGGAACATCAGACTGAGGTACCGGCACCAGCGGCCGGCGCAGGCCAAGTGC	3B|132.765384500|381533|wPt-3541	AA	GG	AA	AA	AA	GG	GG	GG	GG	GG	GG	GG	GG	GG	GG	GG	GG	GG	GG	GG	GG	AA	GG	GG	GG	GG	GG	GG	GG	GG	GG	AA	AA	NN	GG	GG	NN	GG	GG	AA	GG	GG	AA	GG	AA	GG
100080418|F|0-23:G>T-23:G>T	G/T	TGCAGGCTGACCCTGGAGTCGCCTCTGGTGTGCAGCAGCTCCCTGTCCGAGATCGGAAGAGCGGTTCAG	3B|138.682196600|3946694|3946694	TT	GG	TT	TT	TT	GG	GG	GG	GG	GG	GG	GG	GG	GG	GG	GG	GG	GG	GG	GG	GG	TT	GG	GG	GG	GG	GG	GG	GG	GG	GG	TT	TT	TT	GG	GT	TT	GG	GG	TT	GG	GG	TT	GG	TT	GG
1862496|F|0-22:G>A-22:G>A	G/A	TGCAGCTGCTCGCCAAGCAGGGAAGGAAGGGAGGCGCTCGTGCTACCCTCGCCGTCGACGGCGGCGGCG	3B|142.738508300|4329204|4329204	GG	AA	GG	GG	GG	GG	GG	GG	AA	GG	GG	GG	GG	AA	AA	AA	AA	AA	AA	AA	AA	AA	AA	AA	AA	AA	AA	AA	AA	AA	AA	GG	GG	NN	AA	GG	GG	AA	AA	GG	AA	AA	GG	AA	AA	GG
1219099|F|0-27:C>T-27:C>T	C/T	TGCAGCTGCACGTACTGTCAAGCTACCTCAACTGAAATGTAGAGGAGTGGAGGTTGTGCCCCGAGATCG	3B|142.160473700|1219099|1219099	CC	TT	CC	CC	CC	CC	CC	CC	TT	CC	CC	CC	CC	TT	TT	TT	TT	TT	TT	TT	TT	TT	TT	TT	TT	TT	TT	TT	TT	TT	TT	CC	CC	NN	TT	CC	CC	TT	TT	CC	TT	TT	CC	TT	TT	CC
1003977|F|0-43:T>C-43:T>C	T/C	TGCAGATCGCGCTGACGGCCAGAGGCGAGCGCCCGTGGGCCTGCATGGGGGACTCCGCGGTGCAATCCT	3B|141.658783900|1003977|1003977	TT	CC	TT	TT	TT	TT	TT	TT	CC	TT	TT	TT	NN	CC	CC	CC	CC	CC	CC	CC	CC	CC	CC	CC	CC	CC	CC	CC	CC	CC	CC	TT	TT	TT	CC	TT	TT	CC	CC	TT	CC	CC	TT	CC	CC	TT
1239839|F|0-39:G>T-39:G>T	G/T	TGCAGTTTTTCAGTCGCATGTCCTCAAGAGCAGGGCACCTCGAACTGATGTGCCTGGCAAAGTAACCGT	3B|144.541176600|1239839|1239839	TT	GG	TT	TT	TT	TT	TT	TT	GG	TT	TT	TT	TT	GG	GG	GG	GG	GG	GG	GG	GG	GG	GG	GG	GG	GG	GG	GG	GG	GG	GG	TT	TT	TT	GG	GG	TT	GG	GG	TT	GG	GG	TT	GG	GG	TT
1187345|F|0-29:C>T-29:C>T	C/T	TGCAGTGCCGGCCGCCGCTCAGGGGAAGATGGGGCCTCCCGCTCCTAAGCTATCGTCCAACTTCAAGAC	3B|144.558750700|1187345|1187345	TT	CC	TT	TT	NN	TT	TT	TT	NN	TT	TT	TT	TT	CC	CC	NN	CC	CC	NN	NN	NN	NN	NN	CC	NN	CC	CC	NN	NN	CC	CC	TT	TT	TT	NN	CC	TT	NN	NN	TT	CC	CC	NN	NN	NN	TT
1206370|F|0-44:C>T-44:C>T	C/T	TGCAGAAGAGATGGTCCGTGCCCGAGCACACGAGCTCTTAACCATAGCAGCGCCCATGGGTCTGGCCGA	3B|146.178874800|1206370|1206370	TT	CC	TT	TT	TT	TT	TT	TT	TT	TT	TT	TT	TT	CC	CC	CC	CC	CC	CC	TT	CC	CC	CC	CC	CC	CC	CC	CC	CC	CC	CC	TT	TT	TT	TT	CC	TT	CC	CC	TT	CC	CC	TT	CC	CC	TT
2295410|F|0-38:A>G-38:A>G	A/G	TGCAGGGGAGTACAGGGACCTCGAGGGCGGCGGCGGCAGCAAGGACGACCAAGGGGCCCCGAGATCGGA	3B|145.096782700|2295410|2295410	GG	AA	GG	GG	GG	GG	GG	NN	NN	GG	GG	GG	GG	AA	AA	AA	AA	AA	AA	GG	AA	AA	AA	AA	AA	AA	AA	AA	AA	AA	AA	GG	GG	NN	GG	AA	NN	AA	AA	NN	AA	AA	GG	AA	AA	GG
4910194|F|0-25:C>T-25:C>T	C/T	TGCAGAGCAGTATTGTACACTTGCTTGTTATCGCGGCCATGATACAGCCTTCTGTGGCAGGGTCATCCG	3B|145.561936500|1863111|1863111	TT	CC	TT	TT	TT	TT	TT	TT	TT	TT	TT	TT	NN	CC	CC	CC	CC	CC	CC	TT	CC	CC	CC	CC	CC	CC	CC	CC	CC	CC	CC	TT	NN	TT	TT	CC	TT	CC	CC	TT	CC	CC	TT	CC	CC	TT
2268570|F|0-35:C>T-35:C>T	C/T	TGCAGCCGACGGAGCTCGCGAGCCACGTGAGCTCCTGCTGCCCTGCTCTCGAGGACTTGAAACTGCAAG	3B|153.712963800|2268570|2268570	CC	TT	NN	NN	NN	CC	NN	NN	CC	NN	NN	NN	NN	TT	TT	TT	TT	TT	TT	NN	TT	TT	TT	TT	TT	TT	TT	TT	TT	TT	TT	CC	NN	NN	CC	TT	CC	TT	TT	NN	TT	TT	CC	TT	TT	NN
1128548|F|0-48:C>G-48:C>G	C/G	TGCAGCCGCGCGTGCGCCACGACGAGCAGGAGCGCGAGGGGAAGGAGGGGGAAGGACGACATGGCCGCC	3B|152.632099100|1128548|1128548	CC	GG	CC	CC	CC	CC	CC	CC	CC	CC	CC	CC	CC	GG	GG	GG	GG	GG	GG	CC	GG	GG	GG	GG	GG	GG	GG	GG	GG	GG	GG	CC	CC	CC	CC	GG	CG	GG	GG	CC	GG	NN	CC	GG	GG	CG
1092165|F|0-13:G>A-13:G>A	G/A	TGCAGTCTGAGCAAGTCAGGCGATTCATGGCAGCCATTCACAAGATCATGATCCCCGAGATCGGAAGAG	3B|159.791835100|1091257|1091257	AA	GG	NN	AA	AA	AA	AA	AA	AA	AA	AA	AA	NN	GG	NN	GG	GG	GG	GG	AA	GG	GG	GG	GG	GG	GG	GG	GG	GG	GG	GG	AA	AA	NN	AA	GG	AA	GG	GG	NN	GG	GG	AA	GG	GG	AA
3064366|F|0-40:A>T-40:A>T	A/T	TGCAGACTGTTTTCACCAATAAGACGCAACAACTGATTTCTGTATCCGAGATCGGAAGAGCGGTTCAGC	1B|099.624636890|3064366|3064366	TT	AA	TT	AA	AA	TT	TT	TT	TT	TT	TT	TT	TT	TT	TT	TT	TT	TT	TT	TT	AA	AA	AA	AA	AA	AA	AA	AA	AA	AA	AA	TT	TT	AA	TT	TT	AA	AA	TT	NN	AA	AA	AA	AA	AA	TT
100058185|F|0-53:A>T-53:A>T	A/T	TGCAGAACACTGGAGCCATTCCCGCCTGATTCAACAAAAGCAAATAGAAAATCTATCAGCATGGCACGT	1B|095.323376730|1072827|1072827	TT	AA	TT	AA	AA	TT	TT	TT	TT	TT	TT	TT	TT	TT	TT	TT	TT	TT	NN	TT	AA	AA	AA	AA	AA	AA	AA	AA	AA	AA	AA	TT	TT	NN	TT	TT	AA	AA	TT	AA	AA	AA	AA	AA	AA	TT
3946672|F|0-54:C>A-54:C>A	C/A	TGCAGGAAGCCCACGAGCTCCTCATGTCCTGCCAGAGGAGGAGCGCGGCGTACCATTTTTTCATGGCTG	3A|119.947518000|1267664|1267664	AA	CC	AA	AA	AA	AA	AA	AA	AA	AA	AA	AA	NN	NN	NN	NN	AA	AA	NN	AA	CC	CC	AA	NN	AA	CC	CC	CC	AA	NN	AA	CC	NN	AA	NN	CC	CC	CC	AA	CC	NN	CC	NN	CC	CC	AA
3064372|F|0-53:G>A-53:G>A	G/A	TGCAGCAGTAGACAAGGAGAATAATACTCACCATCTCCAGCACTCGAGGCCGTACCAGCCAAAGGATCC	3A|050.547311650|3064372|3064372	GG	AA	AA	AA	AA	AA	AA	AA	AA	GG	GG	AA	GG	GG	GG	GG	GG	GG	GG	GG	AA	AA	GG	GG	GG	AA	AA	AA	GG	GG	GG	GG	GG	AA	GG	NN	GG	AA	GG	NN	AA	AA	GG	AA	AA	AA
1091170|F|0-60:A>G-60:A>G	A/G	TGCAGGGAGGGGAGCAAAACCCCGCACCCGCCCAGATTGAGCAGCCCCATGCTCGCGTTTGGCGGCACC	3A|047.727743070|1091170|1091170	GG	AA	AA	AA	AA	AA	AA	AA	AA	GG	GG	AA	NN	GG	GG	GG	GG	GG	GG	GG	GG	AA	GG	GG	GG	AA	AA	AA	NN	AA	AA	GG	GG	AA	GG	GG	GG	AA	GG	AA	AA	AA	GG	AA	AA	AA
3953602|F|0-10:C>G-10:C>G	C/G	TGCAGCAGGAGTTTGGGGTCGTCCTGGACGGCAGCGACCGAGATCGGAAGAGCGGTTCAGCAGGAATGC	3A|047.727743070|3953602|3953602	CC	GG	GG	GG	GG	GG	GG	GG	GG	CC	CC	GG	CC	CC	CC	CC	CC	CC	CC	CC	CC	NN	CC	CC	CC	GG	GG	GG	GG	GG	GG	CC	CC	GG	CC	CC	CC	GG	CC	GG	GG	GG	CC	GG	GG	GG
2257185|F|0-25:A>C-25:A>C	A/C	TGCAGAACATCCCTCCCCAGTACTGCACCTACTTCGACAAGATCAGGGAGCCATCCCCAGGTGACGCAT	3A|043.995214750|2257185|2257185	AA	CC	CC	CC	CC	AA	AA	AA	AA	AA	AA	AA	AA	AA	NN	AA	AA	AA	AA	AA	AA	CC	AA	AA	AA	CC	CC	CC	CC	CC	CC	AA	AA	CC	AA	AA	AA	CC	AA	CC	CC	CC	AA	CC	CC	CC
4396068|F|0-19:A>G-19:A>G	A/G	TGCAGCCAACACCTTCCCAGAGACAGCAGTCAGTGCCATCCTGCCATGAGTCGAGGGCGCTGGGGTAGC	3B|019.126953840|1863803|1863803	AA	GG	AA	GG	GG	AA	AA	AA	AA	AA	AA	NN	AA	AA	AA	AA	GG	GG	AA	GG	GG	GG	AA	AA	AA	GG	GG	GG	GG	GG	GG	AA	AA	GG	GG	AA	AA	AA	AA	AA	AA	AA	AA	GG	NN	GG
2254212|F|0-48:T>C-48:T>C	T/C	TGCAGCAAATGGTTGGGGATCTTGGTGCAGAGAGCACCAGGAGTTTCTCGCCACTGCGCCGCTGTATCT	2B|073.398270570|2254212|2254212	CC	TT	CC	TT	TT	TT	TT	TT	TT	TT	TT	TT	TT	CC	CC	CC	TT	TT	TT	TT	TT	CC	TT	TT	TT	TT	TT	TT	CC	CC	CC	TT	TT	TT	CC	TT	TT	CC	TT	TT	CC	CC	CC	CC	TT	CC
998506|F|0-38:T>A-38:T>A	T/A	TGCAGCGCTAAATAGGAAATCCCCGCTCCCCGCATCGTAATGTGAACCGTACGCACCGAGATCGGAAGA	4B|075.847782130|998506|998506	AA	TT	AA	TT	TT	AA	AA	AA	AA	AA	AA	AA	AA	AA	AA	TT	TT	TT	TT	AA	AA	TT	TT	TT	TT	AA	AA	AA	AA	AA	AA	TT	TT	NN	TT	TT	TT	AA	AA	TT	AA	AA	AA	TT	TT	AA
100065393|F|0-17:A>G-17:A>G	A/G	TGCAGGTTATGGCCGTCGCCACTCAAGGGTCACCGAGATCGGAAGAGCGGTTCAGCAGGAATGCCGAGA		AA	GG	AA	GG	GG	AA	AA	AA	AA	AA	AA	AA	AA	AA	AA	GG	GG	GG	GG	AA	AA	GG	GG	GG	GG	AA	AA	AA	AA	AA	AA	GG	GG	AA	GG	GG	GG	AA	AA	GG	AA	AA	AA	GG	AA	AA
1090994|F|0-22:G>C-22:G>C	G/C	TGCAGCATGAGGTGGAAGGCCTCGAGGTGCAGACCAGTGACGGCAACTGGATCGCCGTGCCGCCTCAGC	4B|076.961490920|1090994|1090994	GG	CC	GG	CC	CC	GG	GG	GG	GG	GG	GG	GG	GG	GG	GG	CC	CC	CC	CC	GG	GG	CC	CC	CC	CC	GG	GG	GG	GG	GG	GG	CC	CC	GG	CC	CC	CC	GG	GG	CC	GG	GG	GG	CC	GG	GG
3026342|F|0-23:C>G-23:C>G	C/G	TGCAGCGCCTCGACCTTCCGCCCGAGGATGCACACCCGAGATCGGAAGAGCGGTTCAGCAGGAATGCCG	4B|076.961490920|3026342|3026342	CC	GG	CC	GG	GG	CC	CC	CC	CC	CC	CC	CC	CC	CC	CC	GG	GG	GG	GG	CC	CC	GG	GG	GG	GG	CC	CC	CC	CC	CC	CC	GG	GG	NN	GG	GG	GG	CC	CC	GG	CC	CC	CC	GG	CC	CC
1220880|F|0-28:T>C-28:T>C	T/C	TGCAGTGTAATTAAGTTCTCTAGTTAACCAATCAGCTCGTCCATACTAGCAGCAGGCAGCAGGAAGCTT	4B|072.135283750|1220880|1220880	CC	TT	CC	TT	NN	CC	CC	CC	CC	CC	CC	CC	CC	CC	CC	TT	TT	TT	CC	CC	CC	TT	TT	TT	TT	CC	CC	CC	CC	CC	CC	CC	CC	CC	TT	NN	TT	CC	CC	TT	CC	CC	CC	TT	TT	CC
1017576|F|0-38:T>C-38:T>C	T/C	TGCAGGGAACAGCAGCAGGCTCACACTGGAGGTGGGCGCAGGCGGCCGACACATGGCTCACCTAGTGCA	4B|071.906909900|1017576|1017576	CC	TT	CC	TT	TT	CC	CC	CC	CC	CC	CC	CC	NN	CC	CC	TT	TT	TT	CC	CC	CC	TT	TT	TT	TT	CC	CC	CC	CC	CC	CC	CC	CC	CC	TT	NN	TT	CC	CC	TT	CC	CC	CC	TT	TT	CC
4909511|F|0-25:C>G-25:C>G	C/G	TGCAGGAAGGGACAACCAGAAGTGCGTCCGAGATCGGAAGAGCGGTTCAGCAGGAATGCCGAGACCGAT	4B|069.949058280|4909511|4909511	GG	CC	GG	CC	CC	GG	GG	GG	GG	GG	GG	GG	CC	GG	GG	CC	CC	CC	GG	GG	GG	CC	CC	GG	CC	GG	GG	GG	CC	CC	CC	GG	GG	GG	CC	CC	CC	GG	GG	NN	GG	GG	GG	CC	CC	GG
1380954|F|0-27:G>T-27:G>T	G/T	TGCAGCCTGATCACATCATGTAAAACATCTGCCTAATTAACATGCGCATGCAAGTCGCCTGCTGCTGAC	4B|068.881348810|1380954|1380954	GG	TT	GG	TT	TT	GG	GG	GG	GG	GG	GG	GG	NN	GG	GG	TT	TT	TT	GG	GG	GG	TT	TT	GG	TT	NN	GG	GG	NN	TT	TT	GG	GG	NN	TT	TT	TT	NN	GG	NN	GG	GG	GG	TT	TT	NN
997944|F|0-19:C>T-19:C>T	C/T	TGCAGAAGAAGGACGGGAGTAGAATCATGGCGAGTTCGTCGTGTGAGAACACGGAGGCGACGGCGAAGT	4B|064.324825090|997944|997944	TT	CC	TT	CC	CC	TT	TT	TT	CC	TT	TT	CC	NN	TT	TT	CC	CC	CC	TT	TT	TT	CC	CC	TT	CC	CC	CC	TT	CC	CC	CC	TT	TT	TT	CC	CC	CC	TT	TT	CC	TT	TT	TT	CC	CC	TT
1126576|F|0-38:A>G-38:A>G	A/G	TGCAGCACATCTAAACTATTTGACACAACAGCCAGATTGGGTACGGAAGATGAGAAAGAGGGCCTGGAC	4B|062.270263910|1126576|1126576	AA	GG	AA	GG	GG	AA	NN	AA	GG	AA	AA	GG	GG	AA	AA	GG	GG	GG	AA	AA	AA	GG	GG	AA	GG	GG	GG	AA	GG	GG	AG	AA	AA	AA	GG	GG	GG	AA	AA	GG	AA	AA	AA	GG	GG	AA
1210966|F|0-43:A>G-43:A>G	A/G	TGCAGCTGGGAAGGCGTGACGTGCAGCCATCGGAGGCCGGCGCGGGTGGTGGCGTTGATATTGAACGGC	4B|062.863553560|1210966|1210966	AA	GG	AA	NN	GG	AA	AA	AA	GG	AA	AA	GG	GG	AA	AA	GG	GG	GG	AA	AA	AA	GG	AA	AA	AA	GG	GG	AA	GG	NN	GG	AA	AA	AA	GG	GG	GG	AA	AA	NN	AA	AA	AA	GG	GG	AA
4393686|F|0-17:C>T-17:C>T	C/T	TGCAGCAGCGCCCTCCATGGGCTCGACAGCGCCGACGCGGCCGCGCCACCGCCGAGATCGGAAGAGCGG	4B|062.957329600|4393686|4393686	CC	TT	CC	TT	TT	CC	CC	CC	TT	CC	CC	TT	TT	CC	NN	TT	TT	TT	CC	CC	CC	TT	CC	CC	CC	TT	TT	CC	TT	TT	TT	CC	CC	NN	TT	NN	TT	CC	CC	TT	NN	CC	CC	TT	TT	CC
1125612|F|0-15:C>T-15:C>T	C/T	TGCAGCCGTACGTCATGCCAACATGAGGAGATGCGTACGTATCAGGCAACAAAAAGACCACCAAAAGCT	4B|052.142430520|1125612|1125612	TT	CC	TT	CC	CC	TT	TT	TT	TT	TT	TT	CC	CC	TT	TT	CC	CC	CC	TT	TT	CC	NN	TT	NN	TT	CC	CC	TT	CC	NN	CC	TT	TT	TT	CC	CC	CC	CC	TT	CC	CC	CC	TT	CC	CC	TT
3570104|F|0-35:C>G-35:C>G	C/G	TGCAGCTGGAGGCAGTACTCGAGGTTCCACAGCACGTCGCCCATGGACACGGCCGAGATCGGAAGAGCG	4B|058.154596030|3570104|3570104	GG	CC	GG	CC	CC	GG	GG	GG	GG	GG	GG	CC	NN	GG	GG	CC	CC	CC	GG	GG	CC	CC	GG	GG	GG	CC	CC	GG	CC	GG	CC	GG	GG	GG	CC	CC	CC	CC	GG	CC	CC	CC	GG	CC	CC	GG
2327557|F|0-33:A>T-33:A>T	A/T	TGCAGGAGACGCACGTCAACAGGGACGCCTTCGTGGACAGCGGCGCCGTCACCATGCAGCTCCCCGCCG		AA	TT	AA	TT	TT	AA	AA	AA	AA	AA	AA	TT	TT	AA	AA	TT	TT	TT	AA	AA	TT	TT	AA	AA	AA	TT	TT	AA	TT	AA	TT	AA	AA	AA	TT	TT	TT	TT	AA	TT	TT	TT	AA	TT	TT	AA
3025153|F|0-31:A>T-31:A>T	A/T	TGCAGGTTAATTTCAGTACTATACTGGCCGCTGGGATATCATCCCGAGATCGGAAGAGCGGTTCAGCAG	4B|052.420039140|3025153|3025153	AA	TT	AA	TT	TT	AA	AA	AA	AA	AA	AA	TT	NN	AA	AA	TT	TT	TT	TT	AA	TT	TT	AA	AA	AA	TT	TT	AA	TT	AA	TT	AA	AA	AA	TT	TT	TT	TT	AT	NN	TT	TT	AA	TT	TT	AA
1133223|F|0-36:G>A-36:G>A	G/A	TGCAGGTACGCCTTTGTCGTCCGATGTATGCATGGGAGAAGTGGGCGGGACGTCTACGATGGTGGCGAT		AA	GG	AA	GG	GG	AA	AA	NN	AA	AA	NN	GG	NN	AA	AA	GG	GG	GG	GG	AA	GG	GG	AA	AA	AA	GG	GG	AA	GG	AA	GG	AA	AA	GA	GG	GG	GG	GG	AA	GG	GG	GG	AA	GG	GG	AA
10592759|F|0-37:C>G-37:C>G	C/G	TGCAGTGCCTTTGGTTATCCTGTAGCGGTACGTGGAGGAAGGCGACGACGGTGTTGCTGCCATGCCAGG		CC	GG	NN	GG	GG	CG	GG	CG	CC	CC	CC	GG	GG	CC	CC	GG	CC	CC	CC	CC	GG	GG	CC	CC	CC	GG	GG	CC	GG	CC	NN	CC	CC	CC	NN	GG	GG	CC	CC	NN	CC	CC	CC	GG	GG	CC
1202423|F|0-56:C>A-56:C>A	C/A	TGCAGCTCCCAGCAGCCCAATATGGGCCTTGTCAGCTCCAGCCCAGTGCCATGAGCAACCTATTGCACC	4B|047.121368210|1202423|1202423	CC	AA	CC	AA	AA	CC	AA	CA	CC	CC	CC	AA	AA	CC	CC	AA	CC	CC	CC	CC	AA	AA	CC	CC	CC	AA	AA	CC	AA	CC	AA	CC	CC	CC	AA	AA	AA	CC	CC	AA	CC	CC	CC	AA	AA	CC
4988917|F|0-21:T>C-21:T>C	T/C	TGCAGACGCTGAAGAGGTCCGCCGCTCTGGATGGGTATGGCGGCGGCGGTGGCGGCGGGGAAGCACGGA		CC	TT	CC	TT	TT	TC	TT	TC	CC	CC	CC	TT	TT	TC	CC	TT	CC	CC	CC	CC	TT	TT	CC	CC	CC	TT	TT	CC	TT	CC	TT	CC	CC	CC	TT	TT	TT	CC	CC	TT	CC	CC	CC	TT	TT	CC
998971|F|0-22:T>C-22:T>C	T/C	TGCAGTTGAGTCGGTTGCCGCCCGCGTTTTCTGGAGTCTCTATTCTGCCGAGATCGGAAGAGCGGTTCA	4B|046.759584190|998971|998971	TT	CC	TT	CC	CC	TT	CC	TC	TT	TT	TT	CC	CC	TT	TT	CC	TT	TT	TT	TT	CC	CC	TT	TT	TT	CC	CC	TT	CC	TT	CC	TT	TT	TT	CC	CC	CC	TT	TT	CC	TT	TT	TT	CC	CC	NN
1073286|F|0-27:T>C-27:T>C	T/C	TGCAGATGGTGCCCCGAGCATTCAATGCGTTCACAGTAATAAGTATAGATGTAGAACTCAGGCCGAGAT	4B|051.263568260|1073286|1073286	CC	TT	CC	TT	TT	CC	TT	TC	CC	CC	CC	TT	TT	CC	CC	TT	CC	CC	CC	CC	TT	TT	CC	CC	CC	TT	TT	CC	TT	CC	TT	CC	CC	CC	TT	TT	TT	CC	CC	TT	CC	CC	CC	TT	TT	CC
1125266|F|0-55:G>A-55:G>A	G/A	TGCAGCAAACTGCCCCCGCTTCGCACACGGGCGAGCGCGGAGCGATGCTTTTTGGACCGAGATCGGAAG	4B|049.016473990|1125266|1125266	GG	AA	GG	AA	AA	GG	AA	GA	GG	GG	GG	AA	NN	GG	GG	AA	GG	GG	GG	GG	AA	AA	GG	GG	GG	AA	AA	GG	AA	GG	AA	GG	GG	GG	AA	AA	AA	GG	GG	AA	GG	GG	GG	AA	AA	GG
100006874|F|0-13:T>G-13:T>G	T/G	TGCAGATGCCCATGCAGCGTTAAGACGGGCATGTGATGCCCGAGAGCGATCGCTCGCTCGCTCGACCCA	4B|041.955175280|2279251|2279251	TT	GG	TT	GG	GG	TT	GG	TG	TG	TT	TT	GG	GG	TT	TT	GG	TT	TT	TT	TT	GG	GG	TT	TT	TT	GG	GG	TT	GG	TT	GG	TT	TT	TT	GG	GG	NN	TT	TT	GG	TT	TT	TT	GG	GG	TT
4988945|F|0-14:C>A-14:C>A	C/A	TGCAGCCTGCTCGAACAGGAACATGGCTTCTGAAGACGGTACCGCTGCCGAGATCGGAAGAGCGGTTCA	4B|041.968721820|3956659|3956659	AA	CC	AA	CC	CC	AA	CC	CA	CA	AA	AA	CC	CC	AA	AA	CA	AA	AA	AA	AA	CC	CC	AA	AA	AA	CC	CC	AA	CC	AA	CC	AA	AA	AA	CC	CC	CC	AA	AA	CC	AA	AA	AA	AA	CC	AA
1091011|F|0-15:T>C-15:T>C	T/C	TGCAGCACACGTAGGCACAACATGTTAGTAAAGACCTGGATCGGCTCCGTTACCGAGATCGGAAGAGCG	4B|041.968721820|1091011|1091011	TT	CC	TT	CC	CC	TC	CC	TC	TC	TT	TT	CC	CC	TT	TT	CC	TT	TT	TT	TT	CC	CC	TT	TT	TT	CC	CC	TT	NN	TT	CC	TT	TT	TT	CC	CC	CC	TT	TT	CC	TT	TT	TT	TT	CC	TT
1718061|F|0-39:C>T-39:C>T	C/T	TGCAGGCTTACCGCGGGGAGACGGAGGCCGGCCGAAGGGTGACGGGGAGGGGAGGAGCGAGGCCAATGG		CC	TT	CC	TT	TT	CC	TT	CC	TT	CC	CC	TT	CT	CC	CC	TT	CC	CC	CC	CC	TT	TT	CC	CC	CC	CC	CC	CC	TT	CC	TT	CC	CC	NN	TT	TT	TT	CC	CC	NN	CC	CC	CC	CC	TT	CC
1095554|F|0-27:C>T-27:C>T	C/T	TGCAGCACGGATGATGACGATGTGCTGTTGCGTTTGTGCTCATTTCATTTCTGGTGATATAATTAAGAA	4B|041.968721820|1095554|1095554	CC	TT	CC	TT	TT	CT	TT	CT	TT	CC	CC	TT	TT	CC	CC	TT	CC	CC	CC	CC	TT	TT	CC	CC	CC	TT	TT	CC	TT	CC	TT	CC	CC	CC	TT	TT	TT	CC	CC	CC	CC	CC	CC	CC	TT	CC
1132777|F|0-49:G>A-49:G>A	G/A	TGCAGCTCTCACCTTTGCTTGCAGATGCATATGCAGATGGCCAATCTCGACCGTCCGAGATCGGAAGAG	4B|039.678749730|1132777|1132777	AA	GG	AA	GG	GG	GA	GG	GA	GA	AA	AA	GG	GG	AA	AA	GG	AA	AA	AA	AA	GG	GG	AA	AA	AA	GG	GG	AA	GG	AA	GG	AA	AA	AA	GG	GG	GG	AA	AA	AA	AA	AA	GA	AA	GG	AA
100058161|F|0-15:A>C-15:A>C	A/C	TGCAGAAACGCTTCCCCCATGGTGAGTCCTACGACCATGCACGCACGGCCATCTTTCTTGACCGAGATC		CC	AA	CC	AA	AA	CC	AA	AC	AA	CC	CC	AA	AA	CC	CC	AA	CC	CC	CC	CC	AA	AA	CC	CC	CC	AA	AA	CC	AA	CC	AA	CC	CC	CC	AA	AA	AA	CC	CC	CC	CC	CC	CC	CC	AA	CC
1077022|F|0-26:T>A-26:T>A	T/A	TGCAGCAGGCAAATTGCATTGCAGAGAGTAATCTCCATTGGAAAAGGAAACCGAGATCGGAAGAGCGGT	4B|039.135408810|1077022|1077022	TT	AA	TT	AA	AA	TT	AA	TA	TA	TT	TT	AA	AA	TT	TT	AA	TT	TT	TT	TT	AA	AA	TT	TT	TT	AA	AA	TT	AA	TT	AA	TT	TT	NN	AA	AA	AA	TT	TT	TT	TT	TT	TT	TT	AA	TT
1221215|F|0-20:A>G-20:A>G	A/G	TGCAGCAAAGAAAGGAGAGCGCGAGGGGGTGGCCCAGGCCCTTACCGTGAACAGCTCGCCGAGATCGGA	4B|038.228218960|1221215|1221215	AA	GG	AA	GG	GG	AA	GG	AG	AG	AA	AA	GG	GG	AA	AA	GG	AA	AA	AA	AA	GG	GG	AA	AA	AA	AA	AA	AA	GG	AA	GG	AA	AA	AA	GG	GG	GG	AA	AA	AA	AA	AA	AA	AA	GG	AA
1139168|F|0-30:C>G-30:C>G	C/G	TGCAGGCGGCGCTCCAGATCATCCATCCCCGCTGAGCACGGCAGAATGCAGATCTCTGCACTCGCTTGC	4B|039.135408810|1139168|1139168	GG	CC	GG	CC	CC	CG	CC	CG	CC	GG	GG	CC	CC	GG	GG	CC	GG	GG	GG	GG	CC	CC	GG	GG	GG	GG	GG	GG	CC	GG	CC	GG	GG	GG	CC	CC	CC	GG	GG	GG	GG	GG	GG	NN	CC	GG
1126358|F|0-21:A>G-21:A>G	A/G	TGCAGTACGAATACGGAGGTGGCAGCATGTAACTGACCAAACAGACACGGCGCCTGACCCGTGCCACCA	4B|039.032545840|1126358|1126358	GG	AA	GG	AA	AA	AG	AA	AG	AA	GG	GG	AA	AA	GG	GG	AA	GG	GG	GG	GG	AA	AA	GG	GG	GG	GG	GG	GG	AA	GG	AA	GG	GG	GG	AA	AA	AA	GG	GG	GG	GG	GG	GG	GG	AA	GG
1708201|F|0-30:T>C-30:T>C	T/C	TGCAGTGTGCGCTGCGCTGCGTGTAGTGGCCGGCTGGCTCCCTGACAAGTGGGGCCGAGATCGGAAGAG	4B|037.868121670|1708201|1708201	CC	TT	CC	TT	TT	TT	TT	TT	TT	CC	NN	TT	TT	CC	CC	TT	NN	CC	CC	CC	TT	TT	CC	CC	CC	NN	CC	TT	TT	TT	TT	CC	CC	NN	TT	TT	TT	CC	CC	NN	CC	CC	NN	CC	TT	CC
3222467|F|0-7:C>T-7:C>T	C/T	TGCAGCATCGAGTCATCGTCGCATGGGGAGAGCGCCGCGCCGCCGCCGAGATCGGAAGAGCGGTTCAGC	4B|037.726454160|3222467|3222467	TT	CC	TT	CC	CC	CT	CC	CT	CT	TT	TT	CC	NN	TT	TT	CC	TT	TT	TT	TT	CC	CC	TT	TT	TT	TT	TT	CC	CC	CC	CC	TT	TT	NN	CC	CC	CC	TT	TT	TT	TT	TT	TT	TT	CC	TT
1088410|F|0-18:G>A-18:G>A	G/A	TGCAGAAAGGTACCACTCATTCGTACATCACTCCAACTGATGTATGAAGGTTGTTCATGGCGACAAAGC	4B|037.726454160|4407433|4407433	GG	AA	GG	AA	AA	GG	AA	GA	GA	GG	GG	AA	AA	GG	GG	AA	GG	GG	GG	GG	AA	AA	NN	GG	GG	GG	GG	AA	AA	AA	AA	GG	GG	GG	AA	AA	AA	GG	GG	GG	GG	NN	GG	GG	NN	GG
1123432|F|0-9:C>G-9:C>G	C/G	TGCAGAGTCGAGAAGCTGCTGGTGTCTTCTCCACGACAGCGGACCAAACCAATCCCGAGATCGGAAGAG	4B|036.725606080|1123432|1123432	CC	GG	CC	GG	GG	CC	GG	CG	CG	CC	CC	GG	GG	CC	CC	GG	CC	CC	CC	CC	GG	GG	CC	CC	CC	CC	CC	GG	GG	GG	GG	CC	CC	CC	GG	GG	GG	CC	CC	NN	CC	CC	CC	CC	GG	CC
1089156|F|0-14:A>G-14:A>G	A/G	TGCAGAGGAGGGACGGGGCGGTGGGGACCTCACCTAGTTGGGCACCAGCAGGGGACAACCCCGAGATCG	4B|037.291065760|1089156|1089156	AA	GG	AA	GG	GG	AG	GG	AG	AG	AA	AA	GG	NN	AA	AA	GG	AA	AA	AA	AA	GG	GG	AA	AA	AA	AA	AA	GG	GG	GG	GG	AA	AA	AA	GG	GG	GG	AA	AA	AA	AA	AA	AA	AA	GG	AA
1079044|F|0-64:A>G-64:A>G	A/G	TGCAGGCCCCGTTCGGCCTGCGCCCGCATCCTCCATCGCCGACTACCAGAACAGAGATAAGAGAGAGAA	2B|073.804427480|1079044|1079044	GG	AA	GG	AA	AA	AG	AA	AG	AG	GG	GG	AA	AA	GG	GG	AA	GG	GG	GG	GG	AA	AA	GG	GG	GG	GG	GG	AA	AA	AA	AA	GG	GG	GG	AA	AA	AA	GG	GG	GG	GG	GG	GG	GG	AA	GG
1093320|F|0-63:G>A-63:G>A	G/A	TGCAGGCTGAAGATGCTGCGTGAACGTAGGCGCTCCTGGGCCCGACGGCGGTCGCAACGGCAAAGCCCC		AA	GG	AA	GG	GG	AA	GG	AA	GA	AA	AA	GG	AA	AA	AA	GG	GG	GG	AA	AA	GG	GG	AA	AA	AA	AA	AA	GG	GG	GG	GG	AA	AA	AA	NN	GG	GG	AA	AA	AA	AA	AA	AA	AA	NN	AA
1388392|F|0-65:T>G-65:T>G	T/G	TGCAGCTCTGGGCGCTCCGCATCTCCCGCGAGCTCGCCTCCACCGTGACCCGCCTGTTTCGCTCCGAGA	4B|031.621027350|1250949|1250949	TT	GG	NN	GG	GG	TG	GG	TG	TG	TT	TT	GG	TT	TT	TT	GG	GG	GG	TT	TT	GG	GG	TT	TT	TT	TT	TT	GG	GG	GG	GG	TT	TT	TT	GG	GG	GG	TT	TT	TT	TT	TT	TT	NN	GG	TT
3064743|F|0-56:T>G-56:T>G	T/G	TGCAGTGTTACCAGAAACAGATGCAGGAAAAGTGCTTCGACCGAGACATCCGCGAGGGTGACCACTGAA	4B|026.772106580|3064743|3064743	GG	TT	GG	GG	GG	GG	TT	TG	TT	GG	NN	TT	GG	GG	GG	TT	TT	TT	GG	GG	TT	GG	GG	NN	GG	GG	GG	TT	TT	TT	TT	GG	GG	GG	TT	NN	NN	NN	GG	NN	GG	NN	GG	GG	GG	GG
6027240|F|0-46:G>C-46:G>C	G/C	TGCAGTACTTCCATGAAGGGTGACATATAGGGTACCCGAGGGCTGCCACGACTTTGTCCATCTCAAAAT		GG	CC	GG	NN	NN	GG	CC	NN	CC	GG	GG	CC	NN	GG	NN	CC	CC	NN	GG	GG	CC	NN	GG	GG	NN	CC	CC	CC	CC	NN	CC	GG	GG	GG	CC	CC	CC	GG	NN	CC	GG	GG	GG	GG	CC	NN
100093655|F|0-13:G>A-13:G>A	G/A	TGCAGGAGGCTTCACGCGAGCACCCAATCTCCCGTGTGTCCACCCCTGGGTTCTCGTCATCGCGCCGAG	1B|043.923531090|1021726|1021726	GG	AA	GG	GG	GG	GA	AA	GA	AA	GG	GG	AA	NN	GG	GG	AA	AA	AA	GG	GG	AA	AA	GG	GG	GG	AA	AA	AA	AA	GA	AA	GG	GG	GG	AA	AA	AA	GG	GG	NN	GG	GG	GG	GG	AA	GG
1036721|F|0-31:G>T-31:G>T	G/T	TGCAGCCTTATCTTGAAAATAAAATATCCATTCGTATGGTTATTTATTTGTTTCTTATTTTTATTATTG	4B|013.092291120|1036721|1036721	TT	GG	TT	TT	NN	TT	GG	GT	GT	TT	NN	GG	TT	TT	NN	NN	GG	GG	TT	TT	GG	NN	TT	TT	TT	GG	GG	GG	GG	GG	GG	TT	TT	TT	TT	GG	NN	TT	TT	GG	TT	TT	TT	TT	GG	NN
3034460|F|0-42:G>T-42:G>T	G/T	TGCAGCTCCTTGATGTGCCTCGTTGCGTCGGAAAGGATCGTCTCCTTGTGCATCTGAATCAATCATATG	4B|014.722963210|3034460|3034460	GG	TT	GG	GG	GG	GG	GT	GT	GT	GG	NN	TT	GG	GG	GG	TT	TT	TT	GG	GG	TT	GT	GG	GG	GG	TT	TT	TT	TT	TT	TT	GG	GG	GG	GG	NN	TT	NN	GG	TT	GG	GG	GG	GG	NN	GT
1092216|F|0-10:C>G-10:C>G	C/G	TGCAGTGCAGGAGACAAGAGAGGGCGGCGGGGGGTCACGAGAGGGTGCAGGTCGCCGAGATCGGAAGAG	4B|012.639290520|1092216|1092216	GG	CC	CC	GG	GG	GG	CG	CG	CG	GG	GG	CC	GG	GG	GG	GG	CC	CC	GG	GG	CC	CG	GG	GG	GG	CC	CC	CC	CC	CC	CC	GG	GG	GG	GG	CC	CC	GG	GG	CC	GG	GG	GG	GG	CC	CC
100032525|F|0-13:G>A-13:G>A	G/A	TGCAGAGGGTCAGAGACACGGAGAGCAGCCTGGAGAAGGTGAAGCGGCAGCTGTCGACGGGATCCGAGA	2D|070.848865970|1263824|1263824	AA	GG	GG	AA	AA	AA	GA	AA	GA	AA	AA	GG	NN	AA	AA	AA	GG	GG	AA	AA	GG	GA	AA	AA	AA	GG	GG	GG	GG	GG	GG	AA	AA	AA	AA	GG	GG	GA	AA	GG	AA	AA	AA	AA	GG	GG
1685894|F|0-12:A>C-12:A>C	A/C	TGCAGTTTGCATCTCCCGGACGCACAAGCAAGAGCAACTTTTGAACTACATTGCATTTTCGCACGTGGC	4B|012.002131820|1685894|1685894	AA	CC	CC	AA	AA	CC	NN	CC	NN	CC	CC	CC	CC	AA	AA	NN	NN	CC	AA	AA	CC	CC	AA	NN	AA	CC	CC	CC	CC	CC	CC	AA	AA	NN	AA	CC	AA	AA	AA	CC	AA	AA	NN	AA	NN	CC
2279754|F|0-31:A>G-31:A>G	A/G	TGCAGTCTCTCAAGATGTACCTCCATGGCATGATTCACAACATGTACGTCGAGGCCTTCAAGTTGCTGC	4B|009.238015145|2279754|2279754	GG	AA	AA	GG	GG	AA	AA	AA	AA	AA	AA	AA	AA	GG	GG	GG	AA	AA	GG	GG	AA	AG	GG	GG	GG	AA	AA	AA	AA	AA	AA	GG	GG	GG	GG	AA	GG	GG	GG	AA	GG	GG	GG	GG	GG	AA
5324164|F|0-7:G>A-7:G>A	G/A	TGCAGTCATCGACCAGCAGGAGGAATGATGCCGAGATCGGAAGAGCGGTTCAGCAGGAATGCCGAGACC		GG	AA	AA	GG	GG	AA	GA	AA	AA	AA	AA	AA	AA	GG	GG	GG	AA	AA	GG	GG	AA	GA	GG	GG	GG	AA	AA	AA	AA	AA	AA	GG	GG	GG	GG	AA	GG	GG	GG	AA	GG	GG	GG	GG	GG	AA
5412102|F|0-27:G>C-27:G>C	G/C	TGCAGGTGGTGATGGTGGAGGTGCTCGCCAGGCTCGCCGAGATCGGAAGAGCGGTTCAGCAGGAATGCC	4B|004.028165550|5412102|5412102	CC	GG	GG	CC	CC	GG	GG	GG	GG	GG	GG	GG	GG	CC	CC	CC	GG	GG	GG	CC	GG	GC	CC	CC	CC	GG	GG	GG	GG	GG	GG	CC	CC	CC	CC	GG	CC	GG	CC	CC	GG	GG	CC	CC	GG	GG
9766819|F|0-10:C>G-10:C>G	C/G	TGCAGGTGGTGATGGTGGAGGTGCTCGCCAGGCTCGCCGAGATCGGAAGAGCGGTTCAGCAGGAATGCC	4B|004.028165550|5412102|5412102	GG	CC	NN	CG	CG	CC	CC	CC	CC	CC	CC	NN	NN	GG	GG	GG	NN	CC	NN	GG	CC	CG	CG	CG	CG	CC	CC	CC	CC	CC	CC	GG	GG	CG	CG	CC	CG	CC	GG	GG	CC	CC	CG	CG	CC	NN
4910545|F|0-24:A>C-24:A>C	A/C	TGCAGCGACGAGGCGTACCAGTCGCCGTGCGCCGCGAACTCGCTGGGCATGGCCGCGTGCGAGCAGTGC	5A|089.966843850|4910545|4910545	CC	AA	AA	AA	AA	CC	AA	AC	AC	CC	CC	AC	CC	CC	CC	CC	CC	CC	CC	CC	CC	AA	CC	CC	CC	CC	CC	CC	CC	CC	CC	CC	CC	AA	AA	CC	AA	CC	CC	NN	CC	CC	AA	AA	AA	AA
2343846|F|0-58:A>G-58:A>G	A/G	TGCAGGCTTGCTGGTGCGACCAAGCCGACACCTCGACCTCGAACCGCCGCACTAGGCCGGCTTCGCCTC	7B|122.570681100|2343846|2343846	GG	AA	GG	GG	NN	GG	GG	NN	GG	GG	GG	GG	NN	GG	GG	AA	AA	AA	AA	GG	GG	AA	AA	AA	AA	AA	AA	AA	NN	GG	GG	AA	AA	NN	AA	GG	GG	AA	GG	NN	AA	AA	GG	GG	AA	AA
1253461|F|0-38:G>C-38:G>C	G/C	TGCAGCGCCAGCGCGACGCGGCCCTTGCGGCGGCCGAACAGCGTGCCCGTGACGCGCCGAGATCGGAAG	5B|151.799172800|1253461|1253461	CC	GG	CC	GG	GG	GC	GG	GC	CC	GG	GG	GG	NN	CC	CC	CC	CC	CC	CC	NN	CC	GG	CC	CC	CC	CC	CC	CC	GG	GG	GG	CC	CC	GG	CC	GG	CC	CC	CC	NN	CC	GG	GG	CC	CC	CC
1082888|F|0-18:C>A-18:C>A	C/A	TGCAGATGCAGGGCCCATAAACACGCCAAAATTTGGGCTCTGTCTTTCTTTCTTACTGTTAATAAGTTG	5B|152.319671600|1082888|1082888	CC	AA	CC	AA	AA	CA	CA	CA	CC	AA	AA	AA	NN	CC	CC	CC	CC	CC	CC	CC	CC	AA	CC	CC	CC	CC	CC	CC	AA	AA	AA	CC	CC	NN	CC	AA	CC	CC	CC	AA	CC	AA	AA	CC	CC	CC
5325022|F|0-23:G>A-23:G>A	G/A	TGCAGCAGGAGGAGGCCGTCGATAGAGTCGAGGGCTCAGTGGTCCGTGAATAGCGGGAGGTGGGCGCGG		AA	GG	NN	GG	GG	GA	NN	GA	AA	GG	GG	GG	GG	AA	NN	AA	AA	AA	AA	AA	AA	GG	AA	AA	AA	AA	AA	AA	GG	GG	GG	AA	AA	NN	AA	GG	AA	AA	AA	GG	AA	GG	GG	AA	AA	AA
100091905|F|0-31:C>G-31:C>G	C/G	TGCAGATGAAGTAGTTTGTGCCGCGGGCGAGGGTGACGCGGTCGGCGCCGAGATCGGAAGAGCGGTTCA	5B|137.372355700|1022508|1022508	GG	CC	CC	CC	CC	CC	CC	CC	CC	CC	CG	CC	CC	GG	GG	GG	GG	GG	GG	GG	GG	GG	GG	GG	GG	CC	CC	CC	GG	GG	GG	GG	GG	NN	CC	CC	CG	CC	GG	GG	CC	CC	CC	GG	GG	GG
1045994|F|0-68:A>T-68:A>T	A/T	TGCAGGTACGCACCAGCTCCAGGATCGCCATTCCGCTCGGCAGTTTCTTGATTTGCTCAGAGAGAAAAT	5B|137.539988600|1045994|1045994	TT	AA	AA	AA	AA	AA	AA	AA	AA	AA	AA	AA	AA	TT	TT	TT	TT	TT	TT	TT	TT	TT	TT	TT	TT	AA	AA	AA	TT	TT	TT	TT	TT	TT	AA	AA	AT	AA	TT	TT	AA	NN	NN	TT	TT	TT
3064727|F|0-17:T>G-17:T>G	T/G	TGCAGCCCAACCTGATGGAGAAGCGGTCGCTGGCGCCGAGATCGGAAGAGCGGTTCAGCAGGAATGCCG	5B|136.415470000|3064727|3064727	GG	TT	TT	TT	TT	TT	TT	TT	TT	TT	TT	TT	TT	GG	GG	GG	GG	GG	GG	GG	GG	GG	GG	GG	GG	TT	TT	TT	GG	GG	GG	GG	GG	NN	TT	TT	TG	TT	GG	NN	TT	TT	TT	GG	GG	GG
3064558|F|0-25:G>A-25:G>A	G/A	TGCAGTCTGGCAGGACGTGCAGTTCACAACGCCGCCGCCGCATGACGCGGACATGTTCGACGACGCAGA		AA	GG	GG	GG	GG	GG	GG	GG	GG	GG	GG	GG	GG	AA	AA	AA	AA	AA	AA	AA	AA	AA	AA	AA	AA	GG	GG	GG	AA	AA	AA	AA	AA	AA	GG	GG	AA	GG	AA	AA	GG	GG	GG	AA	AA	AA
10592647|F|0-18:A>G-18:A>G	A/G	TGCAGCAGCAGGGGACGCGCCACCAACAGCTGGCGAGTTCTTTGTCTCGGCGTCGGAGACGGAGCGTGG		AA	GG	NN	NN	GG	GG	GG	GG	GG	GG	GG	GG	GG	AA	AA	AA	AA	AA	AA	AA	AA	AA	AA	AA	AA	GG	GG	GG	AA	AA	AA	AA	AA	NN	GG	GG	AG	GG	AA	AA	GG	GG	GG	AA	AA	AA
3026522|F|0-28:A>T-28:A>T	A/T	TGCAGCTACACCTACACGAGGTCGCCGATTATCACTCCGTTACCGAGATCGGAAGAGCGGTTCAGCAGG	5B|132.004371500|3026522|3026522	TT	AA	AA	TT	TT	AA	AA	NN	AA	NN	AA	AA	AA	TT	TT	TT	TT	TT	TT	TT	TT	TT	TT	TT	TT	AA	AA	AA	TT	TT	TT	TT	TT	NN	TT	AA	AT	AA	TT	NN	AA	AA	TT	TT	TT	TT
1093350|F|0-36:G>A-36:G>A	G/A	TGCAGGTCACGGCCACGGGCAAGTGGTGGCATCTGCACAGCGGCGTGTTGCCTGGGCGGCAGATTGGGC	5B|132.515356800|1093350|1093350	AA	GG	GG	AA	AA	GG	GG	GG	GG	GG	GG	GG	GG	AA	AA	AA	AA	AA	AA	AA	AA	AA	AA	AA	AA	GG	GG	GG	AA	AA	AA	AA	AA	GG	AA	GG	AA	GG	AA	NN	GG	GG	AA	AA	AA	AA
5323508|F|0-6:A>G-6:A>G	A/G	TGCAGAGAGCGCGCTGTCGGATTTGACGCCGAGATCGGAAGAGCGGTTCAGCAGGAATGCCGAGACCGA		AA	GG	GG	AA	AA	GG	GG	GG	GG	GG	GG	GG	NN	NN	AA	NN	AA	AA	AA	AA	AA	AA	AA	AA	AA	GG	GG	GG	AA	NN	AA	AA	AA	GG	AA	GG	AA	GG	AA	AA	GG	NN	AA	AA	NN	NN
100083254|F|0-9:C>G-9:C>G	C/G	TGCAGGAGGGCGATCTTGTCCGAGACCTCGGCGTCGGCCGCCGCGTCCTCCGAGATCGGAAGAGCGGTT	6B|040.043757150|1008314|1008314	GG	CC	CC	GG	GG	CC	CC	CC	CC	CC	CC	CC	NN	GG	GG	GG	GG	GG	GG	GG	GG	GG	GG	GG	GG	CC	CC	CC	GG	GG	GG	GG	GG	CC	GG	CC	GG	CC	GG	GG	CC	CC	GG	GG	GG	GG
1036259|F|0-35:A>G-35:A>G	A/G	TGCAGAAACTTGGGAGTGACTCAATGTCTGTACGTGTGAGCAGTTAGTGGAGAGATTAGATGGCTTGAC	5B|132.297079400|1036259|1036259	GG	AA	AA	GG	GG	AA	AA	AA	AA	AA	AA	AA	AA	GG	GG	GG	GG	GG	GG	GG	GG	GG	GG	GG	GG	AA	AA	AA	GG	GG	GG	GG	GG	AA	GG	AA	GG	AA	GG	GG	AA	AA	GG	GG	GG	GG
1083012|F|0-15:T>C-15:T>C	T/C	TGCAGCTGTTCGCCGCTGTTCTTGCGTTCTGCTTCGCGCCCGCCAAGTCCGAGATCGGAAGAGCGGTTC	5B|132.297079400|1083012|1083012	TT	CC	CC	TT	TT	CC	CC	CC	CC	CC	CC	CC	NN	TT	TT	TT	TT	TT	TT	TT	TT	TT	TT	TT	TT	CC	CC	CC	TT	TT	TT	TT	TT	CC	TT	CC	TT	CC	TT	TT	CC	CC	TT	TT	TT	TT
3025227|F|0-8:C>T-8:C>T	C/T	TGCAGCTGTTGCATCATCCCTCCTCCTCCTCCTCCACCCCCGAGATCGGAAGAGCGGTTCAGCAGGAAT	5B|123.855196600|3025227|3025227	TT	CC	CC	TT	TT	CC	CC	CC	CC	CC	CC	CC	NN	TT	TT	TT	TT	TT	TT	TT	TT	TT	TT	TT	TT	CC	CC	CC	TT	TT	TT	TT	TT	NN	TT	CC	TT	CC	TT	TT	CC	CC	TT	TT	TT	TT
1055185|F|0-14:C>G-14:C>G	C/G	TGCAGGTTGACGGCGAGCAAATAGTGTGCTTGTGTTGGGATAAACTTCCGAGATCGGAAGAGCGGTTCA	4A|088.898065900|1061495|1061495	CC	GG	GG	CC	GG	GG	GG	GG	GG	GG	GG	GG	GG	CC	CC	CC	CC	CC	CC	CC	CC	CC	CC	CC	CC	GG	GG	GG	CC	CC	CC	CC	CC	GG	CC	GG	CG	GG	CC	CC	GG	GG	CC	CC	CC	GG
100087872|F|0-42:G>C-42:G>C	G/C	TGCAGGACGCACGTTCTTGTACTGGTTCGGAGCGCGGCCGACCCTGTGCGTGGCGGACGTGAGCATGGT		CC	GG	GG	GG	GG	GG	GG	GG	GG	GG	GG	GG	GG	CC	CC	CC	CC	CC	CC	CC	CC	GG	CC	CC	CC	GG	GG	GG	GG	GC	GG	CC	CC	GG	CC	GG	CC	GG	CC	CC	GG	GG	CC	GG	GG	GG
5971328|F|0-15:A>C-15:A>C	A/C	TGCAGCCATGGTGCTCTCCCGAGATCGGAAGAGCGGTTCAGCAGGAATGCCGAGACCGATCTCGTATGC	2B|066.516576470|5971328|5971328	CC	AA	NN	AA	AA	AA	AA	AA	AA	AA	AA	AA	NN	CC	CC	CC	CC	CC	CC	CC	CC	AA	CC	CC	CC	AA	AA	AA	AA	AA	AA	CC	CC	NN	CC	AA	AC	NN	CC	CC	AA	NN	NN	AA	AA	AA
3533998|F|0-17:T>A-17:T>A	T/A	TGCAGTCAGAGATGATCAAGTTAAGGTCGTCGAACCCGTCATGGCAGCCGCCGCCGAGATCGGAAGAGC	2A|089.384938960|1864253|1864253	AA	TT	TT	TT	TT	TT	TT	TT	TT	NN	TT	TT	NN	AA	AA	AA	NN	AA	AA	AA	AA	TT	AA	AA	AA	TT	TT	TT	NN	AA	TT	AA	AA	NN	AA	TT	TT	TT	AA	NN	TT	TT	AA	TT	TT	TT
3023286|F|0-11:C>G-11:C>G	C/G	TGCAGGAGTTCGTGTCGGAGATCACGAGCATGAGCCGAGATCGGAAGAGCGGTTCAGCAGGAATGCCGA	5B|118.697179700|3940532|3940532	GG	CC	CC	CC	CC	CC	CC	CC	CC	CC	CC	CC	CC	GG	GG	GG	GG	GG	GG	GG	GG	CC	GG	GG	GG	CC	CC	CC	CC	CG	CC	GG	GG	CC	GG	CC	CG	CC	GG	NN	CC	CC	GG	CC	CC	CC
1215064|F|0-11:C>T-11:C>T	C/T	TGCAGCAGCCTTTCCAGCACCGCTTGGAAGTCGTCCGTGTCCATGGCGGACGGCTGGCTGGCGACCTCA	5B|116.467076700|1215064|1215064	CC	TT	TT	TT	TT	TT	TT	TT	TT	TT	TT	TT	TT	CC	CC	CC	CC	CC	CC	CC	CC	TT	CC	NN	CC	TT	TT	TT	TT	CC	TT	CC	CC	NN	CC	TT	CT	TT	CC	CC	TT	TT	CC	TT	TT	TT
2258054|F|0-39:C>G-39:C>G	C/G	TGCAGGCAGGCATACAGATTATTACTTATTCGGTTATTCGAGTTCGTAACTGCACCCGCTGGATCGAGC	5B|118.949239900|2258054|2258054	CC	GG	GG	GG	GG	GG	GG	GG	GG	GG	GG	GG	GG	CC	CC	CC	CC	CC	CC	CC	CC	GG	CC	CC	CC	GG	GG	GG	GG	CG	GG	CC	CC	GG	CC	GG	CC	GG	CC	CC	GG	GG	CC	GG	GG	GG
3064919|F|0-24:A>G-24:A>G	A/G	TGCAGGCGACGAACGGAGGCGGCCGCGGGCTGGCGCTCCGAGATCGGAAGAGCGGTTCAGCAGGAATGC	5B|103.319300500|3064919|3064919	AA	GG	GG	GG	GG	NN	GG	GG	GG	GG	GG	GG	NN	AA	AA	AA	AA	AA	AA	AA	AA	GG	AA	AA	AA	GG	GG	NN	GG	AG	GG	AA	AA	NN	AA	GG	AA	GG	AA	NN	GG	NN	AA	GG	GG	GG
991597|F|0-22:T>C-22:T>C	T/C	TGCAGGCGATGACCCGACTGCACCTGGATTTCCCAGGAGACAGCAGCGAAGGGGTTACAACTCATCGGG	5B|120.808486000|991597|991597	TT	CC	CC	CC	CC	CC	CC	CC	CC	CC	CC	CC	CC	TT	TT	TT	TT	TT	TT	TT	TT	CC	TT	TT	TT	CC	CC	CC	CC	CC	CC	TT	TT	CC	TT	CC	TC	CC	TT	TT	CC	CC	TT	CC	CC	CC
5324915|F|0-11:A>C-11:A>C	A/C	TGCAGATGGTGCAAACGTGCGTGCTGTCCATGAGGTGGAGGCACCTCTGGTGCGCTGTGCCGTGCCTCG	5B|090.140724160|2312860|2312860	AA	CC	CC	AA	AA	CC	CC	CC	CC	CC	CC	CC	CC	AA	AA	AA	AA	AA	AA	AA	AA	AA	AA	AA	AA	CC	CC	CC	CC	AA	CC	AA	AA	CC	AA	AA	AA	AA	AA	AA	AA	AA	AA	AA	AA	AA
7350144|F|0-19:C>A-19:C>A	C/A	TGCAGCGTGGGCGTTGCAGAGACGCAGAGCCCTCTTAACTGGAGTGGCTGGTCGTCCCGTCCGAGATCG	5B|093.448346490|1205413|1205413	AA	CC	CC	AA	AA	CC	CC	CC	CC	CC	CC	CC	NN	CC	CC	AA	AA	AA	AA	AA	AA	CA	AA	AA	AA	CC	CC	CC	CC	AA	CC	AA	AA	NN	AA	AA	AA	AA	AA	AA	AA	AA	AA	AA	AA	AA
3064906|F|0-10:T>A-10:T>A	T/A	TGCAGCCGCGACCAGCGGCCGTACTCGGGCGGAATCTCGCCGAGATCGGAAGAGCGGTTCAGCAGGAAT	5B|087.470140310|3064906|3064906	AA	TT	TT	TT	TT	TA	TT	TA	TT	AA	AA	AA	NN	AA	AA	AA	AA	AA	AA	AA	AA	AA	AA	AA	AA	TT	TT	TT	AA	TA	AA	AA	AA	NN	AA	AA	AA	AA	AA	NN	AA	AA	TT	AA	AA	AA
1054904|F|0-14:T>A-14:T>A	T/A	TGCAGTCTCCATGGATGTGTTTGCATAATCCAGCTTGGGGACCGACACAGACCTCCTGCTTCTTCTCAG	5B|087.275799360|1054904|1054904	AA	TT	TT	TT	TT	TA	NN	TA	TT	AA	AA	AA	TT	NN	AA	AA	AA	AA	AA	AA	AA	AA	AA	AA	NN	TT	TT	TT	AA	TT	AA	AA	NN	TT	AA	AA	AA	AA	AA	AA	AA	AA	TT	AA	AA	AA
1215980|F|0-65:C>G-65:C>G	C/G	TGCAGCTGGGAAGGTCTCTTCCTCTATCAACACCAACACTCACACAGTCACACTAGCTCAACTCAGGGA	5B|082.702869580|1215980|1215980	CC	GG	GG	GG	GG	CC	GG	CG	CC	CC	CC	CC	GG	CC	CC	CC	CC	CC	CC	CC	CC	CC	CC	CC	CC	GG	GG	GG	CC	GG	CC	GG	GG	GG	CC	CC	CC	CC	CC	CC	CC	CC	GG	CC	CC	CC
1091498|F|0-37:C>T-37:C>T	C/T	TGCAGTGGCCCATCGCCACACTGCCGTGCGCCCAAATTCGCCGACGAGGGAGCGCGGCTCCTGCTTGCG	5B|079.270421110|1091498|1091498	CC	TT	TT	TT	TT	CC	TT	CT	CC	TT	TT	CC	TT	CC	CC	CC	CC	CC	CC	CC	CC	CC	CC	CC	CC	TT	TT	TT	CC	TT	CC	TT	TT	TT	CC	CC	CC	CC	CC	CC	CC	CC	CC	CC	CC	CC
1118421|F|0-58:A>C-58:A>C	A/C	TGCAGACATAAGGCCGCGTATATGATGCAGATCGGACGCTCATGCATGTACGTGACATCAAAGGGAAAG	5B|079.270421110|1118421|1118421	AA	CC	NN	CC	CC	AC	CC	AA	AA	CC	CC	AA	NN	AA	AA	AA	AA	AA	AA	AA	AA	AA	AA	AA	AA	NN	CC	CC	AA	CC	AA	CC	CC	CC	AA	AA	AA	AA	AA	AA	AA	AA	AA	AA	AA	NN
1102231|F|0-54:T>A-54:T>A	T/A	TGCAGCGCATCCTGAGCCTCTGCCGCGCATTTATACGCGCGAGCCATCTTAAATACCTGCCGAGATCGG	5B|078.826207270|1102231|1102231	AA	TT	TT	TT	TT	TA	TT	TA	TT	TT	TT	AA	TT	AA	AA	AA	AA	AA	AA	AA	AA	AA	AA	AA	AA	TT	TT	TT	AA	TT	AA	TT	TT	NN	AA	AA	AA	AA	AA	AA	AA	AA	AA	AA	AA	AA
6030348|F|0-30:C>T-30:C>T	C/T	TGCAGCAGCAAGCTGAAGCCCTTTACCTGTTCCGAGATCGGAAGAGCGGTTCAGCAGGAATGCCGAGAC	5B|077.241651360|4544166|4544166	TT	CC	CC	CC	CC	CT	CC	CT	CC	CC	CC	TT	CC	TT	TT	TT	TT	NN	TT	NN	TT	NN	TT	NN	TT	CC	CC	CC	TT	CC	TT	CC	CC	NN	TT	TT	TT	TT	TT	TT	TT	TT	NN	TT	TT	TT
2267368|F|0-23:T>C-23:T>C	T/C	TGCAGCTAAGATCCCCACCCAACCGAGCGCCGTCACGAGCTGCCGTCCTCGACGGCGAGGCCTCCACCT	5B|079.489133480|2267368|2267368	CC	TT	TT	TC	TT	TC	TT	TC	TT	TT	TT	CC	NN	CC	CC	CC	CC	CC	CC	CC	CC	CC	CC	CC	TC	TT	TT	TT	CC	TT	CC	TC	TT	NN	CC	CC	CC	CC	CC	CC	CC	CC	CC	CC	CC	CC
5971594|F|0-9:C>T-9:C>T	C/T	TGCAGGCCGTTTCTCGTCGGCGAGGCCACCGAGATCGGAAGAGCGGTTCAGCAGGAATGCCGAGACCGA	5B|063.807912540|5971594|5971594	TT	CC	CC	CC	CC	CC	CC	CC	CC	NN	CC	CT	CC	TT	TT	TT	TT	TT	TT	TT	TT	TT	TT	TT	TT	CC	CC	CC	TT	CC	TT	CC	CC	NN	TT	TT	TT	CC	TT	CC	CC	CC	TT	TT	TT	CC
1123356|F|0-22:C>T-22:C>T	C/T	TGCAGAAGGCGGCGCAGATGGGTGCGACGACGAGCAGCCATAACGCTGGCGCCGAGATCGGAAGAGCGG	5B|063.807912540|1123356|1123356	CC	TT	TT	TT	TT	TT	TT	TT	TT	TT	TT	CT	TT	CC	CC	CC	CC	CC	CC	CC	CC	CC	CC	CC	CC	TT	TT	TT	CC	TT	CC	TT	TT	TT	CC	CC	CT	TT	TT	TT	TT	TT	CC	CC	CC	TT
5580970|F|0-54:G>A-54:G>A	G/A	TGCAGAGGGGCTCGGGTGTGGCTTGCTCCTGCTCAGGCCGCTCTCCTTCGCGCTACCACACTACGCCGA	1D|089.826034870|5580970|5580970	GG	AA	AA	AA	AA	AA	AA	AA	AA	AA	AA	GA	AA	GG	GG	GG	GG	GG	GG	GG	GG	GG	GG	GG	GG	AA	AA	AA	GG	AA	GG	AA	AA	AA	GG	GG	GG	AA	AA	AA	AA	AA	GG	GG	GG	AA
1736887|F|0-57:T>C-57:T>C	T/C	TGCAGCGACGTGGCCGGCGTTCACGACGAGCCCTTTCCTGTCGTGCTCTCGCGGGCACACGCCGAGATC	5B|060.776933820|1736887|1736887	TT	CC	NN	CC	CC	CC	CC	CC	CC	CC	CC	TT	NN	TT	TT	TT	TT	TT	TT	NN	TT	TT	TT	TT	TT	CC	CC	CC	TT	CC	TT	CC	NN	NN	TT	TT	TT	CC	CC	NN	CC	NN	TT	TT	TT	CC
4911101|F|0-37:T>C-37:T>C	T/C	TGCAGGCTATTCCTGCCCTCTCAAGGTCACACGACTGCACGACCTCATCTCTCATCGCCCACACGCTGA	5B|060.776933820|1023493|1023493	TT	CC	CC	CC	CC	CC	CC	CC	CC	TT	TT	TC	NN	TT	TT	TT	TT	TT	TT	TT	TT	TT	TT	TT	TT	CC	CC	CC	TT	TT	TT	CC	CC	CC	TT	TT	TT	CC	CC	CC	CC	CC	TT	TT	TT	CC
100019845|F|0-18:T>C-18:T>C	T/C	TGCAGAAAGAGGCGCAGCCACTGACGACGTTGCCGAGATCGGAAGAGCGGTTCAGCAGGAATGCCGAGA	5B|055.694259330|4411868|4411868	CC	TT	TT	TT	TT	TT	TT	TT	TT	CC	CC	TC	TT	CC	CC	CC	CC	CC	CC	CC	CC	CC	CC	CC	CC	TT	TT	TT	CC	CC	CC	TT	TT	TT	CC	CC	CC	TT	TT	NN	TT	TT	CC	CC	CC	TT
3064623|F|0-7:G>C-7:G>C	G/C	TGCAGCACCACCACCACGCCGCGGCACTTCGCTGAGATCCCAGGCCGAGATCGGAAGAGCGGTTCAGCA	5B|047.813200050|3534442|3534442	GG	CC	GG	CC	CC	CC	CC	CC	CC	GG	GG	GG	CC	GG	GG	GG	GG	GG	GG	GG	GG	GG	GG	GG	GG	CC	CC	CC	GG	GG	GG	CC	CC	NN	GG	GG	GG	CC	CC	CC	CC	CC	GG	GG	GG	CC
4989526|F|0-25:C>T-25:C>T	C/T	TGCAGCAGAAGTACACCCAGAGCGGTGGAGTCCGCCCCTTCGGCCTATCCACCCTCATCGTCGGCTTCG	5B|054.513105120|4003992|4003992	TT	CC	TT	CC	CC	CC	CC	CC	CC	TT	TT	TT	CC	TT	TT	TT	TT	TT	TT	TT	TT	TT	TT	TT	TT	CC	CC	CC	TT	TT	TT	CC	CC	NN	TT	TT	TT	CC	CC	CC	CC	CC	TT	TT	TT	CC
2276520|F|0-12:C>T-12:C>T	C/T	TGCAGGTGCTTCTTGCAAATCGAGTCCGAACCACTACCACTAGAGACCACTGAGGATAAGGAGGGCGAC	5B|043.305957840|2276520|2276520	CC	TT	CC	CC	CC	TT	TT	TT	TT	CC	CC	CT	TT	CC	CC	CC	CC	CC	CC	CC	CC	CC	CC	CC	CC	TT	TT	TT	CC	CC	CC	TT	TT	TT	CC	CC	CC	TT	TT	TT	TT	TT	CC	CC	CC	TT
3941894|F|0-11:G>A-11:G>A	G/A	TGCAGGGGGCAAAGGACGGGAGCAGCGAGCTCCAGGGGTTCCAGCCCGAGATCGGAAGAGCGGTTCAGC	5B|036.083015270|3941894|3941894	GG	AA	GG	GG	GG	AA	AA	AA	AA	GG	GG	GG	AA	GG	GG	GG	GG	GG	GG	GG	GG	GG	GG	GG	GG	AA	AA	AA	GG	GG	GG	AA	AA	AA	GG	GG	GG	AA	AA	AA	AA	AA	GG	GG	GG	AA
1090762|F|0-22:G>A-22:G>A	G/A	TGCAGGTGTACCTGTTTGTGATACACGACCACGCGACGCCAAGCATGCCCGCGTACACGTTGGGATTCC	5B|041.849696470|1090762|1090762	GG	AA	GG	GG	GG	AA	AA	AA	AA	GG	GG	GG	AA	GG	GA	GG	GG	GG	GG	GG	GG	GG	GG	GG	GG	AA	AA	AA	GG	GA	GG	AA	AA	AA	GG	GG	GG	AA	AA	AA	AA	AA	GG	GG	GG	AA
1080193|F|0-44:G>A-44:G>A	G/A	TGCAGTAAAGCCACGTTTTGATGCTTGTGTGAGGGACAAGTCTTATCTCCTGTGAGACTGACCGAGGAA	5B|039.447242940|1080193|1080193	GG	AA	GG	GG	GG	AA	AA	AA	NN	NN	GG	GG	AA	GG	GG	GG	GG	GG	GG	GG	NN	GG	GG	GG	GG	AA	AA	AA	AA	AA	AA	AA	AA	AA	AA	GG	GG	AA	AA	AA	AA	AA	GG	GG	GG	NN
1082254|F|0-28:C>T-28:C>T	C/T	TGCAGCTTCAGGACCTTCCGCTTCTGTATAGGCGGTTTACGTGGTAAAATCAGCAATACTTGCCGAGAT	5B|037.201839890|1082254|1082254	TT	CC	TT	TT	TT	CC	CC	CC	NN	TT	TT	TT	NN	TT	TT	TT	TT	TT	TT	TT	TT	TT	NN	TT	NN	NN	NN	CC	NN	CC	CC	CC	CC	CC	CC	NN	TT	CC	TT	NN	CC	CC	TT	TT	TT	NN
1091135|F|0-53:A>G-53:A>G	A/G	TGCAGGTAGGTATCGTGAGGCCTGGCTGGGAGGCAAGGGATCCTGACAAGCCCGAGGAGGCAAAGAATT	5B|036.584305980|1091135|1091135	AA	GG	AA	AA	AA	GG	NN	GG	AA	AA	AA	AA	GG	AA	AA	AA	AA	AA	AA	AA	AA	AA	AA	AA	AA	GG	GG	GG	GG	GG	GG	GG	GG	GG	GG	AA	GG	GG	AA	NN	GG	GG	AA	AA	AA	GG
1088869|F|0-50:G>T-50:G>T	G/T	TGCAGTCCGATTTCGTATCTCCTCCCCATACGGATCCACCAACTCCGCGATTCGAGCCAAATCAACAGC		TT	GG	TT	TT	TT	GG	GG	GG	TT	TT	TT	TT	GG	TT	TT	TT	TT	TT	TT	TT	TT	TT	TT	TT	TT	GG	GG	GG	GG	GG	GG	GG	GG	GG	GG	TT	GG	GG	TT	GG	GG	GG	TT	NN	TT	GG
1012701|F|0-47:C>A-47:C>A	C/A	TGCAGCAGGGCGCCATGCGCGCCGTCGCCGCCGCCGACGCGCGCCGCAGCATCCAGGTCCTCCCCTACG		CC	AA	CC	CC	CC	AA	AA	AA	NN	CC	CC	CC	NN	CC	CC	NN	CC	CC	CC	CC	CC	CC	CC	CC	CC	AA	AA	AA	AA	AA	AA	AA	AA	AA	AA	CC	AA	AA	CC	NN	AA	AA	CC	CC	CC	AA
2260601|F|0-26:C>G-26:C>G	C/G	TGCAGGCACACCCAGTCCATGAGCGAGTCCACGTCCTTGGCGAAGTCGAGGAGGTACCAGTGCAGCAGC	5B|034.879601880|2260601|2260601	GG	CC	GG	GG	GG	CC	CC	CC	GG	GG	GG	GG	CC	GG	GG	GG	GG	GG	GG	GG	GG	GG	GG	GG	GG	CC	CC	CC	CC	CC	CC	CC	CC	CC	CC	GG	CC	CC	GG	CC	CC	CC	GG	GG	GG	CC
996822|F|0-36:G>A-36:G>A	G/A	TGCAGCAAAGTTCTTGCCCGCATGTTTTCAGTTTGCAACCACGTTTGGAAGAGTGCCGAGATCGGAAGA	5B|033.033109690|996822|996822	GG	AA	GG	GG	GG	AA	AA	AA	GG	GG	GG	GG	AA	GG	GG	GG	GG	GG	GG	GG	GG	GG	GG	GG	GG	AA	AA	AA	AA	AA	AA	AA	AA	AA	AA	GG	AA	AA	GG	AA	AA	AA	GG	GG	GG	GG
1030423|F|0-12:T>A-12:T>A	T/A	TGCAGATCATTTAACCGCTTCCCAATTGCCAGAGGCAGCCAAGGCAAACGATCGGCTAGCCCATCCGCC	5B|032.517777980|1030423|1030423	TT	AA	TT	TT	TT	AA	AA	AA	TT	TT	TT	TT	AA	TT	TT	TT	TT	TT	TT	TT	TT	TT	TT	TT	TT	AA	AA	AA	AA	AA	AA	AA	AA	AA	AA	TT	AA	AA	TT	AA	AA	AA	TT	TT	TT	TT
5323576|F|0-12:C>T-12:C>T	C/T	TGCAGCGCAGTGTAGTTTTTTTTTACTGCCGAGATCGGAAGAGCGGTTCAGCAGGAATGCCGAGACCGA	3B|051.295217180|7346878|7346878	CC	TT	CC	CC	CC	TT	TT	TT	CC	CC	CC	CC	NN	CC	CC	CC	CC	CC	CC	CC	CC	CC	CC	CC	CC	TT	TT	TT	TT	TT	TT	TT	TT	NN	TT	CC	TT	TT	CC	TT	TT	TT	NN	CC	NN	CC
100061444|F|0-60:A>C-60:A>C	A/C	TGCAGGTGCTACGAAGGCGACGCCATGCTAGAGGATGGATGCTGCAAGCTTCGAGAAGGGCAACCACCG	5B|031.965238720|1235189|1235189	AA	CC	AA	AA	AA	AC	CC	CC	AA	AA	AA	AA	NN	AA	AA	AA	AA	AA	AA	AA	AA	AA	AA	AA	AA	CC	CC	CC	CC	CC	CC	CC	CC	CC	CC	AA	CC	CC	AA	NN	CC	CC	AA	AA	AA	AA
100071481|F|0-40:T>G-40:T>G	T/G	TGCAGGACTTCCGTCGCTGGCTCTCTTCCCAGGGAGCGGAGACGGGCTCGGTGGCCCCGAGATCGGAAG	5B|031.824630340|1136651|1136651	TT	GG	TT	TT	TT	GG	GG	GG	TT	TT	TT	TT	GG	TT	TT	TT	TT	TT	TT	TT	TT	TT	TT	TT	TT	GG	GG	GG	GG	GG	GG	GG	GG	NN	GG	TT	GG	GG	TT	GG	GG	GG	TT	TT	TT	TT
7478694|F|0-52:A>G-52:A>G	A/G	TGCAGTGGCTAGTAGCGACAGCTCTGCGCTTCCGTTTTACTGTTACCACCACGGGCCGAGATCGGAAGA	3B|095.223566230|1677524|1677524	AA	GG	AA	AA	GG	GG	GG	GG	AA	AA	AA	AA	GG	AA	AA	AA	AA	AA	AA	AA	AA	AA	NN	AA	AA	GG	GG	GG	GG	GG	GG	GG	GG	GG	GG	AG	GG	GG	AA	GG	GG	GG	AA	AA	NN	AA
982062|F|0-55:G>A-55:G>A	G/A	TGCAGACACCAATTTTGACCATTTGTGCTTGCCTTCGTTCGTTTTTACTATATCTAGGTCTTGCATGGA	5B|031.443309810|982062|982062	GG	AA	GG	GG	AA	AA	AA	AA	GG	GG	GG	GG	AA	GG	GG	GG	GG	GG	GG	GG	GG	GG	GG	GG	GG	AA	AA	AA	AA	AA	AA	AA	AA	AA	AA	GG	AA	AA	GG	AA	GA	AA	GG	GG	GG	GG
1127196|F|0-19:G>A-19:G>A	G/A	TGCAGCAAGTGTTGCAATGATGTCGCCATGCTATGAGGCAGTGCTGCGACGGTCGTCGGCGTGATGCGA	5B|030.458762440|1127196|1127196	GG	AA	GG	GG	AA	AA	AA	AA	GG	GG	GG	GG	NN	GG	GG	GG	GG	GG	GG	GG	GG	GA	GG	GG	GG	AA	AA	AA	AA	NN	AA	AA	GA	NN	AA	GG	AA	AA	GG	AA	AA	AA	GG	GG	GG	GG
2251796|F|0-11:T>C-11:T>C	T/C	TGCAGTGCCGCCAACCTAACTATGCGTCTCTCTCGACCAGCTAAGAACGTGAATAATGCCGAGATCGGA	5B|030.802305240|2251796|2251796	TT	CC	TT	CC	CC	CC	CC	CC	TT	TT	TT	TT	CC	TT	TT	TT	TT	TT	TT	TT	TT	TT	TT	TT	TT	CC	CC	CC	CC	CC	CC	CC	CC	TT	CC	TT	CC	CC	TT	CC	CC	CC	TT	TT	TT	TT
3023106|F|0-35:C>T-35:C>T	C/T	TGCAGTGCAGGTTTTGTCAGTGTTCGGGTTCTGCATGCCCGAGATCGGAAGAGCGGTTCAGCAGGAATG	5B|030.802305240|3023106|3023106	CC	TT	CC	TT	TT	TT	TT	TT	CC	CC	CC	CC	TT	CC	CC	CC	CC	CC	CC	CC	CC	CC	CC	CC	CC	TT	TT	TT	TT	TT	TT	TT	TT	CC	TT	CC	TT	TT	CC	TT	TT	TT	CC	CC	CC	CC
7351510|F|0-23:C>G-23:C>G	C/G	TGCAGATGAGCGGAGAGGCACCCGACAAGCCGCTCGACTCGGCGGTTCTCTCGCGCCTGAAGCAGTTCT	5B|028.335872950|2347952|2347952	GG	CC	GG	CC	CC	GG	GG	GG	GG	GG	GG	GG	GG	GG	GG	GG	GG	GG	GG	GG	GG	GG	GG	GG	GG	CC	CC	CC	CC	CC	CC	CC	CC	GG	CC	GG	CC	CC	GG	CC	CC	CC	GG	GG	GG	GG
1229558|F|0-25:C>T-25:C>T	C/T	TGCAGCTGCGGGAGGGAAGGGGAGGTGCTGGAGCTTCGGGAGGAAGTAGGGCTGATGCGGGAGTCGGGA	5B|031.248822750|1229558|1229558	TT	CC	TT	CC	CC	TT	TT	TT	TT	TT	TT	NN	NN	TT	TT	TT	TT	TT	TT	NN	TT	TT	TT	TT	TT	CC	CC	CC	CC	CC	CC	CC	CC	TT	CC	TT	CC	CC	TT	NN	CC	CC	TT	TT	TT	TT
1000124|F|0-31:C>A-31:C>A	C/A	TGCAGGTGAGGTGGACGGAGCGGAAGGGACCATGGTGCGCGGCGAGGACGCGGGAGACGGCCGCGATGA	5B|029.084591210|1000124|1000124	AA	CC	AA	CC	CC	AA	AA	AA	AA	AA	AA	AA	AA	AA	AA	AA	AA	AA	AA	AA	AA	AA	AA	AA	AA	CC	CC	CC	CC	CC	CC	CC	CC	AA	CC	AA	CC	CC	AA	CC	CC	CC	AA	AA	AA	AA
990086|F|0-45:T>C-45:T>C	T/C	TGCAGCAAGACTCGGGTACACACGCCACGCTCCCGATCCGTCCCGCGCGCACACACGCATGCCCGACGC	5B|026.128529620|990086|990086	TT	CC	TT	CC	CC	TT	TT	TT	TT	TT	TT	TT	NN	TT	TT	TT	TT	TT	TT	TT	TT	TT	TT	TT	TT	CC	CC	CC	CC	CC	CC	CC	CC	TT	CC	TT	CC	CC	TT	CC	CC	CC	TT	TT	TT	TT
1862942|F|0-37:G>A-37:G>A	G/A	TGCAGTGTACAGGCTACGCTCCAACGGACCGCACCAAACTCGAGGCCGCCGCCGCCATGCCCCTCCGAG	5B|026.128529620|1862942|1862942	GG	AA	GG	GA	AA	GG	GG	GG	GG	GG	GG	GG	GG	GG	GG	GG	GG	GG	GG	GG	GG	GG	GG	GG	GG	AA	AA	AA	AA	AA	AA	AA	AA	GG	AA	GG	AA	AA	GG	AA	AA	AA	GG	GG	GG	AA
1011847|F|0-8:A>G-8:A>G	A/G	TGCAGTTCGCCACCGACGGGGAGTGCTCGGGGCGGGGCTGCTGCGTCGCCGTCTTGCCCCCGAGATCGG	5B|026.128529620|1011847|1011847	AA	GG	AG	AG	GG	AA	AA	AA	AA	AA	AA	AA	AA	AA	AA	AA	AA	AA	AA	AA	AA	AA	AG	AG	AA	GG	GG	GG	GG	GG	GG	GG	GG	AA	GG	AA	GG	GG	AA	GG	GG	GG	AA	AA	AA	GG
986240|F|0-45:C>G-45:C>G	C/G	TGCAGGGAGTTCCTACGGCGGTGCGAAATGACGGGCATGCCCCTAGTGCCCACGGGCCTAGCACGCCGA	5B|024.877155870|986240|986240	CC	GG	CC	CC	GG	CC	CC	CC	CC	CC	CC	CC	CC	CC	CC	CC	CC	CC	CC	GG	CC	CC	CC	CC	CC	GG	GG	GG	GG	GG	GG	GG	GG	CC	GG	CC	GG	GG	CC	GG	GG	GG	CC	CC	CC	GG
16311270|F|0-31:T>C-31:T>C	T/C	TGCAGCCACCACCCGCCCCCACTCCAGCGCTCGCCGAGATCGGAAGAGCGGTTCAGCAGGAATGCCGAG	5B|026.262228590|4408193|4408193	CC	TT	CC	CC	TT	CC	CC	CC	CC	CC	CC	CC	NN	CC	CC	CC	CC	CC	CC	TT	CC	CC	CC	CC	CC	TT	TT	TT	TT	TT	TT	TT	TT	NN	TT	CC	TT	TT	CC	TT	TT	TT	CC	CC	CC	TT
5970702|F|0-46:G>C-46:G>C	G/C	TGCAGCAACGACAACACCCATTATGGGAATTCAACAGAGCAAAAGACTCCACCCAAGTTATCGCCATGC	5B|044.442083010|988104|988104	CC	GG	CC	CC	GG	CC	CC	CC	CC	CC	CC	CC	NN	CC	CC	NN	CC	CC	NN	GG	CC	CC	CC	CC	CC	GG	GG	NN	NN	GG	GG	GG	GG	NN	GG	CC	GG	GG	CC	GG	GG	GG	CC	CC	CC	GG
4911000|F|0-13:A>C-13:A>C	A/C	TGCAGCCATTCGTCGACGCATGGCCGAGATCGGAAGAGCGGTTCAGCAGGAATGCCGAGACCGATCTCG	5B|016.497667240|4911000|4911000	AA	CC	AA	AA	CC	AA	AA	AA	AA	AA	AA	AA	AA	AA	AA	AA	AA	AA	AA	CC	AA	AA	AA	AA	AA	CC	CC	CC	CC	CC	CC	CC	CC	AA	AA	AA	CC	CC	AA	AA	CC	CC	AA	AA	AA	CC
4989045|F|0-6:A>G-6:A>G	A/G	TGCAGGGCGTCGGCGGAGGGAGGCTCCGAGCCCCGAGATCGGAAGAGCGGTTCAGCAGGAATGCCGAGA	5B|018.151407260|4989045|4989045	GG	AA	GG	AA	AA	GG	GG	GG	GG	GG	GG	GG	GG	GG	GG	GG	GG	GG	GG	AA	GG	GG	GG	GG	GG	AA	AA	AA	AA	AA	AA	AA	AA	GG	GG	GG	AA	AA	GG	NN	AA	AA	GG	GG	GG	AA
1013369|F|0-19:G>T-19:G>T	G/T	TGCAGCACATGCAACAAAATATCTCCATCTCTTGAGAAACCAGAAAAATACGACTGGCAAAACGAAACG	5B|012.640556990|1013369|1013369	GG	TT	GG	TT	TT	GG	GG	GG	GG	GG	GG	GG	GG	GG	GG	GG	GG	GG	GG	NN	GG	GG	GG	GG	GG	TT	TT	TT	TT	TT	TT	TT	TT	GG	GG	GG	TT	NN	GG	GG	TT	TT	GG	GG	GG	TT
1118696|F|0-35:A>G-35:A>G	A/G	TGCAGATAAATAACCAGAATTCAGTCATCAATCCAGAACACATCATCTTGAGTCAGTCGGTCAGTTTGC	5B|014.285649330|1118696|1118696	GG	AA	GG	AA	AG	GG	GG	GG	GG	GG	GG	GG	NN	NN	GG	NN	GG	GG	GG	AA	GG	GG	GG	GG	NN	AA	AA	AA	NN	NN	AA	AA	AA	NN	GG	GG	AA	AA	GG	GG	AG	AA	GG	GG	GG	AA
3021578|F|0-26:C>T-26:C>T	C/T	TGCAGGAAATCACACCACAGAAGCAATAATCCGCCAATCCGAGATCGGAAGAGCGGTTCAGCAGGAATG	5B|011.470966490|3021578|3021578	CC	TT	CC	TT	TT	CC	CC	CC	CC	CC	CC	CC	CC	CC	CC	CC	CC	CC	CC	TT	CC	CC	CC	CC	CC	TT	TT	TT	TT	TT	TT	TT	TT	CC	CC	CC	TT	TT	CC	CC	TT	TT	CC	CC	CC	TT
1246645|F|0-53:G>A-53:G>A	G/A	TGCAGCAGCTACCCGCAGACGGGTGTGCACCAGGAGACGGGAGACCGGGAGGGAATAGGCTAGCCCTAG		AA	GG	AA	GG	GG	AA	AA	AA	NN	AA	AA	AA	NN	NN	AA	AA	AA	AA	GG	GG	AA	AA	AA	AA	AA	NN	GG	GG	GG	GG	GG	GG	GG	AA	AA	AA	GG	GG	NN	NN	GG	NN	AA	AA	NN	GG
4990876|F|0-37:A>G-37:A>G	A/G	TGCAGTTGCGTGTCGCCAAGGCCGAGAGAAGTTTTGCGGTAGTTGTTGTACGCCGCGTCATACAAATCC	1A|102.372174800|1114619|1114619	AA	GG	NN	GG	GG	AA	AA	AA	AA	AA	AA	AA	AA	GG	GG	GG	GG	GG	GG	GG	GG	AA	AG	GG	NN	GG	GG	NN	GG	GG	GG	AA	AA	GG	AA	GG	GG	GG	GG	NN	GG	GG	GG	AA	AA	NN
4988974|F|0-26:C>G-26:C>G	C/G	TGCAGGCTGAGACCGTCGAGGTTCATGACTCGCAGGTGCTGGGAGATGAGGGGCAGGTTGTCGAGGTCG		CC	GG	GG	CC	CC	CC	CC	CC	CC	CC	CC	CC	GG	CC	CC	CC	CC	CC	GG	GG	GG	CC	GG	GG	GG	GG	GG	GG	CC	CC	CC	CC	NN	NN	GG	CC	CC	GG	GG	NN	GG	GG	CC	GG	GG	CC
1128034|F|0-63:C>G-63:C>G	C/G	TGCAGGCGCTGGCGTGGCATCCTCGCCGACCGCCGATTCGTCCAACGCTTCCGCAAGCACCACGGGAAG	6D|001.142915311|1160175|1160175	CC	GG	GG	CC	CC	CC	CC	CC	GG	CC	CC	GG	GG	CC	CC	CC	CC	CC	CC	GG	GG	GG	GG	GG	GG	CG	GG	CC	GG	GG	GG	CC	CC	CC	GG	GG	GG	GG	GG	NN	CC	CC	CC	GG	NN	CC
100063957|F|0-33:C>T-33:C>T	C/T	TGCAGCGAAGAGATCGCCAAAGCTGACGGTTACTGAGCCGAGATCGGAAGAGCGGTTCAGCAGGAATGC		CC	TT	TT	CC	CC	CC	CC	CC	TT	CC	CC	TT	TT	NN	NN	CC	CT	CC	CC	TT	CT	TT	TT	TT	TT	CT	TT	CC	TT	TT	TT	CC	CC	NN	TT	TT	TT	TT	TT	NN	CC	CC	CC	TT	TT	CC
987848|F|0-32:A>G-32:A>G	A/G	TGCAGGTTGCGGCGGTGCTGTGACACGTCTAGGTATGCCATGACCACTTGAAAATGCCAGCCAACGGCG	6A|001.801770344|987848|987848	AA	GG	GG	AA	AA	AA	NN	NN	GG	AA	AA	GG	GG	AA	AA	AA	AA	AA	AA	GG	GG	GG	GG	NN	GG	AG	GG	AA	GG	GG	GG	AA	NN	AA	GG	GG	GG	GG	GG	GG	AA	AA	NN	GG	GG	AA
7353355|F|0-8:C>T-8:C>T	C/T	TGCAGCGGTGGCGGCGGCTCCGAGATCGGAAGAGCGGTTCAGCAGGAATGCCGAGACCGATCTCGTATG	1A|245.284877800|7344585|7344585	TT	CC	CC	TT	TT	TT	TT	TT	CC	TT	TT	CC	NN	TT	TT	TT	TT	TT	TT	CC	CC	CC	CC	NN	CC	CT	CC	TT	CC	CC	CC	TT	TT	TT	CC	CC	CC	CC	CC	NN	TT	TT	TT	CC	CC	TT
100069075|F|0-55:C>G-55:C>G	C/G	TGCAGGTCAGGCTCGTGGGGATGGTGAGCGGCAAGGCGGAGCGGAACACGGACGTGTCCTTCACCCTCG	6A|098.635539770|4262074|4262074	GG	CC	GG	CG	CG	CG	GG	CG	GG	CG	CG	CG	GG	CC	CC	CC	CC	CC	CC	CC	CC	CG	GG	GG	GG	CC	CC	CC	GG	GG	GG	CC	CC	CC	GG	CG	CC	GG	CC	GG	GG	GG	CG	GG	CG	CC
4992553|F|0-19:C>G-19:C>G	C/G	TGCAGAGGCGGGAGACGTCGGAGGGGCGCACGGGCTTGATGAGGAACTCCTCCGCGCCCTCGTCGAGGC	6B|081.998173510|1683634|1683634	GG	CC	CC	GG	GG	GG	GG	GG	GG	GG	GG	GG	NN	NN	CC	CC	NN	CC	CC	CC	CC	GG	GG	GG	GG	GG	CG	CG	GG	NN	GG	CC	CG	GG	GG	GG	NN	GG	CC	NN	GG	GG	GG	GG	GG	GG
2255222|F|0-49:G>A-49:G>A	G/A	TGCAGCCAAAGCCAATCGATCGAGGAGAGCAAACGCTAGATGCGTCTGCAAGAGGAAAAAAAGGTTTCC	6B|079.586479380|2255222|2255222	GG	AA	AA	GG	GG	GG	GG	GG	AA	GG	GG	GG	GG	AA	AA	AA	AA	AA	AA	AA	AA	GG	AA	AA	AA	GG	GG	GG	AA	AA	AA	AA	AA	GG	AA	GG	AA	AA	AA	AA	AA	AA	GG	AA	GG	GG
100054277|F|0-8:C>G-8:C>G	C/G	TGCAGCCCGCAATCCAAGCAGCAGCAGCAGCAGCAACTCCTTTCCGAGCTGCGACCGAGATCGGAAGAG	6B|081.509865610|3936178|3936178	GG	CC	CC	GG	GG	GG	GG	GG	CC	GG	GG	GG	NN	CC	CC	CC	CC	CC	CC	CC	CC	GG	CC	CC	CC	GG	GG	GG	CC	CC	CC	CC	CC	NN	CC	GG	CC	CC	CC	NN	CC	CC	GG	CC	GG	GG
39645302|F|0-8:T>C-8:T>C	T/C	TGCAGACGCGCCGAGACTCGGCCGGCAGGCGGAGAACGTCGAGGAGCACGTCGTACGGGAAGCATATGT	6B|076.820317440|5323834|5323834	CC	TT	TT	CC	CC	CC	CC	CC	TT	CC	CC	CC	CC	TT	TT	TT	TT	TT	TT	TT	TT	CC	TT	TT	TT	NN	CC	CC	TT	TT	TT	TT	TT	CC	TT	CC	TT	TT	TT	TT	TT	TT	CC	TT	CC	CC
4990925|F|0-8:C>T-8:C>T	C/T	TGCAGACGTGCCGAGACTTGGCCGAGATCGGAAGAGCGGTTCAGCAGGAATGCCGAGACCGATCTCGTA	6B|078.289911080|4911054|4911054	CC	TT	TT	CC	CC	CC	CC	CC	TT	CC	CC	CC	NN	TT	TT	TT	TT	TT	TT	TT	TT	CC	TT	TT	TT	CC	CC	CC	TT	TT	TT	TT	TT	NN	TT	CC	TT	TT	TT	NN	TT	TT	CC	TT	CC	CC
4910602|F|0-13:C>T-13:C>T	C/T	TGCAGCAGCATTGTGGCGGCAAGGTGGAGGGCGGCGGCGGCGGCGGCGCCGAGATCGGAAGAGCGGTTC	6B|076.866091210|1253315|1253315	CC	TT	TT	CC	CC	CC	CC	CC	TT	CC	CC	CC	NN	TT	TT	TT	TT	TT	TT	TT	TT	CC	TT	TT	TT	CC	CC	CC	TT	TT	TT	TT	TT	NN	NN	CC	TT	CC	TT	NN	CC	CC	TT	TT	CC	CC
3064787|F|0-56:A>G-56:A>G	A/G	TGCAGCCGCACCGCGTGCGCCACGGGCCTCACGTCGAACCCTTCGGCATCGGAGTCGCCGCCCTCATCC	6B|072.430952040|3064787|3064787	GG	AA	AA	GG	GG	GG	GG	GG	AA	GG	GG	GG	NN	AA	AA	AA	AA	AA	AA	AA	AA	GG	AA	AA	AA	GG	GG	GG	AA	AA	AA	AA	AA	NN	GG	GG	AA	GG	AA	NN	GG	GG	AA	AA	GG	GG
1089420|F|0-21:A>G-21:A>G	A/G	TGCAGCAGGAGGAGGGCACCTGCGTCTTCCATGTCGCGAGCAAAACATGGGAACGCGTTGATGACAATA	6B|067.921443810|1111645|1111645	GG	AA	AA	GG	GG	GG	GG	GG	AA	GG	GG	GG	GG	AA	AA	AA	AA	AA	AA	AA	AA	GG	AA	AA	AA	GG	GG	GG	AA	AA	AA	AA	AA	GG	GG	AA	AA	GG	AA	AA	GG	AA	AA	AA	GG	AA
3960719|F|0-39:C>T-39:C>T	C/T	TGCAGGGTCGAACGTCACGGCGGCGAACGTGCAGTCATTTTCCGAGATCGGAAGAGCGGTTCAGCAGGA	6B|061.045892430|4541227|4541227	CC	TT	TT	TT	TT	CC	CC	CC	TT	CC	CC	CC	CC	TT	TT	TT	TT	TT	TT	TT	TT	CC	TT	TT	TT	CC	CC	CC	TT	TT	TT	TT	TT	NN	CC	CC	TT	TT	TT	NN	TT	TT	TT	TT	CC	TT
1095762|F|0-11:T>C-11:T>C	T/C	TGCAGCACCGCCACGCGCACGCGGCGGCGCCGTCTGCGCTGCAACGGCGACCCGAGATCGGAAGAGCGG	6B|061.019488630|1095762|1095762	CC	TT	TT	TT	TT	CC	CC	CC	TT	CC	CC	CC	NN	TT	TT	TT	TT	TT	TT	TT	TT	CC	TT	TT	TT	CC	CC	CC	TT	TT	TT	TT	TT	CC	CC	CC	TT	TT	TT	NN	TT	TT	TT	TT	CC	TT
1250690|F|0-11:A>G-11:A>G	A/G	TGCAGCTCCACGAATACGTCCTCCTCCCTGACCGACTTCTCTGAGCCTGACGCGATCCCGAGATCGGAA	6D|064.141341570|977473|977473	GG	AA	AA	AA	AA	AA	AA	AA	AA	AA	AA	AA	NN	AA	AA	AA	AA	AA	AA	AA	AA	GG	AA	AA	AA	GG	GG	GG	AA	AA	AA	GG	GG	GG	GG	AA	AA	AA	AA	AA	AA	AA	AA	GG	GG	AA
1354377|F|0-11:A>G-11:A>G	A/G	TGCAGCTCCACGAATACGTCCTCCTCCCTGACCGACTTCTCTGAGCCTGACGCGATCCCGGTGGTAGCC		GG	AA	AA	AA	NN	AA	AA	AA	AA	AA	NN	AA	NN	NN	AA	AA	AA	AA	AA	AA	AA	GG	AA	AA	AA	GG	GG	NN	AA	AA	AA	GG	GG	NN	GG	AA	AA	AA	AA	AA	AA	NN	NN	GG	GG	NN
1069077|F|0-8:C>T-8:C>T	C/T	TGCAGCAATAGCAAAGGTACATCTGACACCATACTTGTGTGGCACATCGCCACGGCCATCCTTGAGGTG	6B|041.061995810|1069077|1069077	CC	TT	TT	TT	TT	CT	CC	CT	CT	TT	TT	TT	TT	CC	CC	TT	TT	TT	TT	TT	TT	TT	TT	TT	TT	CC	CC	CC	TT	TT	TT	CC	CC	TT	TT	TT	TT	TT	CC	TT	TT	TT	TT	CC	CC	TT
2265227|F|0-14:G>A-14:G>A	G/A	TGCAGTGGCTCCTCATCCCTTGGCCGATCGAGGCGTTTCGTCTAAGCCACGCTCGCCTTGACTATCTAT	6B|039.340934860|2265227|2265227	AA	GG	GG	GG	GG	GG	AA	GA	GA	GG	GG	GG	GG	AA	AA	GG	GG	GG	GG	GG	GG	GG	GG	GG	GG	AA	AA	AA	GG	GG	GG	AA	AA	GG	GG	GG	GG	GG	AA	GG	GG	GG	GG	AA	AA	GG
1063761|F|0-18:C>T-18:C>T	C/T	TGCAGTGATATATATAACTATGGACTAGATGATAAAATTAGAGGAGTAGCTACGTGTAGCATCCTTGCT	6B|037.827489790|1063761|1063761	TT	CC	CC	CC	CC	CC	TT	CC	CT	CC	CC	CC	CC	TT	TT	CC	CC	CC	NN	CC	CC	CC	CC	CC	CC	TT	TT	TT	CC	CC	CC	TT	TT	CC	CC	CC	CC	CC	CC	CC	CC	CC	CC	TT	TT	CC
1085698|F|0-60:G>C-60:G>C	G/C	TGCAGCTCCCTCCCCAAAGCCCCGAGCCCGACACCGCGAGGCGGAGATTCCCAGATCGGCCGCGATGCC	6B|033.306211700|1085698|1085698	GG	CC	CC	CC	CC	CC	GG	GC	GC	CC	CC	CC	CC	GG	GG	CC	GC	CC	CC	CC	CC	CC	CC	CC	CC	GG	GG	GG	CC	CC	CC	GG	GG	CC	CC	GC	CC	CC	CC	CC	CC	CC	CC	GG	GG	CC
2259989|F|0-35:G>A-35:G>A	G/A	TGCAGGTGCTCACGGGGCTGCTTGACCTCAACATCATCGAGCAGGTACAGGAGGCGCTCAGGAGGGACG	6B|037.958052670|2259989|2259989	AA	GG	GG	GG	GG	GA	NN	AA	GG	GG	GG	GG	NN	AA	AA	GG	GG	GG	GG	GG	GG	GG	GG	GG	GG	AA	AA	AA	GG	GG	GG	AA	AA	GG	GG	GG	GG	GG	GG	GG	GG	GG	GG	AA	AA	GG
3025955|F|0-18:G>C-18:G>C	G/C	TGCAGGTTCAGTGGCTCACGACAGCCGTGCCCAGCAACCCGAGATCGGAAGAGCGGTTCAGCAGGAATG	6B|035.420576440|3025955|3025955	CC	GG	GG	GG	GG	GG	CC	GC	GC	GG	GG	GG	GG	CC	CC	GG	GG	GG	GG	GG	GG	GG	GG	GG	GG	CC	CC	CC	GG	GG	GG	CC	CC	NN	GG	GG	GG	GG	GG	GG	GG	GG	GG	CC	CC	GG
1061164|F|0-42:T>C-42:T>C	T/C	TGCAGTCTCTTCTTTGCTTGCCCATGGAAACAGAAACTTGTGCGCCGTGGGTTGACCAAGACGTAGTGT	6B|036.670782840|1061164|1061164	TT	CC	CC	CC	CC	TC	TT	TC	TC	CC	CC	CC	CC	TT	TT	CC	CC	CC	CC	CC	CC	CC	CC	CC	CC	TT	TT	TT	CC	CC	CC	TT	TT	CC	CC	CC	CC	CC	CC	CC	CC	CC	CC	TT	TT	CC
1141272|F|0-22:T>A-22:T>A	T/A	TGCAGGAAGCTGTTTCTTGTCCAGGCAGGCCGTGGTAAAATGGTCATGTCGGTCGTGCCTGTGAGGCCG	6B|036.653204980|1141272|1141272	TT	AA	AA	AA	AA	AA	TT	TA	TA	AA	AA	AA	AA	TT	TT	AA	AA	AA	AA	AA	AA	AA	AA	AA	AA	TT	TT	TT	AA	AA	AA	TT	TT	AA	AA	AA	AA	AA	AA	AA	AA	AA	AA	TT	TT	AA
1088528|F|0-52:C>G-52:C>G	C/G	TGCAGATTGCTGAACCCTTATCAGCACAGGCCATCACAAGTGGGTAGTGCCTGACGAGAAGTTTCCTCG	6B|036.735017990|1088528|1088528	CC	GG	GG	GG	GG	CG	CC	CC	CG	GG	GG	GG	GG	CC	CC	GG	GG	GG	GG	GG	GG	GG	GG	GG	GG	CC	CC	CC	GG	GG	GG	CC	CC	GG	GG	GG	GG	GG	GG	GG	CG	GG	NN	NN	NN	GG
993145|F|0-11:C>T-11:C>T	C/T	TGCAGAGGCTCTTGCTGCTCTTCGCGCTGCTTGGGACGTGTATGCTCATCGGTGACGGAGTGCTCACCC	6B|037.827489790|993145|993145	TT	CC	CC	CC	CC	CC	TT	CT	CT	CC	CC	CC	NN	TT	TT	CC	CC	CC	CC	CC	CC	CC	CC	CC	CC	TT	TT	TT	CC	CC	CC	TT	TT	CC	CC	CC	CC	CC	CC	CC	CC	CC	CC	TT	TT	CC
1263111|F|0-63:C>G-63:C>G	C/G	TGCAGGTGGGTTCGGGTCAACATTGCTGGGCCTGAACAAGAAGACGTACGAGCTGGCCGGGGAGTCGCC	6B|032.865507060|1263111|1263111	CC	GG	GG	GG	GG	GG	CC	GG	CC	CC	CC	GG	NN	CC	NN	GG	GG	NN	GG	GG	GG	GG	GG	GG	GG	CC	CC	CC	GG	GG	GG	CC	CC	NN	GG	GG	GG	GG	GG	NN	GG	GG	NN	CC	CC	NN
1089538|F|0-15:A>G-15:A>G	A/G	TGCAGGAAATCGTCCGTGTCCGCCATGTCTCGCATCATCGCTAGGTCGTCGTCCTGCGCCGAGATCGGA	6B|030.951829030|1089538|1089538	AA	GG	GG	GG	GG	GG	AA	AG	AA	AA	AA	GG	AA	AA	AA	GG	GG	GG	GG	GG	GG	GG	GG	GG	GG	AA	AA	AA	GG	GG	GG	GG	GG	GG	GG	GG	GG	GG	GG	GG	GG	GG	GG	AA	AA	GG
100087843|F|0-42:T>C-42:T>C	T/C	TGCAGCTGGGAGGAGTCCCGACCTGCACCTGGTCGCGCGCGCCGCTGCCACTGAGGTCCACCACCTACA	6B|030.951829030|1765837|1765837	TT	CC	CC	CC	CC	CC	TT	TC	TT	TT	TT	CC	TT	TT	TT	CC	CC	CC	CC	CC	CC	CC	CC	CC	CC	TT	TT	TT	CC	CC	CC	CC	CC	CC	TC	CC	CC	CC	CC	CC	CC	CC	CC	TT	TT	CC
1097282|F|0-16:T>C-16:T>C	T/C	TGCAGCCGCGACCTACCCGCGTCACCGTCTGGCCGCCCAGTCCACCTGCCGAGATCGGAAGAGCGGTTC	4A|122.908247700|1084969|1084969	CC	TT	TT	TT	TT	TT	CC	TC	CC	CC	CC	TT	CC	CC	CC	TT	TT	TT	TT	TT	TT	TT	TT	TT	TT	CC	CC	CC	TT	TT	TT	TT	TT	NN	TC	TT	TT	TT	TT	TT	TT	TT	TT	CC	NN	TT
983945|F|0-33:G>T-33:G>T	G/T	TGCAGCGAGACATCCTCTGAACCAAACTACTACTGGGTATAGTACAGGAGAAATCTCGCGAAGTCGCGA	6B|030.951829030|983945|983945	GG	TT	TT	TT	TT	TT	GG	GT	GG	GG	GG	TT	GG	GG	GG	TT	TT	TT	TT	TT	TT	TT	TT	TT	TT	GG	GG	GG	TT	TT	TT	TT	TT	NN	GT	TT	TT	TT	TT	TT	TT	TT	TT	GG	GG	TT
2263601|F|0-28:T>C-28:T>C	T/C	TGCAGGCCTTGTTCGCGGCCGCCTCGATCGCCGTCATGGTGTCCACCGACATCTTCTCCTTCTGCTCCG	6B|031.197452460|3957491|3957491	TT	CC	CC	CC	CC	CC	TT	TC	TT	TT	TT	CC	TT	TT	TT	CC	CC	CC	CC	CC	CC	CC	CC	CC	CC	TT	TT	TT	CC	CC	NN	CC	CC	CC	TT	CC	CC	CC	CC	CC	CC	CC	CC	TT	TT	CC
1163312|F|0-17:C>G-17:C>G	C/G	TGCAGCTCGAAAAGAGAGGAAATGCGATGCGGGCGAGACTAGGGTTTACACTCTCCTCCGATCTTCCAA	6B|023.721163690|1163312|1163312	CC	GG	GG	GG	GG	GG	CC	CG	CC	CC	CC	GG	NN	CC	CC	GG	GG	GG	GG	GG	GG	GG	GG	GG	GG	CC	CC	CC	GG	GG	GG	GG	GG	GG	CC	GG	GG	GG	GG	NN	GG	GG	GG	CC	CC	GG
5970988|F|0-35:C>G-35:C>G	C/G	TGCAGCGAGACCATGCTGCGCACCAACCCGCTGGAGACAACGACGGCTACCACCGACGACGACCCTGAT		CC	GG	GG	GG	GG	GG	CC	CG	NN	CC	CC	GG	CC	CC	CC	GG	GG	GG	NN	GG	GG	GG	GG	GG	GG	CC	CC	CC	GG	GG	GG	GG	GG	GG	GG	GG	GG	GG	GG	NN	GG	GG	GG	CC	CC	GG
3957242|F|0-21:A>T-21:A>T	A/T	TGCAGCTTGTTGGCCAGCATCTCCAGGTTGACGAGGCGGACGGCGCCGAGATCGGAAGAGCGGTTCAGC	6B|019.472663600|3947921|3947921	TT	AA	AA	AA	AA	AA	TT	AT	TT	TT	TT	AA	NN	TT	TT	AA	AA	AA	AA	AA	AA	AA	AA	AA	AA	TT	TT	TT	AA	AA	AA	AA	AA	AA	AA	AA	AA	AA	AA	AA	AA	AA	TT	TT	TT	AA
100075905|F|0-43:G>C-43:G>C	G/C	TGCAGCACGCCCCTCGCCGAGCTCCTCTCCGTCTGCCGGGACGCCGCCATCCCTCCGAGATCGGAAGAG		CC	GG	GG	GG	GG	GG	CC	GC	CC	CC	CC	CC	NN	CC	CC	GG	GG	GG	GG	GG	GG	GG	CC	CC	CC	CC	CC	CC	GG	GG	GC	CC	CC	GG	GG	GG	GG	GG	CC	GG	GG	GG	CC	CC	GG	GG
1075699|F|0-31:C>T-31:C>T	C/T	TGCAGATCCAACCGTACGTACATTCATAGAATAAAGTGCGACACAATCATTGGATTGACAATCCTACCA	6B|013.143634280|1075699|1075699	CC	TT	TT	TT	TT	CT	CC	CT	CC	CC	CC	CC	CC	CC	CC	TT	TT	TT	TT	TT	CC	TT	CC	CC	CC	TT	TT	CC	TT	TT	TT	CC	CC	TT	TT	TT	NN	TT	CC	TT	TT	TT	CC	TT	TT	CC
1127298|F|0-25:C>G-25:C>G	C/G	TGCAGCACCCGCACCAGCACCACCAGCAGCAGCAGGAACACCACCACCACCAGAGCGCGGTCACCGCCG		GG	CC	CC	CC	CC	CC	GG	CC	GG	GG	GG	GG	NN	GG	GG	CC	CC	CC	CC	CC	GG	CC	GG	GG	GG	CC	CC	GG	CC	CC	CC	GG	GG	NN	CC	CC	CC	CC	GG	CC	CC	CC	GG	CC	NN	GG
4989002|F|0-11:G>A-11:G>A	G/A	TGCAGCGAGGGACTACCGTTAGATTTTACCGAGATCGGAAGAGCGGTTCAGCAGGAATGCCGAGACCGA	6B|014.230002040|4910628|4910628	AA	GG	GG	GG	GG	GG	NN	GG	GG	GG	GG	GG	NN	AA	AA	GG	GG	GG	GG	GG	AA	GG	AA	AA	AA	GG	GG	AA	GG	GG	GG	AA	AA	NN	AA	NN	GG	GG	AA	AA	GG	GG	GG	GG	GG	AA
979094|F|0-30:C>G-30:C>G	C/G	TGCAGCCGCACAAACCAACACAAAATAGCTGGGAGCCATGTGCGGGTGTATTTGCAACCCACGTTGCCA	6B|013.143634280|979094|979094	CC	GG	GG	GG	GG	GG	GG	GG	GG	GG	GG	GG	NN	CC	CC	GG	GG	GG	GG	GG	CC	GG	CC	CC	CC	GG	GG	CC	GG	GG	GG	CC	CC	NN	GG	GG	GG	GG	CC	CC	GG	GG	GG	GG	GG	CC
1666811|F|0-11:G>C-11:G>C	G/C	TGCAGAATTGGCCTCGAATCCGCTCCTTCTTTCAAATGCCCCATGACCCGAGATCGGAAGAGCGGTTCA	6B|011.967085420|1666811|1666811	GG	CC	CC	CC	CC	CC	CC	CC	CC	CC	CC	CC	CC	GG	GG	CC	CC	CC	CC	CC	GG	CC	GG	GG	GG	CC	CC	CC	CC	CC	CC	GC	GG	NN	CC	CC	CC	CC	GG	GG	CC	CC	CC	CC	CC	GG
1211971|F|0-26:G>A-26:G>A	G/A	TGCAGTCAACCGTGAAAACATGCGCCAAAGCAGCTCGGCAATACATGCAGCTTGCACCTGCTCGCTCAA	6B|005.291676624|5969611|5969611	GG	AA	AA	AA	AA	AA	AA	AA	AA	AA	AA	AA	AA	GG	GG	AA	AA	AA	AA	AA	GG	AA	GG	AA	GG	AA	AA	AA	GG	AA	GG	GG	GG	AA	GG	GG	GG	AA	AA	GG	AA	AA	GG	AA	AA	GG
100055284|F|0-17:C>T-17:C>T	C/T	TGCAGGACCAGATCCCATGAGCCAATCCGAACGGAAGGCGACCAAACCGAGATCGGAAGAGCGGTTCAG	6B|006.922108881|1393612|1393612	TT	CC	CC	CC	CC	CC	CC	CC	CC	CC	CC	CC	CC	TT	TT	CC	CC	CC	CC	CC	TT	CC	TT	CC	TT	CC	CC	CC	TT	CC	TT	TT	TT	CC	TT	TT	TT	CC	CC	TT	CC	CC	TT	CC	CC	TT
1082663|F|0-10:C>G-10:C>G	C/G	TGCAGCTCTAGGTGCACCCACAACATCAACGCCCAAGCGTCGCCCTGGCTTGCATGCACCACCTCCGAG	6B|006.007256221|1082663|1082663	CC	GG	GG	GG	GG	GG	GG	GG	GG	GG	GG	GG	GG	GG	GG	GG	GG	GG	GG	GG	CC	GG	CC	GG	CC	GG	GG	GG	CC	NN	CC	CC	CC	GG	CC	CC	CC	GG	GG	CC	GG	GG	CC	GG	GG	CC
1221097|F|0-18:G>C-18:G>C	G/C	TGCAGTAATGCAACACAACGCATCAGAGAGATAAAAAGGTGAGTAGCTGCATGTACAGGAAGGGGAGAA	3A|012.454835290|1687623|1687623	GG	CC	GC	CC	CC	GG	GG	GG	GG	GG	GG	GG	GG	CC	CC	GG	CC	CC	GG	CC	CC	CC	GG	GG	GG	CC	CC	CC	CC	CC	CC	GG	GG	CC	CC	GG	GG	GG	GG	GG	GG	GG	GG	CC	GG	CC
1081535|F|0-5:C>T-5:C>T	C/T	TGCAGTGGCCTCTCCGCCGAGGAGGTGGAGTCTCCCTATGTCAACTTCGGTCGCCGCAGTCTCCTGGGC	7B|000.286511573|1081535|1081535	CC	TT	CC	CC	CC	TT	TT	TT	TT	TT	TT	TT	TT	CC	CC	TT	TT	TT	CC	TT	CC	TT	CT	CC	CC	TT	TT	TT	TT	TT	TT	CT	TT	NN	CC	CC	CC	TT	NN	TT	TT	TT	CC	TT	TT	TT
3026574|F|0-38:A>G-38:A>G	A/G	TGCAGTATCTCGGACTCTATCGTCGTCACCCGCTCCAGGACCTCCGAGATCGGAAGAGCGGTTCAGCAG	5B|000.574526622|3026574|3026574	GG	AA	GG	GG	GG	AA	AA	AA	AA	AA	AA	AA	AA	GG	GG	AA	AA	AG	GG	AA	GG	AA	AG	GG	GG	AA	AA	AA	AA	AA	AA	AA	AA	GG	GG	GG	GG	AA	GG	AA	AA	AA	GG	AA	AA	AA
2253713|F|0-52:C>G-52:C>G	C/G	TGCAGCGTTTTGTCGCCATCGATATATGTGAATCATGTGACACCATTCATTCGGATTCAATTTCAATTA	5B|000.000000000|2253713|2253713	CC	GG	CC	CC	CC	GG	GG	GG	GG	GG	GG	GG	GG	CC	CC	GG	GG	GG	CC	GG	CC	GG	CG	CC	CC	GG	GG	GG	NN	GG	GG	GG	GG	NN	CC	CC	CC	GG	CC	GG	GG	GG	CC	GG	GG	GG
1209118|F|0-7:G>C-7:G>C	G/C	TGCAGCCCAGCTGTATGTAGAACCTGGCATCAGCTCCTGCGGTTGCGCCAGACCGCGAGTCGGCGCTCC	5B|006.573636887|1209118|1209118	CC	GG	CC	CC	CC	GG	GG	GG	GG	GG	GG	GG	GG	CC	CC	GG	GG	GG	CC	GG	CC	GG	GC	CC	CC	GG	GG	GG	GG	GG	GG	GG	GG	CC	CC	CC	CC	GG	CC	GG	GG	GG	CC	GG	GG	GG
3024712|F|0-6:G>T-6:G>T	G/T	TGCAGGTAAATTGAACAGAAAAGGTTAATCCATCGGCCGAGATCGGAAGAGCGGTTCAGCAGGAATGCC	5B|017.752875910|3024712|3024712	GG	TT	TT	TT	TT	GG	GG	GG	GG	GG	GG	GG	NN	TT	TT	GG	GG	GG	TT	GG	TT	GG	TT	TT	TT	GG	GG	GG	GG	GG	GG	GG	GG	NN	TT	GG	TT	TT	TT	GG	TT	TT	TT	GG	GG	GG
2279220|F|0-63:G>C-63:G>C	G/C	TGCAGCCGAGACGTAAAATGGAAGGGTTTTTTTCCCGTTATATCGAGTGGTGGTGGGCGCGCGCTTTAC		GG	CC	CC	CC	CC	GG	GG	GG	GG	GG	GG	GG	GG	CC	CC	GG	NN	GG	CC	GG	CC	NN	CC	CC	CC	GG	GG	GG	GG	GG	GG	NN	GG	CC	CC	GG	CC	CC	CC	GG	NN	CC	CC	GG	GG	GG
6026409|F|0-25:T>A-25:T>A	T/A	TGCAGAGAAGCTTAAGGACATCATCATCTTCTTCTTCTCGATCATCTCTCGCTTTGCGCTACGGAACAC		TT	AA	AA	TT	TT	AA	AA	AA	AA	AA	AA	AA	NN	TT	TT	TT	TT	TT	TT	AA	TT	TT	TT	TT	TT	AA	NN	AA	AA	AA	AA	AA	AA	TT	TT	TT	TT	TT	TT	NN	TT	NN	TT	TT	TT	NN
1163258|F|0-31:G>A-31:G>A	G/A	TGCAGGTGACTAACCACGGCGTAGACACCTCAGTGATGGACGGCATGATGGCCGCCTCGAGGGAGTTCT	5B|057.178115600|1163258|1163258	GG	AA	AA	AA	AA	AA	AA	AA	AA	AA	AA	AA	AA	GG	GG	GG	GG	GG	GG	AA	AA	NN	AA	GG	GG	AA	AA	AA	AA	AA	AA	GA	AA	GG	GG	AA	GG	GG	GG	GG	GG	NN	GG	GG	GG	GG
1227242|F|0-52:G>A-52:G>A	G/A	TGCAGATATGTGTGCAGCCGGGATTTGTTGGAAGTGAGCGACGAATTCTTGCATCCGAGATCGGAAGAG	7B|036.770512570|1227242|1227242	GG	AA	GG	AA	AA	AA	AA	AA	AA	AA	AA	AA	NN	AA	AA	GG	GG	GG	GG	AA	AA	GG	GG	GG	GG	NN	AA	AA	AA	NN	AA	AA	AA	AA	GG	AA	GG	GG	AA	GG	GG	GG	NN	GG	GG	GG
990802|F|0-51:T>C-51:T>C	T/C	TGCAGTTTGCATCGCTGCTGGATGTAGTTAATCTCTATGTCATCCTTTCAGCCCCGAGATCGGAAGAGC	7B|041.093285270|990802|990802	CC	TT	CC	TT	TT	TT	TT	TT	TT	TT	TT	TT	TT	TT	TT	CC	CC	CC	CC	TT	TT	CC	TT	TT	TT	TT	TT	TT	TT	CC	TT	TT	TT	TT	CC	TT	CC	CC	TC	CC	CC	CC	CC	CC	CC	CC
1713632|F|0-65:A>G-65:A>G	A/G	TGCAGCCTCCCCTTCACGGTAGAAGGTCCTTTCCTCCCATCGCTTGGTCGACGACGAGAAGACCCGCTG	7B|040.416594920|1713632|1713632	AA	GG	AA	GG	GG	GG	GG	GG	GG	GG	GG	GG	GG	GG	GG	AA	AA	AA	AA	GG	GG	AA	GG	GG	GG	GG	GG	GG	GG	AA	GG	GG	GG	GG	AA	GG	AA	AA	GG	AA	AA	AA	AA	AA	AA	AA
1071336|F|0-39:A>G-39:A>G	A/G	TGCAGAACACGCAACCCCTGCGATCCACCCACACTCCTTGTATATAGTGCGTTCCGAGATCGGAAGAGC	5B|078.425329460|1071336|1071336	AA	GG	GG	GG	GG	GG	GG	GG	GG	GG	GG	GG	GG	GG	GG	AA	AA	AA	AA	GG	GG	AA	GG	GG	GG	GG	GG	GG	GG	AA	GG	AA	AA	GG	AA	GG	AA	AA	GG	AA	AA	AA	AA	AA	AA	AA
982211|F|0-15:G>C-15:G>C	G/C	TGCAGCGGAAGAGAACTTGTGGCGTGTGTCGCCGAAGATGAAGAAGGGCGTTCCCCGCGTCAACGAGGA	5B|074.018903800|982211|982211	CC	GG	GG	GG	GG	GG	GG	GG	GG	GG	GG	GG	GG	GG	GG	CC	CC	CC	CC	GG	GG	CC	GG	GG	GG	GG	GG	GG	GG	CC	GG	CC	CC	GG	CC	GG	CC	CC	GG	CC	CC	CC	CC	CC	CC	CC
100042826|F|0-44:G>A-44:G>A	G/A	TGCAGGATAGCGAGCTGCGACGGCAAGCGGTCGGGTGCGCTTACATCCGAGATCGGAAGAGCGGTTCAG	7B|047.221245450|1243734|1243734	AA	GG	GG	GG	GG	GG	GG	GG	GG	GG	GG	GG	GG	GG	GG	AA	AA	AA	AA	GG	GG	AA	GG	GG	GG	GG	GG	GG	GG	AA	GG	AA	AA	GG	AA	GG	AA	AA	GG	AA	AA	AA	AA	AA	AA	AA
1084323|F|0-44:A>G-44:A>G	A/G	TGCAGGCGATGAAGGCGGCGGATCTGGGACGGGGACGGGCGGCTGGGCGGCTTGGGGGGCCTGCAATGC	7B|047.550347200|5969588|5969588	GG	AA	AA	AA	AA	AA	AA	AA	AA	AA	AA	AA	AA	AA	AA	GG	GG	GG	GG	AA	AA	GG	AA	AA	AA	AA	AA	AA	AA	GG	AA	GG	GG	AA	AG	AA	GG	GG	AA	GG	GG	GG	GG	GG	GG	GG
1100024|F|0-15:A>G-15:A>G	A/G	TGCAGAGTGAAGTGAGGTGAAGTCGGTAGGGCTAGGCACTGAGTTAACCACATCTGGTCAGTTGGTGAA	7B|047.126653950|1100024|1100024	GG	AA	NN	NN	AA	AA	AA	AA	AA	AA	AA	AA	AA	AA	AA	GG	GG	GG	GG	AA	NN	NN	AA	AA	AA	AA	AA	AA	NN	NN	AA	GG	GG	AA	GG	AA	GG	GG	AA	NN	GG	GG	GG	GG	NN	GG
1007611|F|0-22:G>A-22:G>A	G/A	TGCAGAGGCAGGTTGCGTGCGTAGAGCCAGCAGCCACCTGCCGCATACCTCCCCCCAATAAATCCGCCA	5B|040.833114740|1007611|1007611	GG	AA	AA	AA	AA	AA	AA	AA	AA	AA	AA	AA	NN	AA	AA	GG	GG	GG	NN	AA	AA	GG	AA	AA	AA	AA	NN	AA	AA	GG	NN	AA	AA	NN	GG	AA	NN	GG	AA	NN	GG	GG	GG	GG	GG	GG
3026753|F|0-27:G>A-27:G>A	G/A	TGCAGCTGAGGCGAGGTCTGATTGTACAAGCCAAGTCATCGATCCGATGGGCAACAAGTGCGATCGCCC	5B|040.833114740|3026753|3026753	GG	AA	AA	AA	AA	AA	AA	AA	AA	AA	AA	AA	AA	AA	AA	NN	GG	GG	GG	AA	AA	NN	AA	AA	AA	AA	AA	AA	NN	GG	AA	AA	AA	AA	GG	AA	GG	GG	AA	GG	GG	GG	GG	GG	GG	GG
1064485|F|0-32:T>C-32:T>C	T/C	TGCAGCCTGCATGTCCTCATCCTCATCCTCATCCCTACACTCAGTACGATGCACATGAGTGTACACTGG	7B|052.482125640|1064485|1064485	TT	CC	CC	CC	CC	CC	CC	CC	CC	CC	CC	CC	NN	CC	CC	TT	TT	TT	TT	CC	CC	TT	CC	CC	CC	CC	CC	CC	CC	TT	CC	CC	CC	CC	TT	CC	TT	TT	CC	TT	TT	TT	TT	TT	TT	TT
100077008|F|0-36:T>C-36:T>C	T/C	TGCAGTGCTGCCATGGCCAAAGGTGAAAGGCGTTGTCAACTTCAATCCGAGATCGGAAGAGCGGTTCAG	5B|040.833114740|3946488|3946488	CC	TT	TT	TT	TT	TT	TT	TT	TT	TT	TT	TT	TT	TT	TT	CC	CC	CC	CC	TT	TT	CC	TT	TT	TT	TT	TT	TT	TT	CC	TT	TT	TT	TT	CC	TT	CC	CC	TT	CC	CC	CC	CC	CC	CC	CC
1089672|F|0-25:A>T-25:A>T	A/T	TGCAGAGGAAGACGTACGCAACGGCTGTCCTCCCAAATTCCGATACGGCAAACCGAGATCGGAAGAGCG	5B|040.833114740|1089672|1089672	AA	TT	TT	TT	TT	TT	TT	TT	TT	TT	TT	TT	TT	TT	TT	AA	AA	AA	AA	TT	TT	AA	TT	TT	TT	TT	TT	TT	TT	AA	TT	TT	TT	NN	AA	TT	AA	AA	TT	AA	AA	AA	AA	AA	AA	AA
1075546|F|0-61:G>A-61:G>A	G/A	TGCAGCATCACAGTGTAGATCGTAGCTGATTCTCAGTAGATCGTGCTCCGTGTCACCCACCACAGATCC	7B|049.832664460|1075546|1075546	GG	AA	AA	AA	AA	AA	AA	AA	AA	AA	AA	AA	AA	AA	AA	GG	GG	GG	GG	AA	AA	GG	AA	AA	AA	AA	AA	AA	AA	GG	AA	AA	AA	AA	GG	AA	GG	GG	AA	GG	GG	GG	GG	GG	GG	GG
3064364|F|0-33:G>T-33:G>T	G/T	TGCAGATTCCATCCATGGCCCAAACTTTGGACTTGTCTTTAGCAACCGAGATCGGAAGAGCGGTTCAGC	7B|061.754065070|3064364|3064364	TT	GG	GG	GG	GG	GG	GG	GG	GG	GG	GG	GG	GG	GG	GG	TT	TT	TT	TT	GG	GG	TT	GG	GG	GG	GG	GG	GG	GG	TT	GG	GG	GG	GG	TT	TT	TT	TT	GG	TT	TT	TT	TT	TT	TT	TT
977335|F|0-29:T>C-29:T>C	T/C	TGCAGGACAAAATAGCACACCAAGTACTTCGTGTACAGTAAAATTGATCTGGGTTGTTCACTATTAATC	7B|059.498071010|977335|977335	CC	TT	TT	TT	TT	NN	TT	TT	TT	TT	TT	TT	TT	TT	TT	CC	CC	CC	CC	TT	TT	CC	TT	TT	TT	TT	TT	TT	TT	CC	TT	TT	TT	TT	CC	CC	CC	CC	TT	CC	CC	CC	CC	CC	CC	CC
1065066|F|0-36:C>A-36:C>A	C/A	TGCAGGTAGCTTTTCCCGCCGCCTGACCGCTTGTCTATATGAATACATGCATGCATATTGTTGCTACGT	5B|081.310548060|5410721|5410721	AA	CC	CC	CC	CC	CC	CC	CC	CC	CC	CC	CC	CC	CC	CC	AA	AA	AA	AA	CC	CC	AA	CC	CC	CC	CC	CC	CC	CC	AA	CC	CC	CC	CC	AA	AA	AA	AA	CC	AA	AA	AA	CC	AA	AA	AA
1214796|F|0-44:G>C-44:G>C	G/C	TGCAGCCTGGGGTGTTGGCGCAGCTAGCCCTAGCACACGACGGCCATTACCGAGATCGGAAGAGCGGTT		GG	CC	CC	CC	CC	CC	CC	CC	CC	CC	CC	CC	CC	CC	CC	GG	GG	GG	GG	CC	CC	GG	CC	CC	CC	CC	CC	CC	CC	GG	CC	CC	CC	CC	GG	GG	GG	GG	CC	NN	GG	GG	CC	GG	GG	GG
100035213|F|0-17:C>G-17:C>G	C/G	TGCAGGAGCTCACGGAGGTCGCAAGCGCACTGCACGAGCTTGGCACACTCCTGCTTGCTCTCCGAGATC	7B|073.708916990|1002422|1002422	GG	CC	CC	CC	CC	CC	CC	CC	CC	CC	CC	CC	NN	CC	CC	GG	GG	GG	GG	CC	CC	GG	CC	CC	CC	CC	CC	CC	CC	GG	CC	CC	CC	CC	GG	GG	GG	GG	CC	GG	GG	GG	CC	GG	GG	GG
2261617|F|0-17:T>C-17:T>C	T/C	TGCAGCTGCGTCTGGAGCTTAACGGTCATCCACACAAACCAGTTGGGTACAGCTTCGAGAGCGAGAAAA		CC	TT	TT	TT	TT	TT	TT	TT	TT	TT	NN	TT	TT	TT	TT	CC	CC	CC	CC	TT	TT	CC	TT	TT	TT	TT	TT	TT	NN	CC	TT	TT	TT	TT	CC	CC	CC	CC	TT	NN	CC	CC	TT	CC	CC	CC
1095798|F|0-24:C>G-24:C>G	C/G	TGCAGGCGGAAGATCTTAGGGCGCGCGCCGTGGATGGCGTGGTAGAGGTCGGTGAAGTCCTCCGAGGAG		GG	CC	CC	CC	CC	CC	CC	CC	CC	CC	CC	CC	CC	CC	CC	GG	GG	GG	GG	CC	CC	GG	CC	CC	CC	CC	CC	CC	CC	GG	CC	CC	CC	CC	GG	GG	GG	GG	CC	GG	GG	GG	CC	GG	GG	GG
1126874|F|0-27:C>T-27:C>T	C/T	TGCAGGGCGGCTATGTCTCGCCTAACGTGTGACCTAGCACAGCCTCGCGTCAAGGAATGCACTGCTAGG		TT	CC	CC	CC	CC	CC	CC	CC	CC	CC	CC	CC	NN	CC	CC	TT	TT	TT	TT	CC	CC	NN	CC	NN	CC	CC	CC	CC	CC	TT	CC	CC	CC	NN	TT	TT	TT	TT	CC	TT	TT	TT	NN	TT	TT	TT
1202710|F|0-8:G>C-8:G>C	G/C	TGCAGCCTCCTCTCCACCCGTTGCGATGCTCTATCCCCCGAGCTTGTTCCTGCTTCGGGCGTTGGAGGT	7B|075.389994930|1202710|1202710	CC	GG	GG	GG	GG	GG	GG	GG	GG	GG	GG	GG	GG	GG	GG	CC	CC	CC	CC	GG	GG	CC	GG	GG	GG	GG	GG	GG	GG	CC	GG	GG	GG	GG	CC	CC	NN	CC	GG	CC	CC	CC	GG	CC	CC	CC
2293044|F|0-37:T>C-37:T>C	T/C	TGCAGGCGGTTGGACATGGGCATGCCCATCGACGATTCAGACGAATACGAGATCAACAAGATATTGAGG	7B|077.221780560|3960796|3960796	TT	CC	CC	CC	CC	CC	CC	CC	CC	CC	CC	CC	CC	CC	CC	TT	TT	TT	TT	NN	CC	TT	NN	CC	CC	CC	CC	CC	CC	TT	CC	CC	CC	CC	TT	TT	TT	TT	CC	TT	TT	TT	NN	TT	TT	TT
2255795|F|0-66:G>C-66:G>C	G/C	TGCAGGGTCATCCTTCTGGTTATAGGTGGTATTAACGTCGATATTGCGTTCAGTAAAAAACTTGTTCGT	7B|075.213838050|4405209|4405209	GG	CC	CC	CC	CC	CC	CC	CC	CC	CC	CC	CC	CC	CC	CC	GG	GG	GG	GG	CC	CC	GG	CC	CC	CC	CC	CC	CC	CC	GG	CC	CC	CC	CC	GG	GG	GG	GG	CC	GG	GG	GG	CC	GG	GG	GG
3222183|F|0-33:A>G-33:A>G	A/G	TGCAGGGCCTAGCTGACAAGCGATGCACACTTCGCCGAGATCGGAAGAGCGGTTCAGCAGGAATGCCGA	2A|127.777293400|3222183|3222183	GG	AA	AA	AA	AA	AA	AA	AA	AA	AA	AA	AA	AA	AA	AA	GG	GG	GG	GG	AA	AA	GG	AA	AA	AA	AA	AA	AA	AA	GG	AA	AA	AA	AA	GG	GG	GG	GG	AA	GG	GG	GG	AA	GG	GG	GG
3028759|F|0-19:C>G-19:C>G	C/G	TGCAGACGCGCACGATACCGAGCCAGGAGAGGGGTCCGAGATCGGAAGAGCGGTTCAGCAGGAATGCCG	7B|076.000593160|3028759|3028759	CC	GG	GG	GG	GG	GG	GG	GG	GG	GG	GG	GG	NN	GG	GG	CC	CC	CC	CC	GG	GG	CC	GG	GG	GG	GG	GG	GG	GG	CC	GG	GG	GG	GG	CC	CC	CC	CC	GG	NN	CC	CC	GG	CC	CC	CG
2337273|F|0-67:A>G-67:A>G	A/G	TGCAGTAGATTTCCACCCTCGACTTTGACGGTCAGGTGCATGTGGCGGTGGCTTACGCAATGCGGGGGC	5B|067.240986080|2337273|2337273	AA	GG	GG	GG	GG	GG	GG	GG	GG	GG	GG	GG	GG	GG	GG	AA	AA	AA	AA	GG	GG	AA	GG	GG	GG	GG	GG	GG	GG	AA	GG	GG	GG	GG	AA	AA	AA	AA	GG	NN	AA	AA	GG	AA	AA	AA
100090136|F|0-32:C>A-32:C>A	C/A	TGCAGGACGTGCATTGCCTGGGCGACAGACGGACGCTCGCTCCGTTCCGAGATCGGAAGAGCGGTTCAG	5B|083.166458690|1150796|1150796	CC	AA	AA	CC	CC	AA	AA	AA	AA	AA	AA	AA	AA	CC	CC	AA	CC	CC	AA	AA	AA	CC	AA	AA	AA	AA	AA	AA	AA	CC	AA	AA	AA	AA	AA	CC	CC	CC	CC	CC	CC	CC	CC	CC	CC	AA
3952146|F|0-11:T>C-11:T>C	T/C	TGCAGGTGGCTCGCAGTTTGACCGTGGTTGGTGGGCGCCTGCAAAGCTCACGCGTGGTCGCCGAGATCG	7B|095.025530290|1208496|1208496	CC	TT	TT	CC	CC	TT	TT	TT	TT	TT	TT	TT	TT	CC	CC	TT	CC	CC	TT	TT	TT	CC	TT	TT	TT	TT	TT	TT	TT	CC	TT	TT	TT	TT	TT	CC	CC	CC	CC	CC	CC	CC	CC	CC	CC	TT
4911169|F|0-26:G>A-26:G>A	G/A	TGCAGAGGGAGTCGGCGGCGGAGCGCACGCTGCTGCGGGCGTCGTCGGAGTCGAAGACGGCGGACTCCT	7B|095.202048370|4910457|4910457	GG	AA	AA	GG	GG	AA	AA	AA	AA	AA	AA	AA	AA	GG	NN	AA	GG	GG	AA	AA	AA	GG	AA	AA	AA	AA	AA	AA	AA	GG	AA	AA	AA	AA	AA	GG	GG	GG	GG	GG	GG	GG	GG	GG	GG	AA
1128808|F|0-13:T>A-13:T>A	T/A	TGCAGTGACTACAACGGCACAGTGGCGCTCCATCACAGCATCCGACACCGAGATCGGAAGAGCGGTTCA	5B|084.028323900|1128808|1128808	TT	AA	AA	TT	TT	AA	AA	NN	AA	AA	AA	AA	AA	TT	TT	AA	TT	TT	AA	AA	AA	TT	AA	AA	AA	AA	AA	AA	AA	TT	AA	AA	AA	AA	AA	TT	TT	TT	TT	TT	TT	TT	TT	TT	TT	AA
3021993|F|0-30:T>A-30:T>A	T/A	TGCAGGATCTTTGTATGTACACATAGACCCAGCAATGGAGTTCACCGAGATCGGAAGAGCGGTTCAGCA	7B|097.452251360|3021993|3021993	AA	TT	TT	AA	AA	TT	TT	TT	TT	TT	TT	TT	NN	AA	AA	AA	AA	AA	AA	TT	TT	AA	TT	TT	TT	TT	TT	TT	AA	AA	AA	TT	TT	AA	TT	AA	AA	TT	AA	AA	TT	TT	AA	AA	AA	TT
2280318|F|0-11:C>G-11:C>G	C/G	TGCAGCATTTAGAGCACTTTTTTGGCACAAGAACGGCCCGTTACAGGGTTATACAGTCTTGCCGAGTGA	7B|097.452251360|2280318|2280318	CC	GG	GG	CC	CC	GG	GG	GG	GG	GG	GG	GG	NN	NN	CC	CC	CC	CC	NN	GG	GG	CC	GG	GG	GG	GG	GG	GG	CC	CC	CC	GG	GG	CC	GG	CC	CC	NN	CC	CC	GG	GG	CC	CC	CC	GG
1116658|F|0-20:G>C-20:G>C	G/C	TGCAGTGCCTCGCCATGCAGCTCGTGGAGTCTTGCTTCACCAAGCCATTCTTTTGGTCCGAGCCCCTGG	7B|100.557402700|1049526|1049526	CC	GG	CC	CC	CC	GG	GG	GG	GG	GG	GG	GG	GG	CC	CC	CC	CC	CC	CC	GG	GG	GG	GG	GG	GG	GG	GG	GG	CC	CC	NN	CC	GG	CC	GG	CC	CC	CC	CC	NN	CC	CC	CC	CC	GG	GG
1043419|F|0-37:C>G-37:C>G	C/G	TGCAGTTCGGCATGGTAGCCCCAATCCTTGTCGGTTGGAGCAAAAAAATATGACGGTCCGAGCACGTCG	7B|104.504728600|1043419|1043419	CC	GG	CC	CC	CC	GG	GG	GG	GG	GG	GG	GG	GG	CC	CC	CC	CC	CC	CC	GG	GG	GG	GG	GG	GG	GG	GG	GG	CC	CC	CC	CC	GG	CC	GG	CC	CC	CC	CC	CC	CC	CC	CC	CC	GG	GG
1095455|F|0-49:C>T-49:C>T	C/T	TGCAGTCCAGACATGCCCCGCGGCGGGGAACGTGATGACGAGTTGACGATACCTGCCGAGATCGGAAGA	7B|109.851379100|1095455|1095455	TT	CC	TT	TT	TT	TT	TT	TT	TT	TT	TT	TT	TT	TT	TT	CC	CC	CC	CC	TT	CC	CC	CC	CC	CC	CC	CC	CC	TT	TT	TT	TT	CC	TT	CC	TT	TT	TT	TT	TT	TT	TT	TT	TT	NN	CC
100071591|F|0-28:A>G-28:A>G	A/G	TGCAGGCCACCACACGCTCTCTCGCGCCGCTCCCCGCCTCCCGATTCCCCGAGATCGGAAGAGCGGTTC	7B|105.284542000|1393317|1393317	GG	AA	GG	GG	GG	GG	GG	GG	GG	GG	GG	GG	GG	GG	GG	AA	AA	AA	AA	GG	AA	AA	AA	AA	AA	AA	AA	AA	GG	GG	GG	GG	AA	GG	AA	GG	GG	AA	GG	GG	AA	AA	GG	GG	AA	AA
1127201|F|0-26:A>G-26:A>G	A/G	TGCAGAGCATATAACATGGCGCGCCTGTAGCCGACGCTGATGCCGTTGGACTCGGTGCCGCCGAGATCG	7B|105.569871600|1713882|1713882	GG	AA	GG	GG	GG	GG	GG	GG	GG	GG	GG	GG	NN	GG	GG	AA	AA	AA	AA	GG	AA	AA	AA	AA	AA	AA	AA	AA	GG	GG	GG	GG	AA	NN	AA	GG	GG	AA	GG	GG	AA	AA	GG	GG	AA	AA
5577273|F|0-33:T>C-33:T>C	T/C	TGCAGCAAATTAGGTGGCTCAACTGATTGAACTCCTGATCGCGCTAATCATTCGGTGGTTGTGGCCCTG	7B|107.706558300|1233350|1233350	TT	CC	TT	TT	TT	TT	TT	TT	TT	TT	TT	TT	NN	TT	TT	CC	CC	CC	CC	TT	TT	CC	CC	CC	CC	CC	CC	CC	TT	TT	TT	CC	CC	TT	CC	TT	TT	CC	TT	TT	CC	CC	TT	TT	CC	CC
1270256|F|0-5:C>G-5:C>G	C/G	TGCAGGCTCATTCCCCTTCCAGGAGCGTTGACCATCACATATAGTTCCACAGAGCAGCAATTTTCCCAG	7B|110.811049000|1270256|1270256	CC	GG	CC	CC	CC	CC	CC	CC	NN	CC	CC	CC	NN	NN	NN	GG	GG	GG	GG	NN	CC	GG	GG	GG	GG	GG	GG	GG	CC	NN	NN	GG	GG	CC	GG	CC	CC	GG	CC	NN	GG	GG	NN	CC	GG	NN
2333306|F|0-28:T>C-28:T>C	T/C	TGCAGCCCTGCCACCCGCTCCCGCTCCGCAGCATCCCCTCCTCCCTCCTCCGGCAGCATCCCCTCCTCC		CC	TT	CC	CC	NN	NN	NN	NN	NN	CC	NN	CC	NN	CC	NN	TT	TT	TT	TT	NN	NN	TT	TT	TT	TT	NN	TT	NN	CC	CC	CC	TT	TT	NN	NN	CC	CC	TT	CC	NN	TT	TT	CC	CC	TT	TT
3026353|F|0-28:A>G-28:A>G	A/G	TGCAGCATCTCATGGCGAGGCGCACCCTGAAGGCCATCCGCCGAGATCGGAAGAGCGGTTCAGCAGGAA	2B|061.547753160|4911079|4911079	GG	AA	GG	GG	GG	GG	GG	GG	AG	GG	GG	GG	GG	GG	GG	AA	AA	AA	AA	GG	GG	AA	AA	AA	AA	AA	AA	AA	GG	GG	GG	AA	AA	GG	AA	GG	GG	AA	GG	GG	AA	AA	GG	GG	AA	NN
1278606|F|0-25:A>G-25:A>G	A/G	TGCAGGGTTGCGTGTAGCTCCGCCAGTGCCAATAAGGCTATATACAACACCTAGAATCTGAAGATGCAG	7B|119.206029800|1278606|1278606	AA	GG	AA	AA	AA	AA	NN	AA	AA	NN	NN	AA	NN	AA	AA	GG	GG	GG	GG	NN	AA	GG	GG	GG	GG	GG	GG	GG	AA	AA	AA	GG	GG	AA	GG	AA	AA	GG	AA	NN	GG	GG	AA	AA	GG	GG
997563|F|0-30:G>A-30:G>A	G/A	TGCAGCGTAAAATAAGAATGAGATGCTGGCAACACACTGCAAGTTCTCTCCCGAGATCGGAAGAGCGGT	7B|118.258601500|997563|997563	GG	AA	GG	GG	GG	GG	GG	GG	GG	GG	GG	GG	NN	GG	GG	AA	AA	AA	AA	GG	GG	AA	AA	AA	AA	AA	AA	AA	GG	NN	GG	AA	AA	NN	AA	GG	GG	AA	GG	GG	AA	AA	GG	NN	AA	GA
1120717|F|0-54:T>C-54:T>C	T/C	TGCAGCCCGCGTTGCAGCGAAGGAACGGGGCGGTCTGCTCCGTGCATGCATGGGCGCTCCGAGATCGGA	7B|121.770428400|1120717|1120717	TT	CC	TT	TT	TT	TT	TT	TT	TT	TT	TT	TT	TT	TT	TT	CC	CC	CC	CC	TT	TT	CC	CC	CC	CC	CC	CC	CC	TT	TT	TT	CC	CC	TT	CC	TT	TT	CC	TT	TT	CC	CC	TT	TT	CC	CC
1166068|F|0-54:T>C-54:T>C	T/C	TGCAGCCCCCGAGGTGAGGAACCGTGCTATATTGAAAACATCGTCGTTGAGTCGCCTCAGCTCGTCGTG	7B|125.655333900|1166068|1166068	CC	TT	CC	CC	CC	CC	CC	CC	CC	CC	CC	CC	CC	CC	CC	TT	TT	TT	TC	CC	CC	TT	TT	TT	TT	TT	TT	TT	CC	CC	CC	TT	TT	CC	TT	CC	CC	TT	CC	CC	TT	TT	CC	CC	TT	TT
1090261|F|0-15:A>G-15:A>G	A/G	TGCAGGTGGCATGACGCGATCTGCTTCTCTTATTTTTTCCTCCACTTCTTCTTGGCTTCTTCTCCGAGA	7B|128.244067200|1090261|1090261	GG	AA	GG	GG	GG	GG	GG	GG	GG	GG	GG	GG	NN	GG	GG	AA	AA	AA	AA	GG	GG	AA	AA	AA	AA	AA	NN	AA	NN	GG	AG	AA	AA	NN	NN	GG	GG	AA	GG	GG	AA	AA	NN	GG	AA	AA
4990948|F|0-33:A>T-33:A>T	A/T	TGCAGGCAGGTGCTTGAGTGCTGGCGGAACGGCTTGGATCTTCCAGAGGAGGTGGAGAGCGGCGCCGTG	7B|128.244067200|4909771|4909771	TT	AA	TT	TT	TT	TT	TT	TT	TT	TT	TT	TT	TT	TT	TT	AA	AA	AA	AA	TT	TT	AA	AA	AA	AA	AA	AA	AA	TT	TT	TT	AA	AA	TT	AA	TT	TT	AA	TT	TT	AA	AA	TT	TT	AA	AA
3533360|F|0-23:C>T-23:C>T	C/T	TGCAGCCAATTTGGCCGTGGCGTTATGGTTTTTGGTTGCCGAGATCGGAAGAGCGGTTCAGCAGGAATG	7B|130.644387200|3025450|3025450	CC	TT	CC	CC	CC	CC	CC	CC	CC	CC	CC	CC	CC	CC	CC	TT	TT	TT	TT	CC	CC	TT	TT	TT	TT	TT	TT	TT	CC	CC	CC	TT	TT	CC	TT	CC	CC	TT	CC	CC	TT	TT	CC	CC	TT	TT
1111996|F|0-23:T>A-23:T>A	T/A	TGCAGGAGAACAACATCCTTTGTATTCCCATAACAAATTCCACGGTAGCCCTCCGAGATCGGAAGAGCG	7B|125.382868400|1106285|1106285	TT	AA	TT	TT	TT	TT	TT	TT	TT	TT	TT	TT	NN	TT	TT	AA	AA	AA	AA	TT	TT	AA	AA	NN	AA	AA	AA	AA	TT	TT	TT	AA	AA	NN	AA	TT	TT	AA	TT	NN	AA	AA	TT	TT	AA	AA
1125971|F|0-65:T>C-65:T>C	T/C	TGCAGGACTTGCACCAATGCAGATGTCATTCATTCTGTGAACAGGTTCACTTAGGGCATGGCCAACGGA	7B|125.382868400|1125971|1125971	CC	TT	CC	CC	CC	CC	CC	CC	CC	CC	CC	CC	CC	CC	CC	TT	TT	TT	TT	CC	CC	TT	TT	TT	TT	TT	TT	TT	CC	CC	CC	TT	TT	CC	TT	CC	CC	TT	CC	CC	TT	TT	CC	CC	TT	TT
1006941|F|0-27:C>T-27:C>T	C/T	TGCAGGCGCCCATTAACGTGTATTCCGTAAACGGGCGCTTGCAGCAGCCTCCCGCTTGGCCGAGATCGG	7B|125.382868400|1006941|1006941	TT	CC	TT	TT	TT	TT	TT	TT	TT	TT	TT	TT	NN	TT	TT	CC	CC	NN	CC	TT	TT	CC	CC	CC	CC	CC	CC	CC	NN	TT	TT	CC	CC	TT	CC	TT	TT	CC	TT	TT	CC	CC	TT	TT	CC	CC
7353201|F|0-9:T>G-9:T>G	T/G	TGCAGTACTGGTGCTGCTTGTCATGGACCGAGATCGGAAGAGCGGTTCAGCAGGAATGCCGAGACCGAT	7B|128.244067200|4536622|4536622	GG	TT	GG	GG	GG	GG	GG	GG	GG	GG	GG	GG	GG	GG	GG	TT	TT	TT	TT	GG	GG	TT	TT	TT	TT	TT	TT	TT	GG	GG	GG	TT	TT	GG	TT	GG	GG	TT	GG	GG	TT	TT	GG	GG	TT	TT
1237609|F|0-52:T>C-52:T>C	T/C	TGCAGGCCGCTAGCTTTGTGCTACGTTCGCACAGTTTACTGGCCATCCAACACGCCTTTCCTTCTGCAC	7B|134.659491300|1237609|1237609	CC	TT	CC	CC	CC	CC	CC	CC	CC	CC	CC	CC	CC	CC	CC	TT	TT	TT	TT	CC	CC	TT	TT	TT	TT	TT	TT	TT	CC	CC	CC	TT	TT	CC	TT	CC	CC	TT	CC	CC	TT	TT	CC	CC	TT	TT
100089414|F|0-11:C>G-11:C>G	C/G	TGCAGCTCCGTGTCGAACTCCATGTCCATCCGCGGCGTGCAGTCCTCCGAGATCGGAAGAGCGGTTCAG	7B|129.240297400|3534077|3534077	CC	GG	CC	CC	CC	CC	CC	CC	CC	CC	CC	CC	CC	CC	CC	GG	GG	GG	GG	CC	CC	GG	GG	GG	GG	GG	GG	GG	CC	CC	CC	GG	GG	CC	GG	CC	CC	GG	CC	NN	GG	GG	CC	CC	GG	GG
4003943|F|0-28:C>G-28:C>G	C/G	TGCAGCCATGGCCCTCCATGTGGCCCTGGACCCAGGAGCCCTCGAATGCGTCCCCGTTGGGGTACGTCT		CC	GG	CC	CC	CC	CC	CC	CC	CC	CC	CC	CC	CC	CC	CC	GG	GG	GG	GG	CC	CC	NN	GG	GG	GG	GG	GG	GG	CC	CC	CC	GG	GG	NN	GG	CC	CC	GG	CC	CC	GG	GG	CC	CC	GG	CG
1401452|F|0-24:T>G-24:T>G	T/G	TGCAGTAAACTTGATCAACTAAGTGTGATCAACAGAGAGATGCTATGGGTCAAATGTTATGTCCGAGAT	5D|033.969605510|1401452|1401452	TT	GG	GG	TT	TT	GG	GG	GG	GG	GG	GG	GG	GG	GG	GG	GG	GG	GG	GG	GG	GG	TT	TT	TT	TT	GG	GG	GG	NN	GG	GG	GG	GG	TT	GG	GG	GG	TT	GG	GG	TT	TT	TT	TT	TT	GG
100078188|F|0-50:G>A-50:G>A	G/A	TGCAGCCTCAAAGGATCCTGCGTCATGCAAGGCCTGCCCTACTATAACGCATCCAAGTCGGACAGCTTC	3B|027.387716070|1254324|1254324	GG	AA	GG	GG	GG	AA	AA	AA	AA	AA	AA	AA	GG	GG	GG	GG	GG	GG	GG	AA	AA	GG	GG	GG	GG	GA	AA	GA	GG	GG	GG	AA	AA	NN	AA	AA	AA	GG	AA	AA	GG	GG	GG	GG	GG	GG
1025576|F|0-16:A>G-16:A>G	A/G	TGCAGCCACCAGTGGCGGAGCTGCAACCGTCGTCTGGCCAAGCTGCATCCAGCGGGGCGAAGCTACGCC	5A|057.824304150|1025576|1025576	GG	AA	AA	AA	AA	AA	AA	AA	AA	AA	AA	AA	NN	AA	AA	AA	AA	AA	AA	GG	GG	GG	GG	GG	GG	AA	AA	AA	GG	GG	GG	GG	GG	AA	GG	AA	AA	AA	AA	AA	AA	AA	GG	GG	AA	GG
984424|F|0-34:C>G-34:C>G	C/G	TGCAGAGAACCTCTGACGACTGAAGGTGAAACGCGAGTACACCAATTGTTTCTTGCGCAACGGCCGAGA	1A|085.839412050|984424|984424	CC	GG	CC	GG	GG	CC	CC	CC	CC	CC	CC	CC	NN	GG	GG	GG	GG	GG	GG	GG	GG	CC	GG	GG	GG	GG	GG	GG	GG	GG	GG	CC	CC	GG	CC	GG	GG	GG	GG	GG	GG	GG	GG	CC	CC	CC
1217762|F|0-47:A>G-47:A>G	A/G	TGCAGGGCGCAGCCGTGGCGGGCAGACTCGGAAGGAGCAGATGGGGGGGGAGGGGTACAGTGAGATGGG	1A|086.005191250|1217762|1217762	GG	AA	GG	AA	AA	GG	GG	GG	GG	GG	GG	GG	GG	AA	AA	AA	AA	AA	AA	AA	AA	GG	AA	AA	AA	AA	AA	AA	AA	AA	AA	GG	GG	AA	GG	AA	AA	AG	AA	AA	AA	AA	AA	GG	GG	GG
1187451|F|0-41:G>A-41:G>A	G/A	TGCAGCAGCTTCACCTTGGCCGCCATCACGTTCGCCACCTGATCCACGGCGGAAGCTGCTCTCATTCCA	1A|107.586876000|1187451|1187451	GG	AA	GG	AA	AA	GG	NN	NN	GG	GG	GG	GG	GA	AA	AA	GA	GG	GG	AA	AA	AA	GG	AA	NN	AA	AA	AA	AA	NN	AA	AA	NN	GG	AA	GG	AA	AA	AA	NN	GG	AA	AA	AA	GG	GG	GG
3064926|F|0-17:T>G-17:T>G	T/G	TGCAGGCAAGTAGTGGTGGTGGCACGATGGCAAGCAAGTCCAGCGCCGAGATCGGAAGAGCGGTTCAGC	1A|118.695499400|3064926|3064926	TT	GG	TT	GG	GG	TT	TT	TT	TT	TT	TT	TT	NN	GG	GG	GG	TT	TT	GG	GG	GG	TT	GG	GG	GG	GG	GG	GG	GG	GG	GG	TT	TT	GG	GG	GG	GG	GG	GG	TT	GG	GG	GG	TT	TT	TT
4910833|F|0-62:C>G-62:C>G	C/G	TGCAGCGACTCCAGCGTGTCCGACTTGTCGCCGTCCGTGGCCGCCGTGGCCGCGCGCACCACGAGGCTC	2B|059.854196310|4910833|4910833	GG	CC	GG	CC	CC	GG	GG	GG	GG	GG	GG	GG	NN	CC	CC	CC	GG	GG	CC	CC	CC	GG	CC	CC	CC	CC	CC	CC	CC	CC	CC	GG	GG	CC	CC	CC	CC	CC	CC	NN	CC	CC	CC	GG	GG	GG
4990483|F|0-19:T>C-19:T>C	T/C	TGCAGGAGTTGCTTCCTCCCGATTCCCCTCCTCACCCCATACGAACCCTAGCTGCTGCACCAACGCAAT	1A|133.338569800|1220742|1220742	CC	TT	TT	TT	TT	CC	TT	CC	CC	TT	TT	CC	NN	TT	TT	NN	CC	NN	CC	TT	CC	CC	TT	TT	TT	TT	TT	TT	TT	TT	TT	CC	CC	TT	TT	TT	TT	TT	TT	NN	TT	TT	TT	CC	CC	TT
9766755|F|0-40:A>G-40:A>G	A/G	TGCAGGGTGCCGTTGAACTGGTTGTTGGAGAGGTTGAGGTGGCGGAGGTCCCTGAGCGCGGCGAGGGCG		GG	AA	AA	GG	GG	AG	GG	AG	GG	AA	AA	GG	GG	GG	GG	AA	AA	AA	AA	GG	GG	AA	GG	GG	GG	GG	GG	GG	AA	AA	AA	AA	AA	GG	GG	GG	GG	GG	GG	GG	GG	GG	GG	AA	AA	AA
4988931|F|0-67:G>T-67:G>T	G/T	TGCAGCTCAAGCTCCACGCCTTCCTCCTCTGGTCCTCCGTCGGCTTCCTCATGCCGATCGGCGTGCTTA		GG	TT	TT	GG	GG	TT	NN	TT	TT	TT	TT	NN	NN	GG	GG	TT	TT	TT	TT	TT	GT	GG	GG	GG	GG	GG	GG	GG	GG	GG	GG	GG	GG	NN	NN	GG	GG	GG	GG	TT	GG	GG	GG	GG	TT	TT
1318890|F|0-30:A>G-30:A>G	A/G	TGCAGGGATGATCGCAGTCGTTAGAGAATCGACTTGAGGCGATCTAAGAAGCAGAATCAGCGAGGACGT	1D|088.757920070|1318890|1318890	GG	AA	AA	AA	AA	AA	AA	AA	AA	AA	AA	AA	NN	AA	AA	AA	AA	AA	AA	AA	AA	GG	AA	AA	AA	AA	AA	AA	GG	GG	GG	GG	GG	GG	GG	AA	AA	GG	GG	AA	GG	GG	AA	GG	GG	AA
1155868|F|0-14:C>T-14:C>T	C/T	TGCAGCGCGCAGGGTGGCCGTGCACGAAGGCCGGGACGACGGGCACCTGCACGAGCGCCGAGATCGGAA		TT	CC	CC	NN	CC	CC	CC	CC	CC	CC	CC	NN	NN	CC	CC	CC	CC	CC	NN	CC	CC	TT	CC	CC	CC	CC	CC	CC	TT	TT	TT	TT	TT	NN	TT	CC	CC	NN	TT	CC	TT	TT	CC	TT	TT	CC
100043018|F|0-5:A>G-5:A>G	A/G	TGCAGGCGAGAATTAATGCCGCAAGGGAACTCCGAGATCGGAAGAGCGGTTCAGCAGGAATGCCGAGAC	1D|082.419690380|3935258|3935258	GG	AA	AA	AA	AA	AA	AA	AA	AA	AA	AA	AA	AA	AA	AA	AA	AA	AA	AA	AA	AA	GG	AA	AA	AA	AA	AA	AA	GG	GG	GG	GG	GG	GG	GG	AA	AA	GG	GG	AA	GG	GG	AA	GG	GG	AA
1112284|F|0-19:C>T-19:C>T	C/T	TGCAGCAACAAGTCGTCTTTGGCTCTGGTTCCGTTGGTAGCCAAAGCCAAGGGCGCGCCACTGCTTACT	1D|083.773801220|1112284|1112284	TT	CC	CC	CC	CC	CC	CC	CC	CC	CC	CC	CC	CC	CC	CC	CC	CC	CC	CC	CC	CC	TT	CC	CC	CC	CC	CC	CC	TT	TT	TT	TT	TT	TT	TT	CC	CC	TT	TT	NN	TT	TT	CC	TT	TT	CC
2255270|F|0-55:T>C-55:T>C	T/C	TGCAGGTCTGAACCGCACCACGTACCAACAGATCGATATCCATGGCGACTAGAGGCAGGCGCGACTCGA	1D|083.773801220|2255270|2255270	TT	CC	CC	CC	CC	CC	CC	CC	CC	CC	CC	CC	CC	CC	CC	CC	CC	CC	CC	CC	CC	TT	CC	CC	CC	CC	CC	CC	TT	TT	TT	TT	TT	TT	TT	CC	CC	TT	TT	CC	TT	TT	CC	TT	TT	CC
1128816|F|0-45:T>C-45:T>C	T/C	TGCAGGCTCTGGAAAAACCACTACGTGTACCAAATACGCGCATTACCATCAGCGCAAGGGATTCAAACC	1D|083.773801220|1128816|1128816	CC	TT	TT	TT	TT	TT	TT	TT	TT	TT	TT	TT	NN	TT	TT	TT	TT	TT	TT	TT	TT	CC	TT	TT	TT	TT	TT	TT	CC	CC	CC	CC	CC	NN	CC	TT	TT	CC	CC	TT	CC	CC	TT	CC	CC	TT
1102411|F|0-13:C>A-13:C>A	C/A	TGCAGATCCGCAAAACGGAGACGTCACCAAAACACACCGTCCTGCACACGGATTCATCCACCTGCGTTC		AA	CC	CC	CC	CC	CC	CC	CC	CC	CC	CC	CC	CC	CC	CC	CC	CC	CC	CC	CC	CC	AA	CC	CC	CC	CC	CC	NN	AA	AA	AA	NN	AA	NN	AA	CC	NN	AA	AA	CC	AA	AA	NN	AA	AA	CC
1120590|F|0-29:A>G-29:A>G	A/G	TGCAGTAGCGTTGGCCGCGCGGCTTCTTCGGCCTGGCCCGCGACCTGGCTGCCAACGAACCACCGAGAT	1D|080.999499170|1297461|1297461	GG	AA	AA	AA	AA	AA	AA	AA	AA	AA	AA	AA	AA	AA	AA	AA	AA	AA	AA	AA	AA	GG	AA	AA	AA	AA	AA	AA	GG	GG	GG	GG	GG	GG	GG	AA	AA	GG	GG	AA	GG	GG	AA	GG	GG	AA
1065047|F|0-63:T>C-63:T>C	T/C	TGCAGGTGAGCGATTCGTCTCGTTTTCGTGCCAAGAACCTGTCTTGTCCCCATTGCCGCAGGACACCCA	1D|082.487127270|1065047|1065047	CC	TT	NN	TT	TT	TT	TT	TT	TT	TT	TT	TT	TT	TT	NN	NN	TT	TT	TT	TT	TT	CC	NN	NN	NN	TT	TT	TT	CC	CC	CC	CC	CC	CC	CC	TT	TT	NN	CC	NN	CC	CC	TT	CC	CC	TT
4910860|F|0-27:G>A-27:G>A	G/A	TGCAGAGAGTGTTTCGGGTGGGCCGTCAACTGGGCTTTCGGCCCAGCCGAGATCGGAAGAGCGGTTCAG	1D|079.061658050|4910860|4910860	GG	AA	AA	AA	AA	AA	AA	AA	AA	AA	AA	AA	AA	AA	AA	AA	AA	AA	AA	AA	AA	GG	AA	AA	AA	AA	AA	AA	GG	GG	GG	GG	GG	GG	GG	AA	AA	GG	GG	AA	GG	GG	AA	GG	GG	AA
1233262|F|0-22:C>T-22:C>T	C/T	TGCAGCCTCCACAGGGCCAAGGTCGAGGCCGAGCCAGCACCGCCACCCAAGCTGCTATTCATCTCGCCG	1B|128.714764300|3941088|3941088	CC	TT	TT	TT	TT	TT	TT	TT	TT	TT	TT	TT	TT	TT	TT	TT	TT	TT	TT	TT	TT	CC	TT	TT	TT	TT	TT	TT	CC	CC	CC	CC	CC	CC	CC	TT	TT	CC	TT	TT	CC	CC	TT	CC	CC	TT
1060154|F|0-7:A>T-7:A>T	A/T	TGCAGATTATGATTGGCGATGTTGTCATGTTGACCAATGGATAATGGAAGCTTTGTACGCCGAGATCGG	1D|079.079510220|1060154|1060154	TT	AA	AA	AA	AA	AA	AA	AA	AA	AA	AA	AA	AA	AA	AA	AA	AA	AA	AA	AA	AA	TT	AA	AA	AA	AA	AA	AA	TT	TT	TT	TT	TT	TT	TT	AA	AA	TT	AA	AA	TT	TT	AA	TT	TT	AA
1214221|F|0-33:C>T-33:C>T	C/T	TGCAGCAGCCCATGGAAGAGGCGGCGGCGGCGGTGGGAAAGCTGGGCAGGTTGGAGCACCACCACGGCG		TT	CC	CC	CC	CC	CC	CC	CC	CC	CC	CC	CC	CC	CC	CC	CC	CC	CC	CC	CC	CC	TT	CC	CC	CC	CC	CC	CC	TT	TT	TT	CC	CC	TT	TT	CC	CC	TT	CC	NN	TT	TT	CC	TT	TT	CC
100074313|F|0-35:A>G-35:A>G	A/G	TGCAGGACGCCTACGGCCGCGACCACCGCGACAAGGCGCAGGTGCGCGTGTGGCGCCGCCCGAGATCGG		GG	AA	AA	AA	AA	AA	AA	AA	AA	AA	AA	AA	AA	AA	AA	AA	AA	AA	AA	AA	AA	GG	AA	AA	AA	AA	AA	AA	AG	GG	GG	AA	AA	GG	GG	AA	AA	GG	AA	AA	GG	GG	AA	GG	GG	AA
1117337|F|0-66:A>T-66:A>T	A/T	TGCAGCGAGCGGCAGCCAAGCAAGTCGTGTCGGCACCCCCTGCTCTGCCTGCGAGGCACCCAACCGTAC	1D|076.683288200|1129041|1129041	AA	TT	TT	TT	TT	TT	TT	TT	TT	TT	TT	TT	TT	TT	TT	TT	TT	TT	TT	TT	TT	AA	TT	TT	TT	NN	TT	TT	AA	AA	AA	TT	TT	NN	AA	TT	TT	AA	TT	TT	AA	AA	TT	AA	AA	TT
1100394|F|0-25:C>A-25:C>A	C/A	TGCAGCATTTTGGGGGGTTTTTCCGAGCTAGTTTACTGTTCGCGCGGTTCGTGGGCCGAGATCGGAAGA	1D|069.491976810|1100394|1100394	CC	AA	AA	AA	AA	AA	AA	AA	AA	AA	AA	AA	AA	CC	CC	AA	AA	AA	AA	AA	AA	CC	AA	AA	AA	AA	AA	AA	CC	AA	CC	AA	AA	CC	AA	AA	AA	AA	AA	AA	AA	AA	AA	CC	AA	AA
100081053|F|0-49:T>C-49:T>C	T/C	TGCAGAAACTGTCATGCAAAATTCAGAATGGGGCAGCTCCTCACCAACACGCGGACATTCAAAAAGGGA	1D|046.830883130|1022670|1022670	CC	TT	TT	TT	TT	TT	TT	TT	TT	TT	TT	TT	TT	CC	CC	TT	TT	TT	TT	TT	TT	CC	TT	TT	TT	TT	TT	TT	CC	CC	CC	TT	TT	TT	TT	TT	TT	TT	TT	TT	TT	TT	TT	CC	TT	TT
1208668|F|0-34:T>C-34:T>C	T/C	TGCAGCGCGTGTTGAACTTGGCAACCGAAGCTGGCGTCCTTTCGCGTTTGCTGGGACGACGTCCCGTTC	1D|052.185157600|1208668|1208668	CC	TT	TT	TT	TT	TT	TT	TT	TT	TT	TT	TT	TT	CC	NN	TT	TT	TT	TT	TT	TT	CC	TT	TT	TT	TT	TT	TT	CC	CC	CC	TT	TT	TT	TT	TT	TT	TT	TT	TT	TT	TT	TT	CC	TT	TT
1112999|F|0-27:G>A-27:G>A	G/A	TGCAGAAAATATGGATCAACGCACCTTATTTGAATGGCTAATTAATGAGGCAGCCAATTAATCCGAGAT		AA	GG	GG	GG	GG	GG	GG	GG	GG	GG	GG	GG	NN	AA	AA	GG	GG	GG	GG	GG	GG	AA	GG	GG	GG	GG	GG	GG	AA	AA	AA	GG	GG	GG	GG	GG	GG	GG	GG	GG	GG	GG	GG	AA	GG	GG
1071322|F|0-64:G>C-64:G>C	G/C	TGCAGAAGGGCAGCCACTCGCCAGTCGCTGCAAGGGGGAGGAGGGCTAACCCGTGCTGCAAGGCCGAGA	1D|046.625960140|1071322|1071322	GG	CC	CC	CC	CC	NN	NN	NN	NN	NN	CC	CC	NN	GC	GG	CC	NN	NN	CC	NN	CC	GG	CC	CC	CC	CC	CC	CC	GG	GG	GG	CC	CC	NN	NN	CC	GG	CC	CC	CC	CC	CC	NN	GG	NN	NN
2242488|F|0-15:G>C-15:G>C	G/C	TGCAGTAGTCCATAACTAGCTCGAGCTAGCTAGTTCACTCACTCATCATCCAAGAATTAATTGCCACGT	1B|051.289701790|3021126|3021126	CC	GG	GG	GG	GG	GG	GG	GG	GG	GG	GG	GG	GG	CC	CC	GG	GG	GG	GG	GG	GG	CC	GG	GG	GG	GG	GG	GG	CC	CC	CC	GG	GG	GG	GG	GG	CC	GG	GG	GG	GG	GG	GG	CC	GG	GG
4990048|F|0-8:A>G-8:A>G	A/G	TGCAGTTGGTCTGTCTGTAAATATGGTTGCCGAGATCGGAAGAGCGGTTCAGCAGGAATGCCGAGACCG	6D|064.141341570|4990048|4990048	GG	AA	AA	AA	AA	AA	AA	AA	AA	AA	AA	AG	NN	AG	GG	AA	AA	AA	AA	AA	AA	GG	AA	AA	AA	AA	AA	AA	GG	GG	GG	AA	AA	NN	AA	AA	GG	NN	AA	AA	AA	AA	AA	GG	AA	AA
39679409|F|0-24:G>A-24:G>A	G/A	TGCAGCTGTTCACGCGGCTCACGCAGCTCTGCTCTAACCTAACCGAGATCGGAAGAGCGGTTCAGCAGG	1D|046.625960140|3064683|3064683	AA	GG	GG	GG	GG	GG	GG	GG	GG	GG	GG	GG	GG	GA	AA	GG	GG	GG	GG	GG	GG	AA	GG	GG	GG	GG	GG	GG	AA	AA	AA	GG	GG	NN	GG	GG	AA	GG	GG	NN	GG	GG	GG	AA	GG	GG
1032466|F|0-11:T>A-11:T>A	T/A	TGCAGTTGGTGAGCTCCAGGACGCGGAGGGTCTCTGAGGGCAGGGAGCCGAGACCGAGCGGGTAGATCC	1D|044.016326480|1032466|1032466	TT	AA	AA	AA	AA	AA	AA	AA	AA	AA	AA	AA	AA	TT	TT	AA	AA	AA	AA	AA	AA	TT	AA	AA	AA	AA	AA	AA	TT	TT	TT	AA	AA	AA	AA	AA	TT	AA	AA	AA	AA	AA	AA	TT	AA	AA
1092511|F|0-38:G>A-38:G>A	G/A	TGCAGTGCGGATGACATTGATGGCAACCGAAACGAACTACATGTTAGGGGAGAAGAGAGCCGCAAGGGG	1D|042.792475520|1092511|1092511	AA	GG	GG	GG	GG	GG	GG	GG	GG	GG	GG	GG	GG	GA	AA	GG	GG	GG	GG	GG	GG	AA	GG	GG	GG	GG	GG	GG	AA	AA	AA	GG	GG	GG	GG	GG	AA	GG	GG	GG	GG	GG	GG	AA	GG	GG
3222548|F|0-5:G>A-5:G>A	G/A	TGCAGACACTGATGCGACGGCGGAGAGTTGCTGGTTCCGAGATCGGAAGAGCGGTTCAGCAGGAATGCC	1D|042.156858200|3222548|3222548	AA	GG	GG	GG	GG	GG	GG	GG	GG	GG	GG	GG	GG	GA	AA	GG	GG	GG	GG	GG	GG	AA	GG	GG	GG	GG	GG	GA	AA	AA	AA	GG	GG	GG	GG	GG	AA	GG	GG	GG	GG	GG	GG	AA	GG	GG
1005316|F|0-65:A>G-65:A>G	A/G	TGCAGAAACGAGTCACAACCTGTGGCTGTGGTGCCACCCGCTTGCAAAGGGCGTCGTCTCCCTTCGGTT	1D|039.897524390|1005316|1005316	AA	GG	GG	GG	GG	GG	GG	GG	GG	GG	GG	GG	GG	AG	AA	GG	GG	GG	GG	GG	GG	AA	GG	GG	GG	GG	GG	GG	AA	AA	AA	GG	GG	GG	GG	GG	AA	GG	GG	GG	GG	GG	GG	AA	GG	GG
1004576|F|0-49:C>T-49:C>T	C/T	TGCAGGCGGCACCGCAGGGCGCTTGCGCCCTGATGGTGTCCACAGAGGGTACCTCTATCATCAACTATG	1D|024.836300500|4909712|4909712	CC	TT	TT	CT	TT	CC	CC	CC	CC	TT	TT	CC	CC	CC	CC	CC	CC	CC	CC	TT	CC	TT	TT	TT	TT	TT	TT	TT	CC	CC	CC	TT	TT	TT	TT	CC	CC	CC	TT	TT	CC	CC	TT	TT	TT	TT
1113227|F|0-65:G>A-65:G>A	G/A	TGCAGCCTAACCTCAAGGGTGTTGGACACTTAATTCACCTAAGGTACCTAGGTCTATCAGGTACCAGAA	1D|023.032250490|1105297|1105297	GG	AA	AA	GA	AA	GG	GG	GG	GG	NN	AA	GG	GG	GG	GG	GG	GG	GG	GG	GG	GG	AA	AA	NN	AA	AA	AA	AA	GG	GG	GG	AA	AA	AA	AA	NN	AA	GG	AA	AA	AA	AA	GG	NN	AA	NN
1107347|F|0-5:A>G-5:A>G	A/G	TGCAGGCCGCTGCCCCCAGGACTTCCGTCGTCCCGACGTCGCCTGCCCACCTCCCGAGATCGGAAGAGC	1D|020.664414530|1107347|1107347	GG	AA	AA	AG	AA	GG	GG	GG	GG	AA	AA	AA	NN	AA	AA	GG	GG	GG	NN	GG	GG	AA	AA	AA	AA	GG	GG	GG	AG	GG	GG	GG	GG	AA	GG	AA	AA	GG	AA	AA	AA	AA	GG	AA	AA	AA
5580127|F|0-16:A>G-16:A>G	A/G	TGCAGATGGAAGGGTGGATGCCCGAGATCGGAAGAGCGGTTCAGCAGGAATGCCGAGACCGATCTCGTA	1B|175.298586700|5580127|5580127	GG	AA	GG	GG	GG	AA	GG	AG	AA	AA	AA	GG	NN	GG	GG	GG	GG	GG	GG	GG	AA	AA	AA	AA	AA	AA	AA	AA	AA	AA	AA	GG	GG	AA	AA	AA	AA	AA	GG	GG	AG	GG	AA	AA	AA	GG
1132017|F|0-26:G>A-26:G>A	G/A	TGCAGCTCAGAGAAGTGCAAGATGGCAATGTACCCTGGTGACGGGTCGTTGGGCTGGGGCTCCGAGATC	1B|160.982138700|3534037|3534037	GG	AA	GA	GG	GG	GA	GG	GA	AA	AA	AA	GG	GG	GG	GG	GG	GG	GG	GG	GG	AA	AA	AA	AA	AA	AA	AA	AA	AA	AA	AA	GG	GG	AA	AA	AA	AA	AA	GG	GG	GA	GG	AA	AA	AA	GG
3950179|F|0-26:T>C-26:T>C	T/C	TGCAGCTCCTCCCTAGCAACACAGTGCGACAGTTCTACGCCAGCCTCAACGGCCAGCAGTTGTATTCGA	1B|158.255621300|1252204|1252204	TT	CC	TT	TT	TT	CC	TT	NN	CC	CC	CC	TT	NN	TT	TT	TT	TT	TT	TT	TT	CC	CC	CC	CC	CC	CC	CC	CC	CC	CC	CC	TT	TT	NN	CC	NN	CC	CC	TT	TT	TC	NN	NN	CC	CC	NN
1267756|F|0-9:A>G-9:A>G	A/G	TGCAGAACAGAAGTCATTGATGATGCCAATTGGTTGTAGTATCTACGTGTGTTTCAGGCTGATTGAAAG	1B|049.625904730|1074995|1074995	AA	GG	GG	AA	AA	AG	AA	AG	GG	GG	GG	GG	AA	AA	AA	AA	AA	AA	AA	AA	GG	GG	GG	GG	GG	AA	AA	AA	GG	GG	GG	AA	AA	NN	AA	GG	AA	GG	AA	AA	GG	GG	GG	GG	GG	AA
4005083|F|0-18:G>A-18:G>A	G/A	TGCAGCTTGTGAAGAACAAGAGATACGCAGCTAGGTAGGACTGTAGCGGAGAACGAATCTCACCCCCAA	1B|101.654182000|1251545|1251545	AA	GG	AA	GG	GG	AA	AA	AA	AA	AA	AA	AA	AA	AA	AA	AA	AA	AA	AA	AA	GG	GG	GG	GG	GG	GG	GG	GG	GG	GG	GG	AA	AA	GG	AA	AA	GG	GG	AA	AA	GG	GG	GG	GG	GG	AA
4911189|F|0-31:T>C-31:T>C	T/C	TGCAGGAGCGGCAGCCCGATCGGCGGCAAGGCAAGCCTGGCGAGTGTTGGGCAGCAAAGCCCAGCGAGC		CC	TT	CC	TT	TT	CC	CC	CC	CC	CC	CC	CC	CC	CC	CC	CC	CC	CC	CC	CC	TT	TT	TT	TT	TT	TT	TT	TT	TT	TT	TT	CC	CC	TT	CC	TT	TT	TT	CC	TT	TT	TT	TT	TT	TT	CC
1205142|F|0-17:C>G-17:C>G	C/G	TGCAGCTCGGCCAGCTCGGCGAGCAGCGCCGCGTCGGCCGACGACTTGGACATGTCGCCGAGATCGGAA	1B|089.378470350|1207349|1207349	CC	GG	CC	GG	GG	CC	CC	CC	CC	CC	CC	CC	CC	CC	CC	CC	CC	CC	CC	CC	GG	GG	GG	GG	GG	GG	GG	GG	GG	GG	GG	CC	CC	NN	CC	GG	GG	GG	CC	GG	GG	NN	GG	GG	GG	CC
2252712|F|0-8:C>A-8:C>A	C/A	TGCAGGAGATCGCGACCCTTGAAAGCTAATCAGTCGATCCGATTAGTGTATTTAGTTTCCGAGATCGGA	1B|103.394922100|2252712|2252712	CC	AA	CC	AA	AA	CC	CC	CC	CC	CC	CC	CC	CC	CC	CC	CC	CC	CC	CC	CC	AA	AA	AA	AA	AA	AA	AA	AA	AA	AA	AA	CC	CC	AA	CC	AA	AA	AA	CC	AA	AA	AA	AA	AA	AA	CC
4910528|F|0-54:A>G-54:A>G	A/G	TGCAGCAGGTCGGGGTCCAGCGGGTCGCCGAGGCGCTCGCAGATGTTGTGGAGCGCGCAGCACACCTGG	1B|242.361128300|4910528|4910528	GG	AA	GG	GG	GG	GG	AA	AG	GG	GG	GG	GG	NN	GG	GG	GG	GG	GG	GG	AA	GG	AA	AA	AA	AA	AA	AA	AA	AA	AA	AA	GG	GG	AA	GG	AA	AA	AG	NN	AA	AA	AA	AA	AA	AA	AG
3958040|F|0-29:T>A-29:T>A	T/A	TGCAGGATAATGAGTCGATTTCGGCATGGAGTATAGTGTTGTAAACTTGTGATTGATAGTGACCGCCTA	1B|259.053189700|1714665|1714665	TT	AA	TT	TT	TT	TT	AA	TA	AA	TT	TT	AA	NN	TT	TT	TT	TT	TT	TT	AA	TT	NN	TT	TT	TT	AA	AA	AA	NN	AA	AA	TT	TT	NN	TT	AA	AA	AA	AA	TT	AA	AA	TT	AA	AA	TT
10592752|F|0-14:C>T-14:C>T	C/T	TGCAGATGAGGCCATGACCACATCCCTTGTCAAGGTGAGCTGCACTTACAAAGACACGACGACACGGAA	1B|257.663026100|4911154|4911154	TT	CC	TT	TT	TT	NN	NN	CT	CC	TT	TT	CC	CC	TT	NN	TT	TT	TT	TT	CC	TT	CC	TT	TT	NN	CC	CC	CC	CC	CC	CC	TT	NN	NN	TT	CC	CC	CC	CC	NN	CC	CC	TT	CC	CC	NN
100043487|F|0-8:G>A-8:G>A	G/A	TGCAGGTCAAAGCGTGACAGGGCCGAGATCGGAAGAGCGGTTCAGCAGGAATGCCGAGACCGATCTCGT	2D|128.146584600|4398087|4398087	GG	AA	AA	AA	AA	GG	AA	GA	AA	GG	GG	AA	AA	AA	AA	GG	GG	GG	GG	GG	AA	GG	AA	AA	AA	GG	GG	GG	AA	AA	AA	AA	AA	AA	AA	GG	GG	AA	AA	AA	AA	AA	AA	AA	GG	AA
1204392|F|0-23:G>C-23:G>C	G/C	TGCAGGGAGCTGTGGAGGAGCGTCAGGGGCGTCCAGCTGGTCGGCACGTGCAACGGCCTTCTTTGCCTA	2D|131.141174700|1700065|1700065	GG	CC	CC	CC	CC	GG	CC	GG	CC	GG	GG	CC	CC	CC	CC	GG	GG	GG	GG	GG	CC	GG	CC	CC	CC	GG	GG	GG	CC	CC	CC	CC	CC	CC	CC	GG	GG	CC	CC	CC	CC	CC	CC	CC	GG	CC
2256914|F|0-31:C>A-31:C>A	C/A	TGCAGTACTGGTACCCGCCGCCGCCGTACCAACCGCACCTGTGCCACCTCGCCGAGGAGGACCCCAACT		CC	AA	NN	AA	AA	CC	AA	CC	AA	CC	NN	AA	AA	AA	AA	NN	AA	AA	CC	CC	AA	CC	AA	AA	AA	CC	CC	CC	AA	AA	AA	AA	NN	AA	AA	CC	CC	AA	NN	AA	AA	AA	AA	AA	CC	AA
2250689|F|0-15:C>T-15:C>T	C/T	TGCAGATGGATGCAGTAATCGACGCTGATGGGACGTGCAGGTAGGAAGGTAGCTTTCAGGTCGGCCGAT		TT	CC	CC	CC	CC	CC	NN	CC	CC	CC	CC	CC	CC	TT	NN	TT	CC	CC	TT	TT	CC	TT	CC	CC	CC	TT	TT	TT	TT	NN	TT	CC	CC	TT	TT	NN	TT	CC	CC	CC	CC	CC	NN	TT	TT	NN
1394740|F|0-39:C>T-39:C>T	C/T	TGCAGCCCAAGATTCATAGCCCATTACTCCATTTGGATTTGTCCTTCATCCGTCTTGCCACGCCTCGCC	2D|144.582457200|1394740|1394740	TT	CC	CC	CC	CC	CC	CC	CC	CC	CC	CC	CC	CC	TT	TT	TT	CC	CC	TT	TT	CC	TT	CC	CC	CC	TT	TT	TT	TT	TT	TT	CC	CC	TT	TT	TT	TT	CC	CC	CC	CC	CC	TT	TT	TT	CC
1000216|F|0-26:T>G-26:T>G	T/G	TGCAGGCCGTGGGCGAGCTCACCCGCGCTGAAGCTGATGCGTCGGCGGTGCCGTCCATCACGCCGAGAT	2D|002.923317365|1000216|1000216	TT	GG	TT	GG	GG	TT	TT	TT	TT	TT	TT	GG	GG	GG	GG	GG	GG	GG	GG	GG	GG	TT	TT	TT	TT	GG	GG	GG	TT	TT	TT	GG	GG	GG	TT	GG	TT	GG	GG	GG	GG	GG	GG	TT	GG	NN
4911222|F|0-8:A>G-8:A>G	A/G	TGCAGGCCGCGTCTACTTCGGCTCCGAGATCGGAAGAGCGGTTCAGCAGGAATGCCGAGACCGATCTCG	2B|104.513337400|4989807|4989807	GG	AA	GG	NN	NN	NN	GG	GG	GG	GG	GG	AA	NN	AA	AA	AA	AA	NN	AA	NN	AA	GG	GG	GG	GG	AA	AA	AA	GG	GG	GG	AA	NN	NN	GG	AA	GG	AA	AA	AA	AA	AA	AA	GG	AA	NN
1024850|F|0-33:C>G-33:C>G	C/G	TGCAGGGCCTCGTCAAAGTAAACAGTTCAACTAGAAGTAGCTCCACAACAGAAAAGTTGAGGTAGCTCC	2D|009.767729745|1024850|1024850	GG	CC	GG	GG	GG	GG	GG	GG	GG	GG	GG	GG	GG	CC	CC	CC	CC	CC	CC	CC	CC	CC	GG	GG	GG	CC	CC	CC	GG	GG	GG	CC	CC	CC	GG	CC	GG	CC	CC	NN	CC	CC	CC	GG	CC	CC
100065713|F|0-32:T>A-32:T>A	T/A	TGCAGTGTTCATCTCTTTGCGTAGGAAAAAAAAATTGTGCAATCCGAGATCGGAAGAGCGGTTCAGCAG	2D|009.767729745|3022723|3022723	TT	AA	TT	TT	TT	TT	TT	TT	TT	TT	TT	TT	TT	AA	AA	AA	AA	AA	TA	AA	AA	AA	TT	TT	TT	AA	AA	AA	TT	TT	TT	AA	AA	NN	TT	AA	TT	AA	AA	TT	AA	AA	AA	TT	AA	AA
4993218|F|0-13:A>C-13:A>C	A/C	TGCAGTTTTGAAACAAAAAGGGCCGAGATCGGAAGAGCGGTTCAGCAGGAATGCCGAGACCGATCTCGT	4B|039.420743400|4993218|4993218	AA	CC	NN	NN	AA	AA	NN	AA	AA	AA	AA	AA	NN	CC	CC	CC	CC	CC	CC	CC	AA	CC	NN	NN	AA	CC	CC	CC	CC	CC	CC	NN	NN	NN	AA	CC	AA	CC	CC	NN	CC	CC	NN	CC	CC	CC
1089342|F|0-27:G>A-27:G>A	G/A	TGCAGCATCTGCTCCGCCCCCGAACAAAACCGAAAACCGCGATGAGCGCGACGGAATCGCCGAGATCGG	2D|012.712042130|1089342|1089342	AA	GG	GA	AA	AA	AA	AA	AA	AA	AA	AA	AA	AA	GG	GG	GG	GG	GG	GG	GG	AA	GG	AA	AA	AA	GG	GG	GG	GG	GG	GG	AA	AA	GG	GG	GG	AA	GG	GG	NN	GG	GG	GG	GG	GG	GG
1696033|F|0-39:A>G-39:A>G	A/G	TGCAGTCTGTCGAACCATGCATTCAGATCGGCACATTCAGTGCACACCATGTGGATATCTTCTCAAGCT	2A|006.260135233|1696033|1696033	GG	AA	GG	GG	GG	GG	GG	GG	GG	GG	GG	GG	GG	AA	AA	AA	AA	AA	AA	AA	GG	AA	GG	GG	GG	AA	AA	AA	AA	AA	AA	GG	GG	AA	AA	AA	GG	AA	AA	AA	AA	AA	AA	AA	AA	AA
1091926|F|0-43:C>T-43:C>T	C/T	TGCAGCGCTAAGATGTACTAACACACACACATGCATGGCATGGTGAATCAAAGTCTGAATTATCTTTGC		CC	TT	CC	CC	CC	CC	CC	CC	CC	CC	CC	CC	NN	TT	TT	TT	TT	TT	TT	TT	CC	TT	CC	CC	CC	TT	TT	TT	TT	TT	TT	CC	CC	TT	TT	TT	CC	TT	TT	NN	TT	TT	NN	TT	NN	TT
3024321|F|0-17:T>C-17:T>C	T/C	TGCAGCAACGAGCGAAGCATTAAGTAGCTACGTACTGCCGAGATCGGAAGAGCGGTTCAGCAGGAATGC	2D|014.583448070|3024321|3024321	TT	CC	TT	TT	TT	TT	TT	TT	TT	TT	TT	TT	TT	CC	CC	CC	CC	CC	CC	CC	TT	CC	TT	TT	TT	CC	CC	CC	CC	CC	CC	TT	TT	CC	CC	CC	TT	CC	CC	NN	CC	CC	CC	CC	CC	CC
989323|F|0-53:T>A-53:T>A	T/A	TGCAGGAGTTCACCGTTGGAGTCGTCGTAGCCGTGCTGATGCTCGGTGTAAAAATTTTGGTGATGCTTG	2D|020.853067800|989323|989323	AA	TT	AA	TT	TT	AA	AA	AA	AA	AA	AA	AA	NN	TT	TT	TT	TT	TT	TT	TT	TT	TT	AA	AA	AA	TT	TT	TT	TT	TT	TT	AA	AA	TT	TT	TT	AA	TT	TT	NN	TT	TT	TT	TT	TT	TT
1242814|F|0-5:T>C-5:T>C	T/C	TGCAGCCAGCTCATCTCCTTGCAGTCGGCGATCGTCACCCTGAGCTCTGGGAACCGAGATCGGAAGAGC	2A|016.248863640|988980|988980	CC	TT	CC	TT	TT	CC	CC	CC	CC	CC	CC	CC	CC	TT	TT	TT	TT	TT	TT	TT	TT	TT	CC	CC	CC	TT	TT	TT	CC	TT	CC	CC	CC	TT	TT	TT	CC	TT	TT	TT	TT	TT	TT	TT	TT	TT
1093454|F|0-34:G>A-34:G>A	G/A	TGCAGTTCTGAATTCGCTGAAGAGACGTGTGCTAATCAAGTACAGATATGGCGCCCGAGATCGGAAGAG	2D|022.772576440|1093454|1093454	AA	GG	NN	GG	GG	AA	AA	AA	AA	AA	AA	AA	AA	GG	GG	GG	GG	GG	GG	GG	GG	GG	AA	AA	AA	GG	GG	GG	AA	GG	AA	AA	AA	GG	GG	GG	AA	GG	GG	GG	GG	GG	GG	GG	GG	GG
1131250|F|0-59:A>G-59:A>G	A/G	TGCAGCTTGATCACGCGCATGTAGTTGAGCAACTCGGTGATGGCCTTCATGCGCTCATCGCGCTTGCCG	2A|013.336319830|1127467|1127467	GG	AA	GG	AA	AA	GG	GG	GG	GG	GG	GG	GG	GG	AA	AA	AA	AA	AA	AA	AA	AA	AA	GG	GG	GG	AA	AA	AA	GG	AA	GG	GG	GG	AA	AA	AA	GG	AA	AA	NN	AA	AA	AA	AA	AA	AA
4910771|F|0-48:C>T-48:C>T	C/T	TGCAGCTTTCGAGTCCGCCGCCTACTCCAGCGGCCGGCGCGTCAACATTAGCGCCCTCGCCGAGGACAT	2D|021.812822120|4910771|4910771	CC	TT	CC	TT	TT	CC	CC	CC	CC	CC	CC	CC	CC	CC	TT	TT	TT	NN	NN	TT	TT	TT	NN	NN	CC	TT	TT	TT	CC	TT	CC	NN	CC	NN	TT	TT	CC	TT	TT	TT	TT	TT	TT	NN	TT	TT
3023210|F|0-5:C>T-5:C>T	C/T	TGCAGTACAACTTGCAAGAAAGAAGAGGAGCTGCAACACCGAGATCGGAAGAGCGGTTCAGCAGGAATG	2D|071.695270410|3023210|3023210	CC	TT	CC	TT	TT	CC	CC	CC	TT	CC	CC	CC	TT	CC	CC	TT	TT	TT	TT	TT	CC	CC	TT	TT	TT	CC	CC	CC	TT	TT	TT	TT	CT	NN	TT	CC	TT	CC	CC	TT	CC	CC	TT	CC	CC	TT
1069928|F|0-18:A>G-18:A>G	A/G	TGCAGTCAAAGATCACATGGCAACTTCAGTGTATGGTGGTGTCCGTGGATGAAAGGTATAAACTACAGC		GG	AA	GG	AA	AA	GG	GG	GG	AA	GG	GG	GG	AA	GG	GG	AA	AA	AA	AA	AA	GG	GG	AA	AA	AG	GG	GG	GG	AA	AA	AA	AA	AG	GG	AA	GG	AA	GG	GG	AA	GG	GG	AA	GG	GG	AA
3025438|F|0-34:C>T-34:C>T	C/T	TGCAGCTTCGCTGGACATCCAACAAAGCACGAACTGCCGAGATCGGAAGAGCGGTTCAGCAGGAATGCC	1B|077.775044770|3025438|3025438	TT	CC	TT	CC	CC	TT	TT	TT	CC	TT	TT	TT	CC	TT	TT	CC	CC	CC	CC	CC	TT	TT	CC	CC	CC	CC	CC	TT	TT	TT	TT	CC	CC	NN	CC	TT	TT	TT	TT	CC	TT	TT	NN	TT	TT	CC
1036734|F|0-59:G>C-59:G>C	G/C	TGCAGAGTACGAGTACCTATCTCATACAACCACGAACTGAAACGATGTATGTGTACAATCCAATTCTAG	2D|060.515955420|4394415|4394415	CC	GG	CC	GG	GG	CC	CC	CC	GC	CC	CC	CC	GG	CC	CC	GG	GG	GG	GG	GG	CC	CC	GG	GG	GG	GG	GG	CC	CC	CC	CC	GG	GG	NN	GG	CC	CC	CC	CC	GG	CC	CC	GG	CC	CC	GG
2254310|F|0-9:G>A-9:G>A	G/A	TGCAGGGCCACCCTTCAGGCTTCCTGCAACGACACCAGGTACCAGGCGTCGTCGACTGAGAGATATACG	2A|119.555359400|2254310|2254310	AA	GG	AA	GG	GG	AA	AA	AA	GA	AA	AA	AA	GG	AA	AA	GG	GG	GG	GG	GG	AA	AA	GG	GG	GG	NN	GG	AA	GA	AA	AA	GG	NN	NN	GG	AA	AA	AA	AA	GG	AA	AA	GG	AA	AA	GG
4910815|F|0-20:A>G-20:A>G	A/G	TGCAGTACAGGAGCAGTGCGGTTGGGTTCGGGTCCGAGATCGGAAGAGCGGTTCAGCAGGAATGCCGAG	2D|053.950245180|4910815|4910815	AA	GG	AA	GG	GG	AA	AA	AA	GG	AA	AA	AA	NN	AA	AA	GG	GG	GG	GG	GG	AA	AA	GG	GG	GG	GG	GG	AA	GG	GG	GG	GG	GG	AG	GG	AA	AA	AA	AA	NN	AA	AA	GG	AA	AA	GG
1085831|F|0-14:C>G-14:C>G	C/G	TGCAGGAGCATTTAGTTTTCCATTTGGCGATTTGGCACGCGAGACGGCCATGAACCGAGATCGGAAGAG	2D|050.515165630|1085831|1085831	CC	GG	CC	GG	GG	CC	CC	CC	GG	CC	CC	CC	GG	CC	CC	GG	GG	GG	GG	GG	CC	CC	GG	GG	GG	GG	GG	CC	GG	GG	GG	CG	CG	CG	GG	CC	CC	CC	CC	GG	CC	CG	GG	CC	CC	GG
1083393|F|0-57:A>C-57:A>C	A/C	TGCAGCTCGGACGGCAAACCACATCAAACTGGAAACCTTCTCTCATCATTTTAAATCCTCGCGTCGTTG	2D|057.609167380|1083393|1083393	AA	CC	AA	CC	CC	AA	AA	AA	NN	AA	AA	AA	CC	AA	AA	CC	CC	CC	CC	CC	AA	AA	CC	CC	CC	CC	CC	AA	CC	CC	CC	AC	AC	AC	CC	AA	AA	AA	AA	CC	AA	AC	CC	AA	AA	CC
1094487|F|0-28:C>T-28:C>T	C/T	TGCAGGTACCCAGCCTACGACAGGCTTCTGCCCTGCCCGTCCAAAGACGACCCTCCGAGGATCGAGCAC	2D|058.770523180|1094487|1094487	TT	CC	TT	CC	CC	TT	TT	TT	CC	TT	TT	TT	CC	TT	TT	CC	CC	CC	CC	CC	TT	TT	CC	CC	CC	CC	CC	TT	CC	CC	CC	CC	CC	CC	CC	TT	TT	TT	TT	CC	TT	TT	CC	TT	TT	CC
100044039|F|0-21:G>A-21:G>A	G/A	TGCAGTGCAGTGAGTAGTGGTATCGTGCTGGGTCCGAGATCGGAAGAGCGGTTCAGCAGGAATGCCGAG	2D|059.073318470|4398100|4398100	GG	AA	GG	AA	AA	GG	GG	GG	AA	GG	GG	GG	AA	GG	GG	AA	AA	AA	AA	AA	GG	GG	AA	AA	AA	AA	AA	GG	AA	AA	AA	AA	AA	GA	AA	GG	GG	AA	GG	AA	AA	GA	AA	GG	GG	AA
1092979|F|0-10:T>A-10:T>A	T/A	TGCAGGTTCGAGGTGCTCACCCTCGGCGCCGACAGCGCATGGAGGCAGACGGCGGATCCGCCGCACTGG	2A|120.607609300|1092979|1092979	AA	TT	AA	TT	TT	AA	AA	AA	TT	AA	AA	AA	TT	AA	AA	TT	TT	TT	TT	TT	AA	AA	TT	TT	TT	TT	TT	AA	TT	TT	TT	TT	TT	NN	TT	AA	AA	TT	AA	TT	TT	TA	TT	AA	AA	TT
7352485|F|0-12:G>C-12:G>C	G/C	TGCAGAATCGCCCAGGAATGAGATTCCTCTCCAACATATTCATGCACCGAGATCGGAAGAGCGGTTCAG	2D|058.770523180|1159063|1159063	GG	CC	GG	CC	CC	GG	GG	GG	CC	GC	GG	GG	CC	GG	GG	CC	CC	CC	CC	CC	GG	GG	CC	CC	CC	CC	CC	GG	GG	GG	GG	CC	CC	GC	CC	GG	GG	CC	GG	CC	CC	CC	CC	GG	GG	CC
2288958|F|0-22:T>G-22:T>G	T/G	TGCAGGAGTGCTCGATATGTGGGCACTACAGACAGAAAGGCATGTGGTCATCATCCAACTACGCGGTGA	2D|134.160675900|1121157|1121157	TT	GG	TT	GG	GG	GG	TT	TG	GG	GG	GG	TT	TT	GG	GG	TT	GG	GG	TG	GG	GG	TT	GG	GG	GG	GG	GG	GG	TT	TT	TT	GG	GG	NN	TT	TT	TT	GG	GG	TT	GG	GG	TT	TT	TT	GG
4992745|F|0-40:A>G-40:A>G	A/G	TGCAGGTACAAGATCGCGCTCGGCCTGGGCTCCGCCTTGCGGTTCCTCCACACGGAACGTGACCAGTGC	2B|081.254617300|4992745|4992745	AA	GG	AA	AA	AA	GG	AA	AG	GG	GG	NN	GG	AA	GG	GG	AA	NN	GG	GG	GG	AA	AA	GG	GG	GG	GG	GG	GG	AA	AA	AA	GG	GG	GG	AA	AA	GG	AA	GG	AA	AA	AA	AA	AA	AA	GG
995800|F|0-30:A>G-30:A>G	A/G	TGCAGCTGGGATCCGTCAGCGGTAGCTTCCGCGAAGTCCACGCCGCGGCCGCTGCACAGCAGGTCCGAG	2B|079.917671090|1230660|1230660	AA	GG	AG	GG	GG	GG	AA	AG	GG	GG	GG	GG	AA	GG	GG	AA	GG	GG	GG	GG	AA	AA	GG	GG	GG	GG	GG	GG	AA	AA	AA	GG	GG	GG	AA	GG	GG	AA	GG	GG	AA	AA	AA	AA	AA	GG
5411976|F|0-23:G>A-23:G>A	G/A	TGCAGTGGTTCGGGGACAGCAGCAGCCAGGCGGCGCCGAGATCGGAAGAGCGGTTCAGCAGGAATGCCG		AA	GG	AA	GG	GG	GG	GG	GG	GG	GG	GG	GG	NN	GG	GG	AA	GG	GG	GG	GG	AA	GA	GG	GG	GG	GG	GG	GG	AA	AA	AA	GG	GG	GG	AA	GG	GG	AA	GG	AA	AA	AA	AA	AA	AA	GG
1253215|F|0-47:C>G-47:C>G	C/G	TGCAGCGCGTTGTGGCTGAGGTCCAGGATGCTGAGCTGCTGGAACCTGAGGTTTGGCACCTGGCCGAGA	2B|077.477718910|1026333|1026333	GG	CC	GG	CC	CC	CC	CC	CC	CC	CC	CC	CC	CC	CC	CC	GG	CC	CC	CC	CC	GG	CC	CC	CC	CC	CC	CC	CC	GG	GG	GG	CC	CC	NN	GG	CC	CC	GG	CC	GG	GG	GG	GG	GG	CC	CC
1070207|F|0-37:T>C-37:T>C	T/C	TGCAGACCATGCCTTCGCTTCCGAGGTAGCACCCCAGCTCTGCCTCCGTCCGTAGTATATGGTGGTCTC	2B|075.087545160|1070207|1070207	CC	TT	CC	TT	TT	TT	TT	TT	TT	TT	TT	TT	NN	CC	CC	CC	TT	TT	TT	TT	TT	CC	TT	TT	TT	TT	TT	TT	CC	CC	CC	TT	TT	TT	CC	TT	TT	CC	TT	CC	CC	CC	CC	CC	TT	CC
9766772|F|0-64:T>C-64:T>C	T/C	TGCAGCGACGTGCAGTCCGGGGCGCGCGCCCACACGCCGCCCAGGAGCTTGTCCGCCTCGAAGACGGCC	3B|017.495495840|1714207|1714207	CC	TT	CC	CC	CC	TT	NN	TT	TT	TT	TT	TT	TT	CC	CC	CC	CC	CC	CC	TT	CC	CC	TT	TT	TT	TT	TT	TT	CC	CC	CC	TT	TT	NN	CC	NN	CC	CC	TT	CC	CC	NN	CC	TT	CC	CC
5324813|F|0-20:T>C-20:T>C	T/C	TGCAGGTTGGTCCATACATGCATTATTGCACATCCATGAGCACCCCCCGTGCTCCTCTGACTTCCACAT	2D|129.655588600|1090231|1090231	TT	CC	CC	CC	TC	CC	CC	CC	CC	CC	CC	CC	CC	TT	TT	TT	TT	TT	TT	TT	TT	TT	TT	TT	TT	CC	CC	CC	TT	TT	TT	CC	TT	TT	TC	CC	CC	TT	CC	TT	TT	TT	CC	NN	TC	TT
3957579|F|0-27:A>G-27:A>G	A/G	TGCAGTGCCTTGGTCCTCTCCTCCTCGGAGCTGGGCTGCGCCGCCACGGCGGACATGCCGTCCACCCTC	2A|059.398237830|1021210|1021210	AA	GG	GG	AA	AA	AG	AA	AG	AG	GG	GG	GG	AA	AA	AA	AA	GG	GG	GG	AA	AA	GG	AA	AA	AA	GG	GG	GG	AA	AA	AA	GG	GG	GG	GG	GG	GG	AA	AA	NN	AA	AA	GG	AA	AA	AA
1096089|F|0-40:G>C-40:G>C	G/C	TGCAGGTCTGGTCCGACGCAGAGGAGAAGGCACGCCTCGGCGGCCGTGATTGGGAAGGCAGCGTGCCAT	2A|123.662048200|1096089|1096089	GG	CC	CC	GG	GG	GG	GG	GG	CC	GG	GG	GG	CC	CC	CC	GG	CC	CC	GG	GG	CC	GG	CC	CC	CC	GG	GG	CC	CC	CC	CC	GG	GG	NN	GG	GG	GG	CC	CC	GG	CC	CC	GG	GG	CC	CC
1008962|F|0-9:G>A-9:G>A	G/A	TGCAGAGGAACGTGGCCCTGTAGAGGAAGATCGTGCCGCCCGTGGCCGAGCACTCCCCGAGATCGGAAG	1A|158.617855200|1008962|1008962	AA	GG	GG	GG	GG	GG	GG	GG	GG	GG	GG	GG	NN	GG	GG	GG	AA	AA	AA	AA	AA	GG	GG	GG	GG	GG	GG	GG	GG	GG	GG	AA	AA	GG	GG	GG	GG	GG	GG	NN	GG	GG	GG	AA	AA	GG
4909713|F|0-58:A>G-58:A>G	A/G	TGCAGCCGCGCCTCCAGCAGCGCCAGATTCTCCTTGGTGTCCCTCACGAACCCCTCCCGCGCCTCCCCG		GG	AA	GG	GG	GG	AA	AA	AA	AA	AA	AA	AA	AA	AG	GG	AA	AA	AA	AA	GG	AA	GG	AA	AA	AA	AA	AA	AA	AA	AA	AA	GG	GG	NN	AA	AA	GG	AA	AA	GG	AA	AA	GG	NN	GG	AA
100067758|F|0-30:A>G-30:A>G	A/G	TGCAGCCTCTTCGTCCTGCTCCCCTCCTCGGGCCCTCGTCTGCGCCTTCGCCATGGGTCCGCGCGGGAA	3A|065.811296470|1103801|1103801	AA	GG	GG	GG	GG	AG	AA	AG	GG	AA	AA	GG	AA	AA	AA	AA	AA	AA	AA	AA	AA	GG	AA	AA	AA	GG	GG	GG	AA	AA	AA	AA	AA	AA	AA	AA	GG	GG	AA	GG	GG	GG	AA	GG	GG	GG
5971169|F|0-56:A>G-56:A>G	A/G	TGCAGCTCGGCATTGGGCGGCAGGATGACGGGCTTCTGCACGACGATGCCGGCGCCGCCGTCGGCGGGG		AA	GG	GG	GG	GG	GG	GG	GG	GG	AA	AA	GG	NN	AA	AA	AA	AA	NN	AA	AA	AA	GG	AA	AA	AA	GG	GG	GG	GG	GG	GG	AA	AA	NN	AA	AA	AA	GG	AA	NN	GG	GG	AA	NN	GG	GG
993237|F|0-17:T>C-17:T>C	T/C	TGCAGAAAAGCAGTTCTCCTTTCTACTACTCCATAACCATCCAGAACACCTGCACAAGGTCCCGAGATC	3B|059.618940300|993237|993237	TT	CC	TC	CC	CC	TT	TT	TT	TT	TT	TT	TT	TT	TT	TT	TT	TT	TT	TT	CC	TT	TT	TT	TT	TT	TC	TT	CC	CC	CC	CC	CC	TT	TT	TT	TT	TT	TT	TT	CC	TT	TT	CC	TT	TT	TT
4991366|F|0-18:A>G-18:A>G	A/G	TGCAGCGGGCGGCAACAGGCGCCGACGTGTAGGTGACGTGGAGACCGAGCACCGCTGCCCAATCCGAGA	3A|047.727743070|1012496|1012496	AA	GG	GG	GG	GG	AA	AA	AA	AA	AA	AA	AA	NN	AA	NN	AA	AA	AA	AA	AA	GG	AA	AA	AA	AA	AG	AA	GG	GG	GG	GG	GG	AA	AA	AA	AA	AA	AA	AA	NN	AA	AA	GG	AA	AA	AA
100087630|F|0-7:A>G-7:A>G	A/G	TGCAGCAGGGGCGAATCAAGAGGAAGAAGAGGCAGGGCAAGAAGCACGGCGGGCTCCCCGTCGTCGTGT	3B|058.737421170|1010119|1010119	AA	GG	AG	GG	GG	AA	AA	AA	AA	AA	AA	AA	NN	AA	AA	AA	AA	AA	AA	AA	GG	AA	AA	AA	AA	AG	AA	GG	GG	GG	GG	GG	AA	AA	AA	AA	AA	AA	AA	GG	AA	AA	GG	AA	AA	AA
100092212|F|0-28:G>C-28:G>C	G/C	TGCAGGGTCAGAGAAGTTGAGGTGCTCGCTGAGAGTCCTCTCGATGCAGATTCCACCGTCTGCGCCGAG	3B|060.430837340|3960753|3960753	GG	CC	GC	CC	CC	GG	GG	GG	GG	GG	GG	GG	GG	GG	GG	GG	GG	GG	GG	GG	CC	GG	GG	GC	GG	GC	GG	CC	CC	CC	CC	CC	GG	NN	GG	GG	GG	GG	GG	NN	GG	GG	CC	GG	GG	GG
1862344|F|0-13:C>G-13:C>G	C/G	TGCAGAATCAACGGTAGATTCATGTAGCTGAAATGAAGGGACACCAGAATACACTCGTTAGATGATGTC	3B|103.369863000|1862344|1862344	CC	GG	CC	GG	GG	CC	CC	CC	CC	CC	CC	CC	NN	GG	GG	CC	CC	CC	CC	CC	CC	NN	CC	NN	CC	GG	GG	GG	GG	GG	GG	CC	CC	CC	CC	CG	CG	GG	CC	CC	GG	NN	CC	GG	CC	CC
100088980|F|0-29:G>A-29:G>A	G/A	TGCAGGATCTGCTCCGAGCCCCTCAAGCCACCCATCTTCAAGGTGATACCTCCCGCCGCATTCCATCCC	3D|004.204685372|741558|wPt-741558	AA	GG	GG	GG	GG	AA	AA	AA	AA	AA	AA	NN	GG	AA	AA	AA	AA	AA	AA	AA	AA	GG	AA	GG	GG	GG	GG	GG	GG	GG	GG	GG	GG	NN	AA	GA	AA	GG	AA	GG	GG	GG	AA	GG	GG	NN
1396156|F|0-9:C>T-9:C>T	C/T	TGCAGCCCCTTGGGGATGGCGGTCTGGCAGCACCCTATCCCGGAGCAGGAGCCGTTGCCGAGGGCCGAC	3D|005.095968042|1129455|1129455	TT	CC	CC	CC	CC	TT	TT	TT	TT	TT	TT	TT	NN	NN	TT	TT	TT	TT	TT	TT	TT	CC	TT	NN	NN	CC	CC	CC	CC	CC	CC	CC	CC	NN	TT	CT	TT	CC	TT	NN	CC	CC	NN	CC	CC	TT
3952913|F|0-31:G>A-31:G>A	G/A	TGCAGGGCTAGCCTTGCGGTGCGGCGAAAGTACCGCTGGCACCGAGATCGGAAGAGCGGTTCAGCAGGA	7B|083.619420490|3533830|3533830	AA	GG	GG	GG	GG	AA	AA	AA	AA	AA	AA	AA	NN	AA	AA	AA	AA	AA	AA	AA	AA	GG	AA	GG	GG	GG	GG	GG	GG	GG	GG	GG	GG	GG	AA	GA	AA	GG	AA	NN	GG	GG	AA	GG	GG	AA
4993224|F|0-51:C>T-51:C>T	C/T	TGCAGCCGCTCGTCGGCGCCCTCCAGCTCCCACAGGAACCCCACCTTGGCCTCGTCGCTCGGGTCCCTC	3B|017.446633550|1007283|1007283	CC	TT	CC	CC	CC	CC	CC	CC	CC	CC	CC	CC	CC	CC	CC	CC	CC	CC	CC	CC	CC	CC	CC	CT	TT	TT	TT	TT	TT	TT	TT	TT	TT	TT	CC	CC	CC	TT	CC	CC	TT	TT	CC	CC	CC	TT
2257977|F|0-17:C>G-17:C>G	C/G	TGCAGACGGACGTCGAAGTGCCAACAAGTTCACTGTACGCTGCCATCGGTCTGGTGACCATGGATCATG	3D|015.144129520|2257977|2257977	GG	CC	GG	GG	GG	GG	GG	GG	GG	NN	NN	GG	NN	GG	GG	GG	GG	GG	GG	CC	GG	GG	CC	CC	CC	CC	CC	CC	GG	GG	GG	CC	CC	GG	NN	GG	GG	CC	GG	GG	CC	CC	GG	GG	GG	CC
2248813|F|0-35:T>C-35:T>C	T/C	TGCAGGCTAGGTCCTGGTCGATCGATTTGCTACGGCGACTGGGTAACCTTCCTGCTACGGAGTACTGAC	3D|028.291307680|2248813|2248813	CC	TT	CC	CC	CC	CC	CC	CC	CC	NN	CC	CC	CC	CC	CC	CC	TT	TT	TT	TT	CC	CC	TT	TT	TT	CC	CC	CC	CC	CC	CC	TT	CC	CC	TT	CC	CC	TT	CC	CC	TT	TT	CC	CC	CC	TT
100085958|F|0-48:T>C-48:T>C	T/C	TGCAGCTCCTTGAAGTCGAGCCACGGCTTGACCCAGACCTTGGCCTCGCACACCTTCTTCCGCCCGAGA	3D|049.967827550|3948088|3948088	CC	TT	CC	CC	CC	CC	CC	CC	CC	CC	CC	CC	CC	CC	CC	TT	TT	TT	TT	TT	CC	TT	TT	TT	TT	CC	CC	CC	CC	CC	CC	TT	TT	CC	TT	CC	CC	TT	CC	CC	TT	TT	CC	CC	TT	TT
1210613|F|0-27:G>A-27:G>A	G/A	TGCAGCCAGCTGCTTATCCTCCTCATCACCACCTCTCGGCTGCCGTCAGATTCCGAGATCGGAAGAGCG	1A|082.132131000|1243040|1243040	AA	GG	AA	GA	AA	AA	AA	AA	AA	AA	AA	AA	NN	AA	AA	GG	GG	GG	GG	GG	AA	GG	NN	GG	NN	AA	AA	AA	AA	AA	AA	GG	GG	AA	NN	AA	AA	GG	AA	AA	GG	GG	AA	AA	GG	NN
2252829|F|0-42:C>T-42:C>T	C/T	TGCAGCTGACTGCGGCGGTGTCATTCTGGTCCTCTTCGCTTGTTATATTTGTTGGTAACGGGGTCGCTG	3D|053.577661790|2252829|2252829	CC	TT	CC	CC	CC	CC	NN	CC	CC	CC	CC	CC	CC	CC	CC	TT	TT	TT	TT	TT	CC	TT	TT	TT	TT	CC	CC	CC	CC	CC	CC	TT	TT	CC	TT	CC	CC	CT	CC	NN	TT	TT	CC	CC	TT	TT
1058686|F|0-42:A>G-42:A>G	A/G	TGCAGCAATTCGCAAGCAAGCAAGGAGAGAAAAACCATGGATGTCTATCTAGCTTGAGCTTGGTACTAG	3D|054.756438390|1058686|1058686	AA	GG	AA	AA	AA	AA	AA	AA	NN	AA	AA	AA	AA	AA	AA	GG	GG	GG	GG	GG	AA	GG	GG	GG	GG	AA	AA	AA	AA	AA	AA	GG	GG	AA	GG	AA	AA	GG	AA	NN	GG	GG	AA	NN	GG	GG
1065865|F|0-61:C>A-61:C>A	C/A	TGCAGGTTAATTTGGATCCTGCTAACATTACAGAAGAAGCTTCCATTTCCTCTCTTAGATCAGTTCGTC	3D|055.351435550|1065865|1065865	CC	AA	CC	CC	CC	CC	CC	CC	CC	CC	CC	CC	CC	CC	CC	AA	AA	AA	AA	AA	CC	AA	AA	AA	AA	CC	CC	CC	CC	CC	CC	AA	AA	CC	AA	CC	CC	AA	CC	CC	AA	AA	CC	CC	AA	AA
1215098|F|0-14:C>T-14:C>T	C/T	TGCAGAGCGCGTGGTGGCAGTGGACGGCGGCTTTGCCGTCGGCGACAGTTTACCTCGGCCTGCCGAGAT	3D|055.351435550|1215098|1215098	CC	TT	CC	CC	CC	CC	CC	CC	CC	CC	CC	CC	NN	CC	CC	TT	TT	TT	TT	TT	CC	TT	TT	TT	TT	CC	CC	CC	CC	CC	CC	TT	TT	NN	TT	CC	CC	TT	CC	CC	TT	TT	CC	CC	CC	TT
1236500|F|0-55:G>A-55:G>A	G/A	TGCAGGCTGCCACGTGCTTGACAGGACCCACCTAGCTGCCTGAGGGCTTGACACCACACTGATTAGTGA		GG	AA	GG	GG	GG	GG	GG	GG	GG	GG	GG	GG	NN	GG	GG	AA	AA	AA	AA	AA	GG	AA	AA	AA	AA	GG	GG	GG	GG	GG	GG	AA	AA	GG	GG	GG	GG	AA	GG	GG	AA	AA	GG	GG	GG	NN
1087528|F|0-55:A>G-55:A>G	A/G	TGCAGACACATTTGTACTACATCTCAAACAGACATGGCCGACCACATGCGCATATGCCATGAACCAACC	3D|087.788619560|1087528|1087528	GG	AA	AA	GG	GG	GG	GG	GG	GG	GG	GG	GG	GG	GG	GG	AA	AA	AA	AA	AA	GG	AA	AA	AA	AA	GG	GG	GG	GG	GG	GG	AA	AG	GG	AA	GG	GG	AA	GG	GG	AA	AA	AA	AA	AA	AA
100071556|F|0-29:T>A-29:T>A	T/A	TGCAGGATCTCAACATGAACTTTGTAGGCAGACCGAGATCGGAAGAGCGGTTCAGCAGGAATGCCGAGA	3D|095.957326460|3936789|3936789	TT	AA	AA	TT	TT	TT	TT	TT	TT	TA	TT	TT	NN	TT	TT	AA	AA	AA	AA	AA	TT	AA	AA	NN	AA	TT	TT	TT	TT	TT	TT	AA	NN	NN	AA	TT	TT	AA	TT	TT	AA	AA	NN	AA	AA	AA
1168487|F|0-62:T>C-62:T>C	T/C	TGCAGGGCAGCAAGCAATGGCTTCCGTCGCCTTTTTCTCGCTGCTGCTTCTCTCCGCCGCCGCAGCTCC	3D|094.174825510|1168487|1168487	TT	CC	CC	TT	TT	TT	TT	TT	TT	TT	TT	TT	NN	TT	TT	CC	CC	CC	CC	CC	TT	CC	CC	CC	CC	TT	TT	TT	TT	TT	TT	CC	CC	NN	CC	TT	TT	CC	TT	TT	CC	CC	NN	CC	CC	CC
1229057|F|0-14:C>T-14:C>T	C/T	TGCAGCAGCTGCACTAGCCGCTCCCGCTGATGCTCCTCCATCGTCGCCAACGGCCGCACCGCGGGCCCC	3D|108.697376100|1229057|1229057	CC	TT	TT	CC	CC	CC	CC	CC	CC	CC	CC	CC	NN	CC	CC	TT	TT	TT	TT	TT	CC	TT	TT	TT	TT	TT	TT	TT	TT	TT	TT	TT	TT	CC	TT	CC	CC	CC	TT	TT	CC	CC	CC	CC	CC	TT
1128362|F|0-30:T>C-30:T>C	T/C	TGCAGCGTGGGCGAGGTGGTGATGCCAATGCCATCGTTCTTCAGGCTGGAGGACAGCATGGCGCCGAGA	3D|128.332825800|1128362|1128362	TT	CC	CC	TT	TT	TT	NN	TT	TT	TT	NN	NN	NN	TT	TT	CC	CC	CC	CC	CC	CC	CC	TT	TT	TT	CC	CC	CC	CC	CC	CC	CC	CC	NN	CC	TT	NN	TT	TT	CC	TT	NN	TT	CC	CC	CC
1091629|F|0-63:A>G-63:A>G	A/G	TGCAGAACCGACGATGACAAGGTGAATACTACCGCTGATCCCAAGAAGAAGCATAAGGACGGCGGGCTG	3D|138.254994400|1091629|1091629	GG	AA	AA	GG	GG	AG	AA	AG	GG	AA	AA	GG	AA	GG	GG	AA	AA	AA	AA	AA	AA	GG	GG	GG	GG	AA	AA	AA	AA	AA	AA	AA	AA	AA	AA	AA	AA	GG	GG	AA	GG	GG	GG	AA	GG	AA
2255887|F|0-40:T>G-40:T>G	T/G	TGCAGTCCGACGACCTCGACGTCCTCGCGCTTTCCCCGCCGCCGCCGCCGTCGTTCATCGACGTGTTCC	3D|146.559174000|3032507|3032507	TT	GG	GG	TT	TT	TG	GG	TG	TT	GG	GG	TT	GG	TT	TT	GG	GG	GG	GG	GG	GG	TT	TT	TT	TT	GG	GG	GG	GG	GG	GG	GG	GG	GG	GG	GG	GG	TT	TT	GG	TT	TT	TT	GG	TT	GG
1139858|F|0-32:A>G-32:A>G	A/G	TGCAGCTACTATTCGTGTAAATTGGTCCACCAGTATTGGCTCATGTTTTTCAGTTACCAAGTGAAAGAA	3D|150.489074500|1279330|1279330	GG	AA	AA	GG	GG	GG	AA	AA	GG	AA	AA	GG	AA	AA	AA	AA	AA	AA	AA	AA	AA	GG	GG	GG	GG	AA	AA	AA	AA	AA	AA	AA	AA	AA	AA	AA	AA	AA	AA	AA	AA	AA	GG	AA	GG	AA
1129762|F|0-34:C>T-34:C>T	C/T	TGCAGCCATGGCCTGCTACCGCGCCGCTTCTCTATTGTCGCGGGCCGTCTCCGCCGCGCCGAGATCGGA	3D|149.633497900|1129762|1129762	TT	CC	CC	TT	TT	TT	CC	CT	TT	CC	CC	TT	CC	CC	CC	CC	CC	CC	CC	CC	CC	TT	TT	TT	TT	CC	CC	CC	CC	CC	CC	CC	CC	CC	CC	CC	CC	CC	CC	CC	CC	CC	TT	CC	TT	CC
5411780|F|0-32:C>G-32:C>G	C/G	TGCAGGCCGCCCACCATGTCCTGGTTCAGGATGGACAGCACCGAGCTGTCCGTGTGCGCCTCCATCCCC	3A|147.677202100|1212550|1212550	GG	CC	GG	GG	GG	GG	GG	GG	GG	GG	GG	GG	GG	GG	GG	GG	GG	GG	GG	CC	CC	CG	CC	CC	CC	CC	CC	CC	CC	CC	CC	CC	CC	GG	GG	CC	GG	CC	CC	GG	CC	CC	CC	CC	CC	CC
1022198|F|0-62:A>G-62:A>G	A/G	TGCAGCTCGGCACGGTGACGACCGTTGTGGTGTCATCAGCAGAGGCAGCGCGGGAGGTGATGGAGACGC	3A|148.978526300|1022198|1022198	AA	GG	AA	AA	AA	AA	AA	AA	AA	AA	AA	AA	AA	AA	AA	AA	AA	AA	AA	GG	GG	GG	GG	GG	GG	GG	GG	GG	GG	GG	GG	GG	AG	AA	AA	GG	AA	GG	GG	AA	GG	GG	GG	GG	GG	GG
2287572|F|0-27:C>T-27:C>T	C/T	TGCAGAGTTGCTCGACGAACTCCTCCTTCTTGGCGGCCAGGGCTTTTGGATCCATCGCACAGCCTGGGA	3A|132.837004100|4990813|4990813	TT	CC	NN	TT	TT	CT	CC	CC	CC	TT	TT	CC	NN	TT	TT	TT	TT	TT	TT	CC	CC	NN	NN	TT	NN	CC	CC	CC	TT	TT	TT	CC	CC	NN	TT	CC	CC	TT	TT	TT	TT	TT	NN	NN	CC	CC
4909310|F|0-9:A>T-9:A>T	A/T	TGCAGTACATCGACGTCCAGGCGCAGGGCTGCGCGTTCTGCGGCGTCCTCATGGCGAACTACTCCCTGG	4A|026.079092020|2249285|2249285	AA	TT	AA	TT	AA	AA	AA	AA	AA	AA	AA	AA	AA	TT	TT	AT	NN	AA	AA	TT	TT	TT	TT	TT	TT	TT	TT	TT	TT	TT	TT	AA	TT	AA	TT	AT	TT	AA	AA	TT	AA	AA	AA	TT	TT	TT
993587|F|0-29:T>C-29:T>C	T/C	TGCAGCTGAGGCAACGGACTTCTGGACTGCGTGCCCGTTCTGCTGCTACGTCCATCAGTATCCGCGCGA	4D|042.548399900|993587|993587	TT	CC	TT	TT	TT	CC	CC	CC	CC	CC	CC	CC	CC	TT	TT	CC	CC	CC	CC	CC	TT	TT	CC	CC	CC	TT	TT	CC	TT	TT	TT	TT	CC	CC	CC	CC	TT	CC	TT	TT	CC	CC	TT	TT	TT	CC
5970974|F|0-7:A>G-7:A>G	A/G	TGCAGCAGCGTGATAGATCAAGCGAGCTAGGTTGTGCCATCTCTTGTCCTCTCTCTTCAAACGGTCGAC	4D|043.965031240|3941900|3941900	GG	AA	GG	GG	GG	AA	AA	AA	AG	AA	AA	AA	NN	GG	GG	AA	AA	AA	AA	AA	GG	GG	AA	AA	AA	GG	GG	AA	GG	GG	GG	GG	AG	AA	AA	AA	GG	AG	GG	GG	AA	AA	GG	GG	GG	AA
100054352|F|0-35:C>T-35:C>T	C/T	TGCAGCCGCCGATCTATCTCCATCTGAATCACCGCTGCCACCAGACCCGAGATCGGAAGAGCGGTTCAG	4D|043.018233560|1161467|1161467	TT	CC	TT	TT	TT	CC	CC	CC	CC	CC	CC	CC	CC	TT	TT	CC	CC	CC	CC	CC	TT	TT	CC	CC	CC	TT	TT	CC	TT	TT	TT	TT	CC	CC	CC	CC	TT	CC	TT	TT	CC	CC	TT	CT	TT	CC
1089593|F|0-12:A>T-12:A>T	A/T	TGCAGAAAAAAATTAAAAATCACAAGATACGCTGAACAATTGAAGTCCCGAGATCGGAAGAGCGGTTCA	4D|047.245246330|1089593|1089593	AA	TT	AA	AA	AA	TT	TT	TT	TT	TT	TT	TT	TT	AA	AA	TT	TT	TT	TT	TT	AA	AA	TT	TT	TT	AA	AA	TT	AA	AA	AA	AA	AT	NN	TT	TT	AA	TT	AA	AA	TT	TT	AA	AA	AA	TT
1001325|F|0-40:A>G-40:A>G	A/G	TGCAGGAATCATGCACTGTAAACATGGGTAAAAAACGGGCGAAATGTCCTCCCGAGATCGGAAGAGCGG	4D|047.162838430|1001325|1001325	GG	AA	GG	GG	GG	AA	AA	AA	AA	AA	AA	AA	AA	GG	GG	AA	AA	NN	AA	AA	GG	GG	AA	AA	AA	GG	GG	AA	NN	GG	GG	GG	GG	AA	AA	AA	GG	AA	NN	GG	AA	AA	GG	GG	GG	AA
1042586|F|0-17:G>A-17:G>A	G/A	TGCAGTCGTCCATCTTCATCGTGTCTGATTGTTTGGAAGTCATCAACAACATAAACTCTCCAACTGCCT	4D|046.560672660|1042586|1042586	GG	AA	GG	GG	GG	AA	AA	AA	AA	AA	AA	AA	AA	GG	GG	AA	AA	AA	AA	AA	GG	GG	AA	AA	AA	GG	GG	AA	GG	GG	GG	GG	GA	AA	AA	AA	GG	AA	GG	GG	AA	AA	GG	GG	GG	NN
1093864|F|0-10:G>A-10:G>A	G/A	TGCAGTTGCTAGTTTGAGGAGCCCCAGCGGCAGCGCTGCATGAGGTGGCGACGAGCGCGTTCCGAGATC	4D|050.601603070|1093864|1093864	AA	GG	AA	AA	AA	GG	GG	GG	GG	GG	GG	GG	GG	AA	AA	GG	GG	GG	GG	GG	AA	AA	GG	GG	GG	AA	AA	GG	AA	AA	AA	AA	GA	GG	GG	GG	AA	GG	AA	AA	GG	GG	AA	AA	AA	AA
999619|F|0-17:A>C-17:A>C	A/C	TGCAGCAGCTGTGCCCACGTGAAATCTGAAAAAGCAAAAAACTGTTGAAGGGGAGGAGAGGACGCCCGA	4D|056.761961850|999619|999619	CC	AA	CC	CC	CC	AA	AA	AA	AA	AC	AA	AA	AA	CC	CC	AA	AA	AA	AA	AA	CC	CC	AA	AA	AA	CC	CC	CC	CC	CC	CC	CC	AC	AA	AA	AA	AA	AA	AA	CC	AA	AA	CC	CC	CC	CC
1118397|F|0-38:G>A-38:G>A	G/A	TGCAGGCCAGAGCGATTCAATCAATCAGAGTAGACAGCACTAAAAACGTACTGCCGAGATCGGAAGAGC	4D|054.744943130|1118397|1118397	GG	AA	GG	AA	AA	AA	AA	AA	AA	AA	AA	AA	AA	GG	GG	AA	AA	AA	AA	AA	GG	GG	AA	AA	AA	AA	AA	AA	GG	GG	GG	GG	GA	AA	AA	AA	AA	AA	AA	GG	AA	AA	GG	GG	GG	GG
2252570|F|0-16:C>G-16:C>G	C/G	TGCAGGGCCTGGCGTTGTGCCATCTCCCACGCCACCTTCGACATGGCCCTCGCCAGACGCCCGAGATCG	4D|057.807742750|2252570|2252570	GG	CC	GG	CC	CC	CC	CC	CC	CC	CC	CC	CC	CC	GG	GG	CC	CC	CC	CC	CC	GG	GG	CC	CC	CC	CC	CC	CC	GG	GG	GG	GG	CG	CC	CC	CC	CC	CC	CC	GG	CC	CC	GG	GG	GG	GG
1314743|F|0-18:A>G-18:A>G	A/G	TGCAGGTTCCAGGAACTCGATCATGGTGTGTACCTTTTCAAGCATGTACGACGGCGGCGACCTGTGATC	4D|062.580527130|1314743|1314743	GG	AA	GG	AA	AA	AA	AA	AA	AA	AA	AA	AA	AA	GG	GG	AA	AA	AA	AA	AA	GG	GG	AA	AA	AA	AA	AA	AA	AA	AA	AA	GG	AG	AA	AA	AA	AA	GG	AA	GG	GG	GG	GG	GG	GG	GG
1667202|F|0-61:A>C-61:A>C	A/C	TGCAGAGCACATTCTCCTGTGGACGAATGGAGCGGCTAAACGAGCACGCAAGAGGCTGCTGCTGATACT	4D|066.813781120|1667202|1667202	CC	AA	CC	AA	AA	CC	AA	AC	AA	AA	NN	AA	CC	AA	AA	AA	AA	AA	CC	CC	CC	CC	AA	AA	AA	AA	AA	AA	AA	AA	AA	CC	CC	AA	AA	AA	AA	CC	AA	CC	CC	CC	CC	CC	CC	CC
1214617|F|0-19:T>C-19:T>C	T/C	TGCAGTGGCGGGGTGATGCCTGCATGGCATACATGCGGCGATGTGTTTATGTGACGTGAAGAAGGAACT	4D|070.133444540|1214617|1214617	TT	CC	TT	CC	CC	TC	CC	TC	CC	CC	CC	CC	NN	CC	CC	CC	CC	CC	TT	TT	TT	TT	CC	CC	CC	CC	CC	CC	CC	CC	CC	TT	TT	CC	CC	CC	CC	TT	CC	TT	TT	TT	TT	TT	TT	TT
4910613|F|0-18:A>G-18:A>G	A/G	TGCAGCATGGGAGACGGCGGGGCATCGTCTACTACCGAGATCGGAAGAGCGGTTCAGCAGGAATGCCGA	7D|104.520091600|3946096|3946096	AA	GG	AA	GG	GG	AA	GG	NN	AA	NN	AA	AA	NN	GG	GG	GG	GG	GG	AA	GG	AA	AA	GG	GG	GG	GG	GG	GG	AA	AA	AA	AA	AA	NN	GG	GG	GG	AA	AA	NN	AA	AA	AA	AA	GG	GG
1133723|F|0-49:T>A-49:T>A	T/A	TGCAGGCCAGAGAGGAGGGGGTTGGGCGGCAGGGCTCCGCGGTTCGCGGAGCACGCGCTGCCCCTGGAC		AA	TT	AA	TT	TT	AA	AA	AA	AA	AA	NN	AA	AA	TT	TT	AA	AA	AA	AA	TT	AA	AA	TT	TT	TT	TT	TT	TT	NN	AA	AA	AA	AA	TT	NN	TT	TT	AA	AA	NN	AA	NN	AA	AA	TT	TT
1012563|F|0-56:T>C-56:T>C	T/C	TGCAGCGACAGCACAGGACGCGCGCGCGGGCAGGCCAGGCCAGAAAGCCGCATGCACGCGCCGCACGGA		TT	CC	TT	CC	CC	NN	TT	TT	TT	TT	TT	TT	TT	TC	NN	CC	CC	CC	CC	CC	TT	TT	CC	CC	CC	CC	CC	CC	TT	TT	TT	TT	TT	NN	CC	CC	CC	TT	NN	TT	TT	TT	CC	TT	CC	CC
3936672|F|0-12:A>G-12:A>G	A/G	TGCAGCAGCAGCGGCGGCGGCGGCGATGTCGGACGACGAGGACTGCCGAGATCGGAAGAGCGGTTCAGC	7A|078.176152650|3936672|3936672	GG	AA	GG	AA	AA	GG	GG	GG	AG	GG	GG	GG	GG	AG	AA	AA	GG	GG	AG	AA	GG	GG	GG	AG	AA	AA	AA	AA	GG	GG	GG	GG	AG	NN	AA	GG	GG	GG	GG	GG	GG	GG	AA	GG	AA	AA
1065922|F|0-43:G>A-43:G>A	G/A	TGCAGTAGATGCGTAGGGTTCATGCGTAGGGTGGCCGCTGATCACGAGAGCACTGAGCTGCCGCAAGCA	1B|103.070385800|1065922|1065922	AA	GG	GG	GG	GG	AA	AA	AA	AA	AA	AA	AA	AA	AA	AA	GG	AA	AA	AA	AA	AA	GG	GA	GG	GA	AA	AA	AA	AA	AA	AA	AA	AA	AA	AA	GG	GG	AA	GG	AA	GA	AA	GG	GG	GG	GG
4005682|F|0-13:G>C-13:G>C	G/C	TGCAGCACAGCGCCCTCGACCTCTGCCTAGGCGTGGCGCTCGGCCGCCTCCCCTTGGCCAAAGGGGCCT	1D|111.410294000|4991271|4991271	GG	CC	GG	CC	CC	GG	GG	GG	GG	GG	GG	CC	NN	GG	GG	CC	CC	CC	GG	GG	GG	CC	GG	GG	GG	CC	CC	GG	GG	GG	GG	GG	GG	GG	CC	CC	CC	GG	GG	CC	GG	GG	GG	CC	CC	GG
100076497|F|0-8:C>T-8:C>T	C/T	TGCAGGAGTGGGTGGAGGCTGCCGAACCAAGGCTTGAGCAGCTGGAGAAGCCGAGATCGGAAGAGCGGT	4B|058.290797580|1029026|1029026	TT	CC	TT	CC	CC	TT	TT	TT	TT	TT	TT	CC	NN	TT	TT	CC	CC	CC	TT	TT	TT	CC	TT	TT	TT	CC	CC	TT	TT	TT	TT	TT	TT	TT	CC	CC	CC	TT	TT	CC	TT	TT	TT	CC	CC	TT
1232681|F|0-62:T>C-62:T>C	T/C	TGCAGCGGCGGCGGCGACGGCGTGCCCACCACCGCGGTCGCGGGGGCGGAGGGGAGAGCGGTCGCGGCC	4B|041.955175280|1232681|1232681	CC	TT	CC	TT	TT	CC	TT	TT	NN	NN	NN	TT	TT	CC	NN	TT	NN	CC	NN	CC	TT	TT	NN	CC	CC	TT	TT	CC	TT	NN	TT	CC	CC	NN	NN	TT	TC	CC	CC	NN	CC	NN	NN	TT	TT	CC
3958247|F|0-52:C>G-52:C>G	C/G	TGCAGCAGGCGCTGGGAAGGATGCTGGGTTCGAAGCTGGCGCGGCGGATCCTGGGAGGGGAGGCGGAGG	4B|024.753892780|3958247|3958247	GG	CC	GG	CC	CC	CG	CC	CC	CC	GG	GG	CG	GG	GG	GG	CC	CC	CC	GG	GG	CC	GG	GG	GG	GG	GG	GG	CC	CC	CC	CC	GG	GG	GG	CC	CC	CC	GG	GG	NN	GG	GG	GG	GG	GG	GG
100071022|F|0-43:C>G-43:C>G	C/G	TGCAGCGCGAAGAGGGAGATGGCGCCGATGCCGATCCAGGAGTGGAGGCTGAGCAGGTCCGAGATCGGA	4B|029.240420860|1007226|1007226	GG	CC	GG	CC	CC	GG	NN	CG	CG	GG	GG	CC	NN	GG	GG	CC	CC	CC	GG	GG	CC	GG	GG	GG	GG	GG	GG	CC	CC	CC	CC	GG	GG	NN	CC	NN	CC	GG	GG	NN	GG	GG	GG	GG	GG	GG
3385417|F|0-31:C>G-31:C>G	C/G	TGCAGGGCAAGTTCCTGCTCAACAGCACCGTGGCCAAGGCCACCATCTACGTCGAAGGGCCCAAGGCCG	4B|045.489316300|3384655|3384655	GG	CC	GG	GG	GG	GG	CC	CG	CG	GG	GG	CC	GG	GG	GG	CC	CC	CC	GG	GG	CC	CG	GG	GG	GG	CC	CC	CC	CC	CC	CC	GG	GG	GG	GG	CC	CC	GG	GG	CC	GG	GG	GG	GG	CC	GG
1126397|F|0-63:T>C-63:T>C	T/C	TGCAGTCGTAGTAGTAGTCCCCGACGGCGACGGGGTCGTCGTCGCTCCCTCCCCAGGGCTCGTCGTCGG	5A|055.972682750|1126397|1126397	TT	CC	CC	CC	CC	CC	CC	NN	CC	CC	CC	CC	CC	CC	CC	CC	CC	CC	CC	TT	TT	TT	TT	TT	TT	CC	CC	CC	TT	TT	TT	TT	TT	NN	TT	CC	CC	CC	CC	NN	CC	CC	TT	TT	CC	TT
1082357|F|0-34:T>C-34:T>C	T/C	TGCAGGATGTAGAGCCGCCCCGCGTTGCGCTGCACGCGGGCGAGGAGGCGCCCTCCCGAGATCGGAAGA	3B|154.233399200|1246653|1246653	CC	TT	TT	TT	NN	NN	NN	NN	NN	NN	NN	NN	NN	CC	CC	TT	TT	TT	TT	NN	NN	CC	NN	NN	NN	NN	NN	TT	CC	CC	CC	TT	TT	TT	NN	NN	CC	TT	NN	TT	TT	TT	NN	CC	NN	NN
1125523|F|0-18:A>G-18:A>G	A/G	TGCAGACCAAGATGATGAGGATGAAGGGGGTGGTGAGTGCCCAGACGGACCTCGCCGCCGAGATCGGAA	7B|000.286511573|1282922|1282922	GG	AA	GG	GG	GG	AA	AA	AA	AA	AA	AA	AA	AA	GG	GG	AA	AA	AA	GG	AA	GG	AA	AG	GG	GG	AA	AA	AA	AA	AA	AA	AA	AA	GG	GG	GG	GG	AA	GG	AA	AA	AA	GG	AA	AA	AA
1235170|F|0-30:C>A-30:C>A	C/A	TGCAGAGTTGCGAGCAGGGGCGCGGCGTCGATGGCGCCCTGGAGTACATGGAGCGACACGCGGCACAGG	5B|031.248822750|1235170|1235170	CC	AA	CC	AA	AA	CC	NN	CC	CC	CC	CC	CC	CC	CC	CC	CC	CC	CC	CC	CC	CC	CC	CC	CC	CC	AA	AA	AA	AA	AA	AA	AA	AA	CC	AA	CC	AA	AA	CC	NN	NN	AA	CC	CC	CC	CC
1093353|F|0-53:C>G-53:C>G	C/G	TGCAGGGCGAACTCGTTGTGGTATACGGCGACGAGCACGGCGGCGAGGAGCGCGAGGGGAAGCAGGAGG	5B|030.458762440|1093353|1093353	CC	GG	CC	CG	GG	GG	GG	GG	NN	CC	CC	CC	GG	CC	CC	CC	CC	CC	CC	CC	CC	CC	CC	CC	CC	GG	GG	GG	GG	GG	GG	GG	GG	NN	GG	CC	GG	GG	CC	GG	GG	GG	CC	CC	CC	CC
2257414|F|0-23:C>G-23:C>G	C/G	TGCAGCGTTGACGGGATTCATGCGGACGATAAGGAGGAAGAGGACGCGATGTTTATTTGCATTGACCGA	5B|030.802305240|2257414|2257414	CC	GG	CC	CG	GG	GG	GG	GG	CC	CC	CC	CC	GG	CC	CC	CC	CC	CC	CC	CC	CC	CC	CC	CC	CC	GG	GG	GG	GG	GG	GG	GG	GG	GG	GG	CC	GG	GG	CC	GG	GG	GG	CC	CC	CC	CC
1098068|F|0-56:T>G-56:T>G	T/G	TGCAGCAGCAGGCTGAGCGCGGACGTGGTGGGGGTGTGGCCGAGCGTGGCCGCCCTGGCCGAGATCGGA	5B|032.635425580|1098068|1098068	GG	TT	GG	GG	TT	TT	TT	TT	GG	GG	GG	GG	NN	GG	GG	GG	GG	GG	GG	GG	GG	GG	GG	GG	GG	TT	TT	TT	TT	TT	TT	TT	TT	TT	TT	GG	TT	TT	GG	TT	TT	TT	GG	GG	GG	GG
1055038|F|0-17:C>T-17:C>T	C/T	TGCAGGAGCTTAGTTGGTGTTAACGTGGCAAAGCGAAACGCCATGCTCCTTGGCGTTTGGAGGATACGC	5B|034.937430600|1055038|1055038	CC	TT	CC	CC	CC	TT	TT	TT	CC	CC	CC	CC	TT	CC	CC	CC	CC	CC	CC	CC	CC	CC	CC	CC	CC	TT	TT	TT	TT	TT	TT	TT	TT	TT	TT	CC	TT	TT	CC	TT	TT	TT	CC	CC	CC	TT
2258978|F|0-22:T>C-22:T>C	T/C	TGCAGACGATCGATCCAAACCGCTGGGGAACATATGGACTGCGCCACGCACCGAGATCGGAAGAGCGGT	5B|037.405565300|2258978|2258978	CC	TT	NN	CC	CC	TT	TT	TT	CC	CC	CC	CC	NN	CC	CC	CC	CC	CC	CC	CC	CC	NN	NN	CC	NN	TT	TT	TT	TT	NN	TT	TT	TT	NN	TT	CC	TT	TT	CC	TT	TT	TT	NN	CC	CC	NN
2277403|F|0-5:A>T-5:A>T	A/T	TGCAGTATCTCATCCTTTTCGAATTATTAAAAAAAAGATATAAAATCGGGATACGGCCTAGATACGGTG	1B|069.038241090|2277403|2277403	TT	AA	TT	TT	TT	AA	AA	AA	TT	TT	TT	TT	AA	TT	TT	TT	TT	TT	TT	TT	TT	TT	TT	TT	TT	AA	AA	AA	AA	AA	AA	AA	AA	AA	AA	TT	AA	AA	TT	AA	AA	AA	NN	TT	TT	AA
1234784|F|0-18:T>C-18:T>C	T/C	TGCAGCTTGGCCATTGCCCGTGGGTTCCCGACCAGCTCCGCCATGGCCCATTCCAGCGTGAGGGACGAT	5A|057.853148680|1020653|1020653	TT	CC	TT	CC	CC	CC	CC	CC	CC	TT	TT	TC	CC	TT	TT	TT	TT	TT	TT	TT	TT	TT	TT	TT	TT	CC	CC	CC	TT	TT	TT	CC	CC	CC	TT	TT	TT	CC	CC	CC	CC	CC	TT	TT	TT	CC
2259294|F|0-49:C>G-49:C>G	C/G	TGCAGGTGAGGCGTTGCACGATGCGGTCGATGCAGTCCTGGGCGTCGTGGACCAGGCTGAGCATCTCCT	5B|049.617962790|2259294|2259294	GG	CC	CC	CC	CC	CC	CC	CC	CC	GG	GG	GG	NN	GG	GG	GG	GG	GG	GG	GG	GG	GG	GG	GG	GG	CC	CC	CC	GG	GG	GG	CC	CC	CC	GG	GG	GG	CC	CC	CC	CC	CC	GG	GG	GG	CC
4993226|F|0-59:G>C-59:G>C	G/C	TGCAGGAACAAGGTGGTGGCCTGCGCGAAGCACTTCGTCGGCGACGGCGGCACGGTGAACGGCATCAAC	5B|082.852814340|4993226|4993226	CC	GG	GG	GG	GG	CC	GG	GG	CC	GG	GG	CC	NN	CC	CC	CC	CC	CC	CC	CC	CC	CC	CC	CC	CC	GG	GG	GG	CC	GG	CC	GG	GG	GG	CC	CC	CC	CC	CC	NN	CC	CC	GG	CC	CC	CC
1060548|F|0-10:A>G-10:A>G	A/G	TGCAGGATGAGGAGCGGCAGCGAGAAGTGCAGCGGGTTGTCGCCCTGCTACACCCCCTCCGACGTCGCC	5B|119.523766500|1060548|1060548	AA	GG	GG	GG	GG	GG	GG	GG	GG	GG	GG	GG	GG	AA	AA	AA	AA	AA	AA	AA	AA	GG	AA	AA	AA	GG	GG	GG	GG	AG	GG	AA	AA	GG	AA	GG	AA	GG	AA	AA	GG	GG	AA	GG	GG	GG
7487719|F|0-52:C>G-52:C>G	C/G	TGCAGGTGCGACCGACCCATCGCAGGACTGATCGCGCTAGCACCGTCGGTGTGGAGAAAAATGTGGCCG	2B|079.871123780|1012061|1012061	CC	GG	GG	GG	GG	GG	GG	GG	GG	GG	GG	GG	GG	CC	CC	CC	GG	GG	CC	CC	GG	CC	CC	CC	CC	CC	CC	CC	CC	CC	CC	GG	GG	NN	CC	CC	CC	GG	GG	GG	GG	GG	CC	CC	CC	GG
2265426|F|0-36:T>C-36:T>C	T/C	TGCAGGCTTACAAGCGCCGCCTCGACGCCGCGGAGACGGTCGACCCAGCGAAGCGCCGGGAAGAAGTCC		CC	TT	TT	TT	TT	TC	TT	TC	CC	CC	CC	CC	NN	NN	TT	CC	NN	CC	CC	NN	CC	CC	TT	TT	TT	TT	TT	TT	CC	CC	CC	CC	CC	NN	CC	TT	CC	TT	TT	NN	TT	TT	TT	CC	CC	TT
3064503|F|0-26:A>G-26:A>G	A/G	TGCAGGTAGAGGTCGTCGGCCATGACGACCACGCGCCCGAGATCGGAAGAGCGGTTCAGCAGGAATGCC	7A|021.183872170|3064503|3064503	GG	AA	GG	AA	AA	AA	AA	AA	AA	AA	AA	AA	AA	GG	GG	GG	AA	AA	AA	AA	GG	NN	AA	AA	AA	GG	GG	GG	AA	AA	AA	GG	GG	NN	GG	GG	GG	GG	GG	NN	GG	GG	GG	AA	AA	NN
100088161|F|0-5:T>C-5:T>C	T/C	TGCAGCGGCGGTGTTGGCGACCTTCGACTTGGACTTGGACTTTGCGGTGCTGCCACGAGGCCGAGATCG		CC	TT	CC	TT	TT	TT	TT	TT	TT	TT	TT	TT	TT	CC	CC	CC	TT	TT	CC	TT	CC	TT	TT	TT	TT	CC	CC	CC	TT	TT	TT	CC	CC	TT	CC	CC	CC	CC	TT	NN	CC	CC	CC	TT	TT	CC
1094406|F|0-13:A>G-13:A>G	A/G	TGCAGCCCGCAACGTACCTCGCCGCCGCGCCGCCGAGTGAGCAGGAGTGGCCGCGACCCCGAGATCGGA		AA	GG	GG	GG	GG	AA	AA	AA	AA	AA	AA	AA	AA	AA	AA	AA	AA	AA	GG	GG	GG	AA	GG	GG	GG	GG	GG	GG	AA	AA	AA	AA	AA	GG	AA	AA	AA	AA	GG	GG	AA	AA	GG	GG	AA	GG
1070305|F|0-40:A>G-40:A>G	A/G	TGCAGTTTTGGAAGCAAGCAGAGCACACACAAACCAAACCGAACCAACGATGACATCAGTGGAGTGTGA	5B|119.280419000|1070305|1070305	AA	GG	GG	GG	GG	AG	GG	GG	AA	AA	AA	AA	AA	AA	AA	AA	AA	AA	GG	GG	GG	AA	NN	GG	GG	GG	GG	GG	AA	AA	AA	AA	AA	GG	AA	AA	AA	AA	GG	GG	AA	AA	GG	GG	AA	GG
1055726|F|0-12:C>T-12:C>T	C/T	TGCAGCTTGCTATTTTACTCTGATTTCTTTTCCTTTCCCCTCCAAGGGGTCAGGCGTGCTAGCAACCGC	1B|265.491436200|1055726|1055726	CC	TT	TT	TT	TT	CT	TT	CC	CC	CC	NN	CC	NN	CC	CC	CC	CC	CC	TT	TT	TT	CC	TT	TT	CT	TT	TT	TT	CC	CC	CC	CC	CC	TT	CC	CC	CC	CC	TT	NN	CC	CC	TT	TT	CC	TT
990003|F|0-66:A>C-66:A>C	A/C	TGCAGCCGGCCTCGTCCAACTGTCCCACAGAGATGATGTTGCTACGCAGGCTTGGGATGAAAAACACCC		AA	CC	AA	NN	NN	NN	AA	AA	AA	AA	AA	AA	NN	CC	CC	NN	NN	AA	NN	NN	NN	CC	AA	NN	AA	CC	NN	NN	NN	NN	AA	AA	AA	NN	AA	CC	CC	CC	NN	CC	NN	CC	CC	AA	NN	AA
4544239|F|0-17:T>G-17:T>G	T/G	TGCAGGTCCTCCTCCACGTACTCGTAGCTGAAGCCCTTGAGGCGAAGCGCGATCTGCACCCGCACCACG		TT	GG	GG	GG	GG	GG	GG	GG	GG	GG	GG	GG	GG	TT	TT	GG	TT	TT	TT	GG	GG	TT	GG	GG	GG	TT	TT	TT	GG	GG	GG	GG	GG	TT	TT	TT	TT	TT	GG	GG	TT	TT	GG	TT	TT	TT
1090030|F|0-34:C>T-34:C>T	C/T	TGCAGTGGACTAGGACCGTTCGTCGTGAACACGATGAACATGGCATTCACGGATTTTGCCATCCTGATG		TT	CC	CC	TT	TT	CC	CC	CC	CC	CC	CC	CC	CC	CC	CC	CC	CC	CC	CC	CC	CC	TT	TT	TT	TT	TT	TT	TT	CC	CC	CC	CC	CC	TT	CC	TT	CC	TT	CC	CC	TT	TT	TT	TT	TT	CC
5324927|F|0-61:G>C-61:G>C	G/C	TGCAGCTCCTCGCCACGAGCGGCGGCTGTGTCCCCGTCGGTCGCGTCGACAGGCTTCACCTCGTCGCCG	5D|028.853209230|5324927|5324927	GG	CC	CC	GG	GG	CC	CC	CC	CC	CC	CC	CC	CC	CC	CC	CC	CC	CC	CC	CC	CC	GG	GG	GG	GG	CC	CC	CC	CC	CC	CC	CC	CC	GG	CC	GC	CC	GG	CC	CC	GG	GG	GG	GG	GG	CC
1058405|F|0-56:C>A-56:C>A	C/A	TGCAGGTTCCCCTCCCTCCATTTCCTGCCCCTTTCCTCCTCGTCGTCTATATCAGGACCCCCGCCAATG	5D|027.175042310|1058405|1058405	AA	CC	CC	AA	AA	CC	CC	CC	CC	CC	CC	CC	CC	CC	CC	CC	CC	CC	CC	CC	CC	AA	AA	AA	AA	CC	CC	CC	CC	CC	CC	CC	CC	AA	CC	CC	CC	AA	AA	CC	AA	AA	AA	AA	AA	CC
3957346|F|0-5:C>T-5:C>T	C/T	TGCAGTGGGAGGCGGGCCACAACGGCGCGTGCTTTGAGCCGAGATCGGAAGAGCGGTTCAGCAGGAATG	5D|030.969533590|3957346|3957346	TT	CC	CC	TT	TT	CC	CC	CC	CC	CC	CC	CC	NN	CC	CC	CC	CC	CC	CC	CC	CC	TT	TT	TT	TT	CC	CC	CC	CC	CC	CC	CC	CC	TT	CC	CC	CC	TT	TT	CC	TT	TT	TT	TT	TT	CC
2243417|F|0-68:T>A-68:T>A	T/A	TGCAGTCACGTACGGTGCCCCTGTGCACGGGGCCTCATGATCGATGGAAACTTTGCGTGCTGCGTCAAA	5D|047.472495050|2243417|2243417	AA	TT	TT	AA	AA	AA	TT	TA	AA	AA	AA	AA	TT	AA	AA	TT	AA	AA	TT	TT	TT	AA	TT	TT	TT	TT	TT	TT	TT	TT	TT	AA	AA	NN	TT	TT	AA	AA	AA	TT	AA	AA	AA	AA	AA	TT
991465|F|0-41:T>G-41:T>G	T/G	TGCAGTGCAGCAGTAGTCTACGTGGCCAGCTACTGGTGGGAGGGGCTGTGCATGCGTGTGAGTTTCGGT	5D|058.613654420|991465|991465	GG	TT	NN	TT	TT	NN	GG	GG	GG	NN	GG	GG	GG	GG	GG	TT	GG	GG	GG	TT	TT	NN	TT	TT	TT	GG	NN	GG	TT	TT	TT	GG	GG	TT	TT	GG	GG	GG	GG	GG	GG	GG	GG	TG	GG	GG
5325017|F|0-6:T>C-6:T>C	T/C	TGCAGACGCATGTACGTGAATGCTCAAGGAGCTGAACTCGCGGCCACAACGACCAAGACGGACGATGCG	6B|030.198127990|5325017|5325017	TT	CC	CC	CC	CC	CC	TT	TC	TT	TT	TT	CC	TT	TT	TT	CC	CC	CC	CC	CC	CC	CC	CC	CC	CC	TT	TT	TT	CC	CC	CC	CC	CC	NN	TC	CC	CC	CC	CC	CC	CC	CC	CC	TT	TT	CC
4910795|F|0-5:T>A-5:T>A	T/A	TGCAGAGATCGTGCCAGCGCCACCTGCCGCCCCAGGGAAGAAGCCCTGTACCACGCAAACCCCACGGTT		AA	TT	TT	AA	AA	NN	AA	AA	AA	AA	AA	AA	TT	AA	AA	AA	NN	NN	NN	TT	AA	AA	TT	TT	TT	TT	TT	TT	AA	AA	AA	AA	AA	AA	TT	AA	AA	AA	TT	TT	AA	AA	AA	TT	TT	AA
4993021|F|0-17:C>T-17:C>T	C/T	TGCAGAAGTTGCAGCGGTGGTTTAGAGCGGCAGAGCGGCAGGGCGTCGGCAATTTGAAGCCGCGCGCGG		CC	TT	TT	CC	CC	CT	TT	CT	CC	TT	TT	CC	TT	TT	NN	TT	TT	TT	TT	TT	TT	CC	CC	CC	CC	TT	TT	TT	TT	TT	TT	TT	TT	TT	TT	TT	TT	TT	TT	NN	TT	TT	CC	TT	CC	NN
1159301|F|0-38:A>C-38:A>C	A/C	TGCAGCTGAGGAGGGCGGGCAGCAGCAACAGATGCACCCCGACGAGAAGGAGCACAGGCCGATGTTCAG	6A|099.373502020|4991883|4991883	CC	AA	AA	CC	CC	CC	CC	CC	CC	CC	CC	CC	NN	AA	AA	AA	AA	AA	AA	AA	AA	CC	CC	CC	CC	AA	AA	AA	CC	CC	CC	AA	AA	AA	CC	CC	AA	CC	AA	CC	CC	CC	CC	CC	CC	AA
7902210|F|0-11:G>T-11:G>T	G/T	TGCAGATCCAATAAAGAAAGAAGCTCCGAGATCGGAAGAGCGGTTCAGCAGGAATGCCGAGACCGATCT	6A|099.463920810|3935570|3935570	GG	TT	TT	GG	GG	GG	GG	GG	GG	GG	GG	GG	TT	TT	TT	TT	TT	TT	TT	TT	TT	GG	GG	GG	GG	TT	TT	TT	GG	GG	GG	TT	TT	TT	GG	GG	TT	GG	TT	GG	GG	GG	GG	GG	GG	TT
2257559|F|0-30:G>T-30:G>T	G/T	TGCAGCTTGCTTGCGGTCTGCTCGCATCGATCCATCACATGCTACACAACACAACGCATGCACCGCGTG	6A|098.507714630|3952102|3952102	TT	GG	TT	TT	TT	GG	GG	GG	GG	GG	GG	GG	GG	GG	GG	GG	GG	GG	GG	GG	GG	TT	TT	TT	TT	GG	GG	GG	TT	TT	TT	GG	GG	GG	TT	TT	GG	TT	GG	TT	TT	TT	TT	TT	TT	GG
3222531|F|0-36:C>G-36:C>G	C/G	TGCAGCTGCCGCCGCCGAGGTGCCGACCGCCGAAGCGCCGAGATCGGAAGAGCGGTTCAGCAGGAATGC	6A|098.220692120|3222531|3222531	CC	GG	CC	CC	CC	GG	GG	GG	GG	GG	GG	GG	GG	GG	GG	GG	GG	GG	GG	GG	GG	CC	CC	CC	CC	GG	GG	GG	CC	CC	CC	GG	GG	GG	CC	CC	GG	CC	GG	CC	CC	CC	CC	CC	CC	GG
1103920|F|0-6:C>T-6:C>T	C/T	TGCAGCTGGAGGGCCTTGCCACTCTTGGTTATATCCCAAGACGGGCACAAGTATCATGGCGTCTACCGA	6A|084.010406030|980842|980842	TT	CC	CC	TT	TT	CC	CC	CC	CC	CC	CC	CC	CC	TT	TT	CC	CC	CC	CC	CC	CC	TT	TT	TT	TT	CC	CC	CC	TT	TT	TT	CC	CC	CC	TT	TT	CC	TT	TT	TT	TT	TT	CC	CC	CC	TT
4993787|F|0-44:T>C-44:T>C	T/C	TGCAGATCCATCGTCGCCAAGCTGCACTACTACCTGCCCCTCTTCGGCGGCTCCTCGGAGAAGCTGCTC	6B|013.232836820|1020247|1020247	CC	TT	TT	TT	TT	TT	TT	TT	TT	TT	TT	TT	TC	TT	TT	TT	TT	TT	TT	TT	CC	TT	CC	TT	CC	TT	TT	TT	CC	TT	CC	CC	CC	TT	CC	CC	CC	TT	TT	CC	TT	TT	CC	TT	TT	CC
1092712|F|0-61:T>C-61:T>C	T/C	TGCAGGTTGTCAAAAGTAGTTATGGGAGAGTGCAGTGCGTGCATATGCTCGCATGCAGGTGCAGCATCA	6B|030.951829030|1092712|1092712	TT	CC	CC	CC	CC	CC	TT	TC	TT	TT	TT	CC	TT	TT	TT	CC	CC	CC	CC	CC	CC	CC	CC	CC	NN	TT	TT	TT	CC	CC	CC	CC	CC	CC	CC	CC	CC	CC	CC	CC	CC	CC	CC	TT	TT	CC
100086026|F|0-25:C>T-25:C>T	C/T	TGCAGAAGGCGATCGACTACGCGTGTGGGCAGGGCGCGGACTGCACGGCCATCGCGCAGAGCGGGGCGT	6B|028.231382690|1863625|1863625	TT	CC	CC	CC	CC	CC	TT	CT	TT	TT	TT	CC	TT	TT	TT	CC	CC	CC	CC	CC	CC	CC	CC	CC	CC	TT	TT	TT	CC	CC	CC	CC	CC	CC	CT	CC	CC	CC	CC	NN	CC	CC	CC	TT	TT	CC
100023455|F|0-8:A>T-8:A>T	A/T	TGCAGTGCTGTTTCTATGGGCCGAGATCGGAAGAGCGGTTCAGCAGGAATGCCGAGACCGATCTCGTAT	1A|140.938890700|4394362|4394362	TT	AA	AA	AA	AA	AA	TT	AT	TT	TT	TT	AA	TT	TT	TT	AA	AA	AA	AA	AA	AA	AA	AA	AA	AA	TT	TT	TT	AA	AA	AA	AA	AA	AA	AT	AA	AA	AA	AA	AA	AA	AA	AA	TT	TT	AA
1091595|F|0-8:A>G-8:A>G	A/G	TGCAGCACGTGGCTGGTGATCCGTGTGCGTACATGCTACTGCATCTGCATGCCACCGAGACCATGACGA	6B|078.412158070|1091595|1091595	GG	AA	AA	GG	GG	GG	GG	GG	AA	GG	GG	GG	NN	AA	AA	AA	AA	AA	AA	AA	AA	GG	AA	AG	AA	GG	GG	GG	AA	AA	AA	AA	AA	GG	AA	GG	AA	AA	AA	AA	AA	AA	GG	AA	GG	GG
1127643|F|0-10:A>G-10:A>G	A/G	TGCAGAGGGTGGTTGGGGTTTCTGTAGGGGCGAGGAGAGGATCTGTGATGTGCGCATCACCGAGATCGG	7A|016.453429290|1127643|1127643	GG	AA	GG	GG	GG	AA	AA	AA	AA	AA	AA	AA	NN	AA	AA	GG	AA	AA	AA	GG	AG	AA	AA	AG	AG	AA	AA	AA	AG	AA	AG	GG	AA	AG	AA	AA	AA	GG	AA	AA	GG	GG	GG	AA	AG	GG
1072489|F|0-17:T>A-17:T>A	T/A	TGCAGTTACCAGGTTGAATGGCGAGCCTCTGGGTTTTTTGTTGTTTGCCATCCATGCAAGCCGAGATCG	6D|004.112877967|1072489|1072489	AA	TT	AA	TT	TT	AA	AA	TA	AA	AA	AA	AA	TT	AA	AA	AA	AA	AA	AA	AA	AA	AA	AA	AA	AA	TT	TT	TT	AA	AA	AA	AA	AA	AA	TT	AA	TT	TT	AA	TT	TT	TT	AA	AA	AA	TT
1253359|F|0-16:G>C-16:G>C	G/C	TGCAGCGGCTGGTGCACTGCGCGGGGCCCGTGGACTTGCAGGTCTCCACGCAGTCCGAGATCGGAAGAG	6D|005.327435623|1253359|1253359	GG	CC	GG	CC	CC	GG	GG	GC	GG	GG	GG	GG	CC	GG	GG	GG	GG	GG	GG	GG	GG	GG	GG	GG	GG	CC	CC	CC	GG	GG	GG	GG	GG	NN	CC	GG	CC	CC	GG	CC	CC	CC	GG	GG	GG	CC
1129498|F|0-37:T>C-37:T>C	T/C	TGCAGTACGTGGGGCAGTCCTTGCACGCCGTCGTCTCCGTCTCCGCCTCCGTTGTCTCCGCTGCCGCCG	6D|004.450551770|1129498|1129498	TT	CC	TT	CC	CC	TT	TT	TC	TT	TT	TT	TT	CC	TT	TT	TT	TT	TT	TT	TT	TT	TT	TT	TT	TT	CC	CC	CC	TT	TT	TT	TT	TT	TT	CC	TT	CC	CC	TT	CC	CC	CC	TT	TT	TT	CC
1097145|F|0-30:A>G-30:A>G	A/G	TGCAGCTTGCTGCCATAGGGTGGGTCGGCTGGGATGGGGCGTCCCAAGATGGCCGAGATCGGAAGAGCG	6D|004.450551770|1097145|1097145	AA	GG	AA	GG	GG	AG	AA	AG	AA	AA	AA	AA	GG	AA	AA	AA	AA	AA	AA	AA	AA	AA	AA	AA	AA	GG	GG	GG	AA	AA	AA	AA	AA	AA	GG	AA	GG	GG	AA	GG	GG	GG	AA	AA	AA	GG
979478|F|0-56:G>A-56:G>A	G/A	TGCAGAGCAACATCGTGCCACGGTGCTTTGTGAACAATTATACGTTTTGGCTTTGAATTTCAGGCAAGT	6D|004.112877967|979478|979478	AA	GG	AA	GG	GG	GA	AA	GG	AA	AA	AA	AA	GG	AA	NN	AA	AA	AA	AA	AA	AA	AA	AA	AA	NN	GG	GG	GG	AA	AA	AA	AA	AA	NN	GG	AA	GG	GG	AA	NN	GG	GG	AA	AA	AA	GG
1862382|F|0-51:C>G-51:C>G	C/G	TGCAGTCTCGCTTGTGCAGCCAAGCCAGACCGGGACTGCATGCTAATTTTGGCTCCGAGATCGGAAGAG	1A|152.196824200|1862382|1862382	CC	GG	NN	GG	GG	GG	NN	GG	NN	CC	CC	CC	GG	CC	NN	GG	GG	GG	GG	NN	NN	CC	GG	GG	GG	NN	GG	NN	CC	CC	CC	CC	CC	NN	GG	CC	CC	NN	NN	NN	CC	NN	GG	NN	CC	CC
1046205|F|0-21:C>G-21:C>G	C/G	TGCAGTATTCTTGTGGTCGTCGGAGGGAGATGGACGGGATTGGGTTCGCCGTCCCAAAGTCCTCATTGG	6D|026.784650310|1046205|1046205	GG	CC	GG	CC	CC	CC	CC	CC	CC	CC	CC	CC	CC	GG	GG	CC	CC	CC	CC	CC	GG	GG	CC	CC	CC	CC	CC	CG	GG	GG	GG	GG	GG	GG	GG	GG	GG	GG	CG	GG	GG	GG	CC	GG	GG	GG
1009547|F|0-31:C>T-31:C>T	C/T	TGCAGGCGCCAGTTATAGGGCAATTTGCTAATGGGCGCCAATAACGCCCCCACGCTGGGCCGAGATCGG	6D|039.991475080|1009547|1009547	TT	CC	CC	CC	CC	CC	CC	NN	CC	CC	CC	CC	NN	TT	TT	NN	CC	CC	CC	CC	TT	CC	CC	CC	CC	TT	TT	TT	TT	NN	TT	TT	TT	NN	TT	NN	NN	TT	CC	NN	TT	TT	TT	NN	NN	TT
1238868|F|0-61:T>C-61:T>C	T/C	TGCAGTTCTGCTCTCCTCTGTTCCCCATTTTCACCTCTACACTGATCCCGTGGCCATGCCGCGTCCCAA	6D|048.218397060|1238868|1238868	CC	TT	TT	CC	CC	TT	TT	TT	TT	TT	TT	TT	TT	CC	CC	TT	TT	TT	TT	TT	TT	TT	TT	TT	TT	CC	CC	CC	TT	TT	TT	CC	TT	CC	CC	CC	CC	CC	CC	TT	CC	CC	CC	CC	CC	CC
1239681|F|0-22:C>A-22:C>A	C/A	TGCAGCGCCAGCTAGGGTTTTCACCCACGCGGCTTGCAAGCCAAGCAAACGTGCGCCGAGATCGGAAGA	1B|148.151818800|7491375|7491375	CC	AA	AA	CC	AA	AA	AA	AA	AA	AA	AA	AA	AA	CC	CC	CC	CC	CC	CC	AA	AA	AA	AA	AA	AA	CC	CC	CC	AA	AA	AA	CC	AA	NN	AA	CC	CC	CC	CC	NN	CC	CC	CC	CC	CC	CC
5324990|F|0-11:G>A-11:G>A	G/A	TGCAGCTGCCCATCCACAAGCTTGAACCTGCCGAGATCGGAAGAGCGGTTCAGCAGGAATGCCGAGACC	6D|072.218507190|5324990|5324990	AA	GG	GG	AA	GG	GG	GG	GG	GG	GG	GG	GG	GG	AA	AA	AA	GG	GG	AA	GG	GG	GG	GG	GG	GG	AA	AA	AA	GG	GG	GG	GG	GG	AA	AA	AA	AA	GG	AA	AA	GG	GG	GG	AA	AA	AA
2256046|F|0-11:G>A-11:G>A	G/A	TGCAGCTGCCCATCCACAAGCTTGAACCTGCCGGCCATCCCGTCGAACGTTGTGTTGAGCACCGCTCTG	6A|074.345057170|2256046|2256046	AA	GG	GG	AA	GG	GG	GG	GG	GG	GG	GG	GG	GG	AA	AA	NN	GG	GG	AA	GG	GG	GG	GG	NN	GG	AA	AA	NN	GG	GG	GG	GG	NN	AA	AA	AA	AA	GG	AA	NN	GG	GG	GG	AA	AA	AA
100063495|F|0-10:A>G-10:A>G	A/G	TGCAGCAGCCGTTGGACGCACGTAAAATGCAACTCGCCATCGGCCGAGATCGGAAGAGCGGTTCAGCAG		AA	GG	GG	AA	GG	GG	GG	GG	GG	GG	GG	GG	GG	AA	AA	AA	GG	GG	AA	GG	GG	GG	GG	GG	GG	AA	AA	AA	GG	GG	GG	GG	GG	GG	AA	AA	AA	GG	AA	AA	GG	GG	GG	AA	AA	AA
1069668|F|0-20:C>A-20:C>A	C/A	TGCAGGTAAAATATCTGCTTAGGTGGATGTGGTTGCTAATCCTTGGGATTGTCGTTATGATGGTCAACA	6D|091.283226260|1069668|1069668	CC	AA	CC	CC	CC	AA	AA	AA	AA	AA	AA	AA	AA	AA	AA	AA	AA	AA	AA	CC	AA	AA	AA	AA	AA	AA	AA	AA	AA	CC	AA	AA	AA	AA	CC	AA	CC	AA	AA	CC	AA	AA	AA	CC	CC	CC
3064402|F|0-15:C>T-15:C>T	C/T	TGCAGCGCCGCCAGGTGCAACACAACTGACTATGCGTGCCAGAGCATGCTCAGCGATTGTATCGACTCC	6D|093.069254120|3064402|3064402	CC	TT	CC	CC	CC	TT	TT	TT	TT	TT	TT	TT	TT	TT	NN	TT	TT	TT	TT	CC	TT	NN	TT	TT	TT	TT	TT	TT	TT	CC	TT	TT	TT	NN	CC	TT	CC	TT	NN	NN	TT	TT	TT	CC	CC	CC
100080207|F|0-5:T>C-5:T>C	T/C	TGCAGCTGCACGCCAGGGCAAACTCCGAGATCGGAAGAGCGGTTCAGCAGGAATGCCGAGACCGATCTC	6D|094.897697950|4439424|4439424	TT	CC	TT	TT	TT	CC	CC	CC	CC	CC	CC	CC	CC	CC	CC	CC	CC	CC	CC	TT	CC	CC	TT	TT	TT	CC	CC	CC	CC	TT	TT	CC	CC	CC	TT	CC	TT	CC	CC	TT	CC	CC	CC	TT	TT	TT
1220930|F|0-37:C>T-37:C>T	C/T	TGCAGGCGAAGTGGCCAAGAGGGCATGATAAGATGCTTCCCGTGCCGTGTGCTTTTCGGTTTATCAGTT	6D|095.348549360|1220930|1220930	CC	TT	CC	CC	CC	TT	TT	TT	TT	TT	TT	TT	TT	TT	TT	TT	TT	TT	TT	CC	TT	TT	CC	CC	CC	TT	TT	TT	TT	CC	CC	TT	TT	TT	CC	TT	CC	TT	TT	CC	TT	TT	TT	CC	CC	CC
1695027|F|0-49:G>A-49:G>A	G/A	TGCAGCTCGGCGGTGAGCTCGACGGCCTTGAAGGAGACGACGCTGCGTCAGTTCTCCTCGCTGGTCTGA	6D|097.044892670|1695027|1695027	AA	GG	GG	AA	NN	GG	GG	GG	GG	GG	GG	GG	NN	GG	GG	GG	GG	GG	GG	AA	AA	NN	AA	AA	NN	AA	AA	AA	GG	GG	GG	GG	GG	GG	GG	GG	AA	GG	GG	AA	GG	GG	AA	NN	AA	AA
1063571|F|0-28:C>G-28:C>G	C/G	TGCAGGCAGGCATCCATTTCAGATAGGAGCACACTCGTTTGTGGAAAAACCGAGATCGGAAGAGCGGTT	6D|095.869064890|1402493|1402493	GG	CC	CC	GG	GG	CC	CC	CC	CC	CC	CC	CC	CC	CC	CC	CC	CC	CC	CC	GG	GG	CC	GG	GG	GG	GG	GG	GG	CC	CC	CC	CC	CC	CC	CC	CC	GG	CC	CC	NN	CC	CC	GG	GG	GG	GG
3027760|F|0-7:C>T-7:C>T	C/T	TGCAGCTTCCCAGGGGTGATCAAATAATTCCATCTAGCAACGGGCCGAGATCGGAAGAGCGGTTCAGCA	6D|097.644960120|3027760|3027760	CC	TT	TT	CC	CC	TT	TT	TT	TT	TT	TT	TT	NN	TT	TT	TT	TT	TT	TT	CC	CC	CT	CC	CC	CC	CC	CC	CC	TT	TT	TT	TT	TT	TT	TT	TT	CC	TT	TT	CC	TT	TT	CC	CC	CC	CC
2244024|F|0-22:A>G-22:A>G	A/G	TGCAGTGCTAAGTTCGAGGCCAGAGTGAGCCGCTAGTACTTGTATCTACATCAACACCAGCGAAACCAA	6D|096.838531780|2244024|2244024	GG	AA	AA	GG	GG	AA	AA	AA	AA	AA	AA	AA	NN	AA	AA	AA	AA	AA	AA	GG	GG	AA	GG	GG	GG	GG	GG	GG	AA	AA	AA	AA	AA	AA	AA	AA	GG	AA	AA	GG	AA	AA	GG	GG	NN	GG
1082660|F|0-34:G>A-34:G>A	G/A	TGCAGCTGCCGCCGCCGAGGCGCCGACCGCCGAGACACCAGCGGCCGAGGCGCCGAGATCGGAAGAGCG	6D|097.550080390|1082660|1082660	GG	AA	AA	GG	GG	AA	AA	AA	AA	AA	AA	AA	NN	AA	AA	AA	AA	AA	AA	GG	GG	GA	GG	GG	GG	GG	GG	GG	AA	AA	AA	AA	AA	AA	AA	AA	GG	GA	AA	NN	AA	AA	GG	GG	GG	GG
1144588|F|0-63:T>A-63:T>A	T/A	TGCAGGCCATGCACGCACGCGCACCGCGAGCACCCAAAAATCCAGAACCCCACGTACGACGTCAATCAA	6D|097.644960120|1144588|1144588	TT	AA	AA	TT	TT	AA	AA	AA	AA	AA	AA	AA	AA	AA	AA	AA	AA	AA	AA	TT	TT	TA	TT	TT	TT	TT	TT	TT	AA	AA	TA	AA	AA	AA	AA	AA	TT	AA	AA	NN	AA	AA	TT	TT	TT	TT
1083737|F|0-5:T>C-5:T>C	T/C	TGCAGCTCCGTGAGGCACACCGCGCACACGTCGTCGTCGCCGCCCGCGCCGCCGTCGTGGGCGCGCACC	6D|098.198436320|1083737|1083737	CC	TT	TT	CC	CC	TT	TT	TT	TT	NN	TT	TT	TT	TT	TT	TT	TT	TT	TT	CC	CC	TT	CC	CC	CC	CC	CC	CC	TT	TT	TT	TT	TT	TT	TT	TT	CC	TT	TT	NN	TT	TT	CC	CC	CC	CC
1068228|F|0-10:T>C-10:T>C	T/C	TGCAGACCCACGGTCTCCCTTTAAAAAGCTGTACACCAATAAGAGTTTACATGTTACAGCGTATCAGAC	6D|101.281675200|1068228|1068228	TT	CC	CC	TT	TT	CC	CC	CC	CC	CC	CC	CC	CC	TT	TT	CC	NN	CC	CC	TT	TT	CC	CC	CC	CC	TT	TT	TT	CC	CC	CC	CC	CC	CC	CC	CC	CC	CC	CC	TT	CC	CC	TT	TT	TT	TT
994867|F|0-36:T>G-36:T>G	T/G	TGCAGGTAGCATTATTAGGCCCAGCTTCGGCGTGTCGCAGCACCCCTTTCAATTTCCTTCCCAATCAGA	6D|107.977229000|994867|994867	GG	TT	GG	GG	GG	TT	TT	TT	TT	TT	TT	TT	NN	GG	GG	TT	TT	TT	TT	GG	GG	TG	TT	TT	TT	GG	GG	GG	TT	TT	TT	TT	TT	TT	TT	TT	TT	TT	TT	GG	TT	TT	GG	GG	GG	GG
985449|F|0-67:A>C-67:A>C	A/C	TGCAGTATTGTGCCAAGCATAATCATCGGGGATCTTCACCGCGAGCAAGAAAGCTCCAGCTGATACACA	6A|017.815221270|985449|985449	AA	CC	AA	AA	AA	CC	CC	CC	CC	CC	CC	CC	CC	AA	AA	CC	CC	CC	CC	AA	AA	AC	CC	CC	CC	AA	AA	AA	CC	NN	CC	CC	CC	CC	CC	CC	CC	CC	CC	AA	CC	CC	AA	AA	AA	AA
3029210|F|0-18:G>A-18:G>A	G/A	TGCAGAGGGCCTGGCCGCATGGGCCCTGGGCGACGAGCTCCCCGAGATCGGAAGAGCGGTTCAGCAGGA	6D|101.411170900|3029210|3029210	AA	GG	AA	AA	AA	GG	GG	GG	GG	GG	GG	GG	NN	AA	AA	GG	GG	GG	GG	AA	AA	GG	GG	GG	GG	AA	AA	AA	GG	GG	GG	GG	GG	GG	GG	GG	GG	GG	GG	NN	GG	GG	AA	AA	AA	AA
3064915|F|0-5:T>C-5:T>C	T/C	TGCAGCTAGCACGTACGTGGTGCCGCACCTACTAAGGCCAAGCGGCATGCACGTAGTCGATCGCGGTGC	6D|104.258741100|3064915|3064915	TT	CC	TT	TT	TT	CC	CC	CC	CC	CC	CC	CC	CC	TT	TT	CC	CC	CC	CC	TT	TT	TC	CC	CC	CC	TT	TT	TT	CC	CC	CC	CC	CC	CC	CC	CC	CC	CC	CC	TT	CC	CC	TT	TT	TT	TT
2277860|F|0-21:G>A-21:G>A	G/A	TGCAGGTTATGCTGGTATCGGATCTCCCCTGCCTCGATCTGCGATGGCTCGTGGCCGCTACGCATCATG	3B|096.303937330|3064827|3064827	AA	GG	AA	GG	GG	GG	GG	GG	AA	AA	AA	GG	AA	GG	GG	AA	AA	AA	AA	AA	AA	GG	AA	AA	AA	GG	GG	GG	GG	GG	GG	AA	AA	AA	AA	GG	GG	GG	AA	AA	GG	GG	AA	GG	AA	GG
1116573|F|0-27:C>G-27:C>G	C/G	TGCAGCCTTTTTTAACCGAGACCAACAGGTGTCCTTGTATTTTTCTCTGCTGGATCATCTATACGAACC	3B|096.478606950|1375985|1375985	CC	GG	CC	GG	GG	GG	GG	GG	CC	CC	CC	GG	CC	GG	GG	CC	CC	CC	CC	CC	CC	GG	CC	CC	CC	GG	GG	GG	GG	GG	GG	CC	CC	CC	CC	GG	GG	GG	CC	CC	GG	GG	CC	NN	NN	GG
1102816|F|0-42:C>T-42:C>T	C/T	TGCAGTAAGAACTTCCATCACAAGATCTTCCCCTAGCATTGGTCAAAACCTCTTATAAAAAACTGCATG	2A|064.398612700|1102816|1102816	CC	TT	NN	NN	CC	NN	CC	NN	CT	NN	NN	TT	CC	CC	CC	CC	TT	TT	TT	CC	CC	TT	CC	CC	CC	TT	TT	TT	CC	CC	CC	CC	CC	NN	TT	NN	TT	CC	NN	NN	CC	CC	TT	CC	CC	CC
5324626|F|0-65:T>C-65:T>C	T/C	TGCAGTGCGTGGCGCGACACCATCGACGCCCGCCTGCGCGCCCACCTGCTCCCGTGCTCCATGCGCGGA	6B|004.057033499|5324626|5324626	CC	TT	TT	TT	TT	TT	TT	TT	TT	TT	TT	TT	NN	TT	TT	TT	TC	TT	TT	TT	CC	TT	CC	TT	CC	TT	TT	TT	CC	TT	CC	CC	CC	TC	CC	CC	CC	TT	TC	CC	TT	TT	CC	TT	TT	CC
3020636|F|0-11:C>A-11:C>A	C/A	TGCAGTTTCATATTAATTTCTGCTCTTGCAATATCCATACCGAGATCGGAAGAGCGGTTCAGCAGGAAT	6B|006.007256221|3020636|3020636	CC	AA	AA	AA	AA	AA	AA	AA	AA	AA	AA	AA	AA	AA	AA	AA	AA	AA	AA	AA	CC	AA	CC	AA	CC	AA	AA	AA	CC	AA	CC	CC	CC	CC	CC	CC	CC	AA	AA	CC	AA	AA	CC	AA	AA	CC
2261974|F|0-9:T>G-9:T>G	T/G	TGCAGCTTAGGTAGAGAAGGAGGCCATTGCAGGCGTCCACCTGGACCATGCCCTTGTCCTTGTTAGGCT	7A|008.558280455|4009344|4009344	TT	GG	TT	TT	TT	TG	TT	TG	GG	GG	GG	TT	TT	GG	GG	TT	GG	GG	GG	TT	GG	GG	GG	GG	GG	TT	TT	TT	GG	GG	GG	TT	GG	GG	GG	GG	GG	TT	GG	GG	TT	TT	TT	GG	GG	GG
1056314|F|0-15:T>G-15:T>G	T/G	TGCAGATTGCGCACAGGCTATATATTGATTCATTGAATTTTCTTCTTCTTCTTCTTTATTTGTCCGAGA	7A|023.337991520|1107032|1107032	GG	TT	TT	GG	GG	GG	GG	GG	GG	GG	GG	GG	GG	TT	TT	GG	TT	TT	TT	GG	TT	GG	TT	TT	TT	TT	TT	TT	TT	TT	TT	GG	TT	TT	TT	TT	TT	GG	TT	TT	GG	GG	GG	TT	GG	GG
1158021|F|0-21:T>A-21:T>A	T/A	TGCAGCCACGATCCATGGCCGACGCCACGAGGAAGCTGGCGACAATGACCGAGATCGGAAGAGCGGTTC	7A|025.517559010|1158021|1158021	TT	AA	AA	TT	TT	TT	TT	TT	TT	TT	TT	TT	NN	AA	AA	TT	AA	AA	AA	TT	AA	TT	AA	AA	AA	NN	AA	NN	NN	NN	NN	NN	AA	AA	AA	TT	AA	TT	AA	AA	NN	TT	AA	AA	TT	TT
4022626|F|0-30:T>C-30:T>C	T/C	TGCAGGCGCTCGTTAGCGACACCCATCGGGCCGGCCCACCAACCGAGATCGGAAGAGCGGTTCAGCAGG	7D|186.661093100|4022626|4022626	CC	TT	TT	TT	TT	TT	TT	TT	CC	TT	TT	TT	NN	CC	CC	CC	CC	CC	CC	TT	CC	TT	TT	TT	TT	TT	TT	TT	TT	TT	TT	TT	TT	NN	CC	NN	CC	TT	CC	NN	TC	TT	CC	TT	TT	CC
14924980|F|0-53:G>C-53:G>C	G/C	TGCAGCTCCTGCTGGAGGACCTCCACGGTGCAATGTATGGTGAGGCAGTCGTCCATGACGTAGCGTGAC	7D|187.460244400|1133878|1133878	CC	GG	GG	GG	GG	GG	GG	GG	CC	GG	GG	CC	CC	CC	CC	CC	CC	CC	CC	GG	CC	NN	GG	GG	GG	GG	GG	GG	GG	GG	GG	GG	GG	NN	CC	CC	CC	GG	CC	NN	GG	GG	CC	GG	GG	CC
1261971|F|0-43:A>G-43:A>G	A/G	TGCAGGGGCTCAACCTCGCCCATACGACATGGCAAAGTTTGACGCGGCACGACTACCGTGAGGTGCTGA	7D|189.669347900|1261971|1261971	GG	AA	AA	AA	AA	AA	AA	AA	GG	AA	AA	GG	NN	GG	GG	NN	NN	GG	GG	AA	GG	AA	NN	NN	AA	NN	AA	AA	NN	AA	NN	AA	AA	GG	GG	GG	GG	AA	GG	AA	AA	NN	GG	AA	AA	GG
3064773|F|0-9:T>C-9:T>C	T/C	TGCAGCGCACGTAAGCAGGCTGGAAACATGAGACGTGGCACAGAGCCGAGATCGGAAGAGCGGTTCAGC	7D|189.669347900|3064773|3064773	CC	TT	TT	TT	TT	TT	TT	TT	CC	TT	TT	CC	NN	CC	CC	CC	CC	CC	CC	TT	CC	TT	TT	TT	TT	TT	TT	TT	TT	TT	TT	TT	TT	CC	CC	CC	CC	TT	CC	NN	TT	TT	CC	TT	TT	CC
992105|F|0-22:T>A-22:T>A	T/A	TGCAGGTGCAGGCTGGACCTAGAATGCACGATGATCCCAAATACCTCGCCCATGTCCAGCGTCTCCGAG		TT	AA	TT	TT	TT	AA	AA	AA	AA	AA	AA	AA	NN	TT	TT	TT	TT	TT	TT	AA	AA	AA	TT	TT	TT	AA	AA	AA	AA	AA	AA	AA	AA	TT	AA	TT	TT	AA	TT	AA	AA	AA	AA	TT	AA	TT
3064441|F|0-15:T>C-15:T>C	T/C	TGCAGAACACCTTCACCCCGTCGCTGACGTTGGCCTCCGAGATCGGAAGAGCGGTTCAGCAGGAATGCC	7A|075.654169820|3064722|3064722	CC	TT	CC	CC	CC	TT	TT	TT	TT	TT	TT	TT	NN	CC	CC	CC	CC	CC	CC	TT	TT	TT	CC	CC	CC	TT	TT	TT	TT	TT	TT	TT	TT	CC	TT	CC	CC	TT	CC	TT	TT	TT	TT	CC	TT	CC
3064934|F|0-12:C>G-12:C>G	C/G	TGCAGCGGGGGGGCCTCTAATTTTGGGGGCCCTGTTCAACCTCTCCGAGATCGGAAGAGCGGTTCAGCA	7D|092.386779420|3064934|3064934	CC	GG	GG	CC	CC	GG	GG	NN	GG	GG	GG	GG	NN	CC	CC	CC	CC	CC	CC	GG	GG	GG	CC	CC	CC	GG	GG	GG	GG	GG	GG	GG	GG	NN	GG	CC	CC	GG	CC	NN	GG	NN	GG	CC	GG	CC
4910838|F|0-35:T>C-35:T>C	T/C	TGCAGATACGCTCTCCCCGTTAGCCGAGTGGTGGTCAGCTAGTGAGCTGAGGCCACTCGTACGCAGTGG	7D|097.370341680|1022238|1022238	TT	CC	CC	TT	TT	CC	CC	CC	CC	CC	CC	CC	CC	TT	TT	TT	TT	TT	TT	CC	CC	CC	TT	TT	TT	CC	CC	CC	CC	CC	CC	CC	CC	TT	CC	TT	TT	CC	TT	CC	CC	CC	CC	TT	CC	TT
3570113|F|0-11:T>C-11:T>C	T/C	TGCAGCTGGATCGACGTCGCGGGTAAGGTGTACAGCTTCGTCGCCGAGATCGGAAGAGCGGTTCAGCAG	7D|098.180154000|3570113|3570113	CC	TT	TT	CC	CC	TT	TT	TT	TT	TT	TT	TT	TT	CC	CC	CC	CC	CC	CC	TT	TT	TT	CC	CC	CC	TT	TT	TT	TT	TT	TT	TT	TT	CC	TT	CC	CC	TT	TT	TT	TT	TT	TT	CC	TT	CC
3028105|F|0-19:A>G-19:A>G	A/G	TGCAGGTGGCGCGCCCCCCGCCGTCACGTCCGCCATATGCCCCGAGATCGGAAGAGCGGTTCAGCAGGA	7D|105.468563800|3028105|3028105	GG	AA	AG	GG	GG	AA	AA	AA	AA	AA	AA	AA	AA	GG	GG	AG	GG	GG	GG	AA	AA	AA	GG	GG	GG	AA	AA	AA	AA	AA	AA	AA	AA	GG	AA	GG	GG	GG	AA	AA	GG	GG	AA	GG	AA	GG
1004225|F|0-30:G>A-30:G>A	G/A	TGCAGTTGCCGCGGACCGCGCACGCCCACAACCGTGTCGGCCGCGCCGTCGCCCTCGTCGGCTACCTCT	7D|116.310427900|1004225|1004225	AA	GG	AA	AA	AA	GG	GG	GG	GG	GG	GG	GG	GG	AA	AA	AA	AA	AA	AA	GG	GG	GG	AA	AA	AA	GG	GG	GG	GG	GG	GG	GG	GG	AA	GG	AA	AA	AA	GG	NN	AA	AA	GG	AA	GG	GG
1028785|F|0-41:G>A-41:G>A	G/A	TGCAGCCTGGTGCCGCATGGGCGCGAGCGCCGCAGTCAACGACAAGCGAGATAGGCTCGTCGTTCGGGC	7D|118.357578100|1028785|1028785	AA	GG	AA	AA	AA	GG	GG	GG	GG	GG	GG	GG	GG	AA	AA	AA	AA	AA	AA	GG	GG	GG	AA	AA	AA	GG	GG	GG	GG	GG	GG	GG	GG	AA	GG	AA	AA	AA	GG	GG	AA	AA	GG	AA	GG	GG
1082016|F|0-38:T>C-38:T>C	T/C	TGCAGCTGCACGATGCATCGGTGAGCGATCTCCTGATACCCGCGAAGCCCCCGAGATCGGAAGAGCGGT	7D|070.635822220|1082016|1082016	CC	TT	TT	CC	TT	TT	TT	TT	TT	TT	TT	TT	TT	CC	CC	CC	CC	CC	CC	TT	CC	TT	CC	CC	CC	TT	TT	TT	TT	TT	TT	TT	TT	TT	TT	TT	TT	CC	CC	NN	CC	CC	CC	CC	TT	CC
1297443|F|0-27:G>C-27:G>C	G/C	TGCAGCTCGAATCCTACCAGCAACAGCCACGGGATCACGTAGCAGTGGAGGAGGAGGAGGGGAGGTCGT	7D|071.563657560|1297443|1297443	GG	CC	CC	GG	CC	CC	CC	CC	CC	NN	CC	CC	CC	GG	GG	GG	GG	GG	GG	CC	GG	CC	GG	GG	GG	CC	CC	CC	CC	CC	CC	CC	CC	CC	CC	CC	CC	GG	GG	GG	GG	GG	GG	GG	CC	GG
1068196|F|0-9:G>A-9:G>A	G/A	TGCAGAGCAATCCCTCGCGGGGATCAGAAAATTCTGGCATTTCCAGCTAATCTCCAAAATTTCCCCTGA	7D|073.221817800|1068196|1068196	GG	AA	AA	GG	AA	AA	AA	GA	AA	AA	AA	AA	AA	GG	GG	GG	NN	GG	GG	NN	GG	AA	GG	GG	GG	GA	AA	AA	AA	AA	AA	GA	AA	AA	AA	AA	AA	GG	GG	GG	GG	GG	GG	GG	AA	GG
1126655|F|0-25:A>T-25:A>T	A/T	TGCAGCACATAACCTGGTAGTTTTTTGGCGTACAAACCTGGGCAGTTATTTTTTTTGCCGAGTGCGTGC	7B|102.463396600|1103461|1103461	TT	AA	TT	AA	AA	TT	TT	TT	TT	TT	TT	TT	NN	AA	AA	AA	TT	TT	AA	AA	AA	TT	TT	TT	TT	NN	TT	TT	AA	AA	AA	TT	TT	NN	TT	AA	NN	AA	AA	NN	AA	AA	AA	TT	TT	NN
1214912|F|0-6:A>G-6:A>G	A/G	TGCAGAGGCTGCCATGGCGGGAGCCAAGGCCGCGGCCGTCGCCACCGTCGCTACCGCAGTCCCCACCGT	7D|046.380408050|1246019|1246019	AA	GG	GG	AA	AA	AA	AA	AA	AA	AA	AA	AA	AA	GG	GG	GG	AA	AA	AA	AA	GG	GG	GG	GG	GG	AA	AA	AA	GG	AA	GG	GG	GG	AA	GG	AG	AA	GG	GG	GG	GG	GG	GG	AA	NN	AA
100069558|F|0-27:C>T-27:C>T	C/T	TGCAGTGGGTGTCGGTCCACGGCCCGTTGGTGAGCCGTGTCACCGTGCCCTGGCCGAACTCCCCCTCCT	1D|076.826755260|1093029|1093029	TT	CC	TT	TT	TT	TT	TT	TT	TT	TT	TT	TT	TT	CC	CC	TT	TT	TT	TT	TT	TT	CC	CC	CC	CC	CC	CC	CC	TT	TT	TT	TT	TT	TT	TT	CC	CC	CC	CC	CC	CC	CC	TT	CC	CC	CC
3064447|F|0-68:A>T-68:A>T	A/T	TGCAGCTCCTCTCATCAGCCCTAGAAAAACTCCCATCGACATGGATCTTCACCAGGCCTGCACCAGGCT	4A|122.301189100|3064447|3064447	TT	AA	TT	TT	TT	TT	TT	TT	NN	TT	TT	TT	TT	AA	NN	TT	TT	TT	TT	TT	TT	AA	TT	TT	TT	AA	AA	AA	TT	TT	TT	TT	TT	TT	TT	AA	AA	AA	AA	NN	AA	NN	NN	TT	TT	AA
2260638|F|0-15:A>G-15:A>G	A/G	TGCAGCTCGGAAGGCGGTCGAAAGCCCAGATCCACATGGTCCTGGCCCTGCTCTCATATATGGTGTTCG	4A|123.155302200|2260638|2260638	GG	AA	GG	GG	GG	GG	GG	GG	GG	GG	GG	GG	NN	AA	AA	GG	GG	GG	GG	GG	GG	AA	GG	GG	GG	AA	AA	AA	GG	GG	GG	GG	GG	GG	GG	AA	AA	AA	AA	NN	AA	AA	GG	GG	GG	AA
5970788|F|0-52:C>T-52:C>T	C/T	TGCAGTCCGACGAGGCGAGGCTGCCGGCGCTCCCACGGCACATGTACAGGGCTGCACAGGATCTTGCGT	7A|130.770353700|1019400|1019400	CC	TT	TT	CC	CC	TT	TT	TT	TT	TT	TT	NN	NN	CC	CC	TT	CC	CC	TT	TT	TT	CC	NN	TT	TT	TT	TT	TT	TT	CC	TT	TT	TT	NN	TT	CC	CC	CC	CC	CC	CC	CC	CC	CC	NN	TT
1126958|F|0-43:G>A-43:G>A	G/A	TGCAGTCTGTACTCTGCACCTGTTGTTGAGAAACCAATGGTGAATTTTGTGGTTGCAGGAATGGCAGGC	7B|115.459349100|1127602|1127602	GG	AA	GG	GG	GG	AA	AA	AA	AA	AA	AA	AA	AA	GG	GG	GG	GG	GG	GG	AA	AA	AA	AA	AA	AA	AA	AA	AA	GG	GG	GG	GG	AA	GG	AA	GG	NN	GG	GG	GG	GG	GG	GG	NN	AA	AA
1008216|F|0-21:T>C-21:T>C	T/C	TGCAGGCTGTATAGATGATGGCGCCAGTATCATCCCGCAGGACCATGCCGCCCCCGAGATCGGAAGAGC	7B|110.990251400|1008216|1008216	TT	CC	TT	TT	TT	TT	TT	TT	TT	TT	TT	TT	TT	TT	TT	CC	CC	CC	CC	TT	TT	CC	CC	CC	CC	CC	CC	CC	TT	TT	TT	TC	CC	NN	CC	TT	TT	CC	TT	NN	CC	CC	TT	TT	CC	CC
1227842|F|0-34:A>G-34:A>G	A/G	TGCAGCAGCCCATGGAAGATGCGGCGGGGGGCAGGTCCGAGCACCACCACGGCGTCGCGGACGCGCCAT	7B|111.879904100|1318504|1318504	GG	AA	GG	GG	GG	GG	GG	GG	GG	GG	GG	GG	GG	GG	GG	AA	AA	AA	AA	GG	GG	AA	AA	AA	AA	AA	AA	AA	GG	GG	GG	AA	AA	NN	AA	GG	GG	AA	GG	NN	AA	AA	GG	GG	AA	AA
100067709|F|0-29:T>C-29:T>C	T/C	TGCAGCCGCGCAGCTCCAGGGCCAGGACGCAGGGGCGTCGCGTCCCTCACGATCCAGAAGGAGCCATCG	7B|122.631151300|1248763|1248763	TT	CC	TT	TT	TT	TT	TT	TT	TT	TT	TT	TT	TT	TT	TT	CC	CC	CC	CC	TT	TT	CC	CC	CC	CC	CC	CC	CC	TT	TT	TT	CC	CC	TT	CC	TT	TT	CC	TT	TT	CC	CC	TT	TT	CC	CC
5581055|F|0-37:A>C-37:A>C	A/C	TGCAGGCAGGTGCTTGAGTGCTGGCGGAACGGCATGGCTCTTCCAGAGGAGGTGGAGAGCGGCGCCGTG	7B|128.244067200|4909771|4909771	AA	CC	AA	AA	AA	AA	AA	AA	AA	AA	AA	AA	AA	AA	AA	CC	CC	CC	CC	AA	AA	CC	CC	CC	CC	CC	CC	CC	AA	AA	AA	CC	CC	AA	CC	AA	AA	CC	AA	AA	CC	CC	AA	AA	CC	CC
1681261|F|0-61:G>A-61:G>A	G/A	TGCAGTCAACTGAAAATGCAACAAACTCACGATTCATACAAATGAAAGCTAGCTGACCAGGAAGTAGTG	7D|012.417468290|1681261|1681261	AA	GG	GG	AA	AA	AA	AA	AA	AA	AA	AA	AA	AA	AA	AA	GG	GG	GG	GG	GG	GG	GG	GG	GG	GG	GG	GG	GG	AA	AA	AA	AA	AA	AA	AA	AA	GG	GG	AA	GG	GG	GG	GG	GG	GG	GG
1089662|F|0-32:G>A-32:G>A	G/A	TGCAGGATTTTCGTTCATAAACTAATAGGCGGACGTTGCACGCGCATAGTACATGCATGATGATGAGTT	7D|039.021564990|1089662|1089662	GG	AA	GG	AA	AA	AA	GG	GA	GG	AA	AA	GG	GG	GG	GG	AA	AA	AA	GG	AA	AA	AA	AA	AA	AA	AA	AA	AA	AA	AA	AA	GG	GG	AA	AA	GG	GG	AA	GG	NN	AA	AA	AA	AA	AA	GG
992552|F|0-52:T>C-52:T>C	T/C	TGCAGAACACGCAGCCGCTGCCGACGTTCAGCAACTTCGGCGACGACGTCTACTTCGTGGCCGACCAGC	7D|182.814760600|1117598|1117598	TT	CC	TT	CC	CC	CC	CC	CC	TT	TT	TT	CC	NN	TT	TT	TT	CC	CC	CC	CC	CC	CC	CC	CC	CC	CC	CC	CC	TT	TT	TT	TT	TT	TT	CC	CC	CC	CC	CC	CC	CC	CC	TT	TT	TT	TT
1091331|F|0-21:A>C-21:A>C	A/C	TGCAGTGGCGCAATGGGTAGCCTGGCCATGGAGCCGCTTGCCTTGGGTGTGACGCAGCCGAGATCGGAA	7A|123.733580700|1091331|1091331	AA	CC	AA	AA	AA	CC	CC	CC	CC	CC	CC	CC	CC	AA	AA	AC	CC	CC	CC	CC	AA	AA	CC	CC	CC	AA	AC	AA	CC	CC	CC	AA	AA	CC	CC	CC	CC	AA	CC	AA	AA	AA	CC	AA	CC	AA
2282096|F|0-50:T>C-50:T>C	T/C	TGCAGGCTCGTTGACAAGGGATGCCATCTTCGACATCCTCACCTGGGCGCCGTTCAAGTCCGTGTGCCG	7A|124.623471800|2282096|2282096	TT	CC	TT	TT	TT	CC	CC	CC	CC	CC	CC	CC	CC	TT	TT	TT	CC	CC	CC	CC	TT	TT	CC	CC	CC	TT	TT	TT	CC	CC	CC	TT	TT	CC	CC	CC	CC	TT	CC	TT	TT	TT	CC	TT	CC	TT
1204762|F|0-33:C>G-33:C>G	C/G	TGCAGGCAGCTGTGGAGGAGCGCCGCCAAAGGCGGCAACAGCGAAGCGGTGCAGCTCGTCGGCACGTGC	7A|089.502562410|1204762|1204762	GG	CC	GG	GG	GG	CC	CC	CC	CC	CC	CC	CC	NN	GG	GG	GG	GG	GG	GG	GG	CC	GG	CC	CC	CC	CC	CC	CG	CC	CC	CC	GG	GG	CC	GG	CC	CC	GG	CC	GG	GG	GG	CC	GG	CC	GG
1217006|F|0-7:C>A-7:C>A	C/A	TGCAGCAATTAATTCAGCACACGAGATCCCCAAAGGTTCACTAGAGGAGTACATGTAGAACAAGTGCGG	5B|039.481268630|1217006|1217006	CC	AA	AA	AA	AA	AA	AA	NN	AA	AA	AA	AA	AA	AA	AA	CC	CC	CC	CC	AA	AA	CC	NN	AA	AA	AA	NN	AA	AA	CC	AA	NN	AA	AA	CC	AA	CC	CC	AA	CC	CC	CC	CC	CC	CC	CC
3955524|F|0-31:C>T-31:C>T	C/T	TGCAGGTCGTTGCCGCTGACATCGAACACGGTCACCTTCCTGAGCATCCCCACCTGCGGCGGGATGCAG	5B|038.861174840|3955524|3955524	CC	TT	TT	TT	TT	TT	TT	TT	TT	TT	TT	TT	TT	TT	TT	CC	CC	CC	CC	TT	TT	CC	TT	TT	TT	TT	TT	TT	TT	CC	TT	TT	TT	TT	CC	TT	CC	CC	TT	CC	CC	CC	CC	CC	CC	CC
[truncated: 118 more columns]

## Sheet: Almaly × Avocet S
SUPPLEMENTARY TABLE 2 - The complete genotypic data file for Almaly × Avocet S
rs#	alleles	Sequence	Chrom_Wheat_ConsensusMap_version_4	WL21GSBI000001-Almaly	WL21GSBI000002-Avocet (S)	WL21GSBI000003	WL21GSBI000004	WL21GSBI000005	WL21GSBI000006	WL21GSBI000007	WL21GSBI000008	WL21GSBI000009	WL21GSBI000010	WL21GSBI000011	WL21GSBI000012	WL21GSBI000013	WL21GSBI000014	WL21GSBI000015	WL21GSBI000016	WL21GSBI000017	WL21GSBI000018	WL21GSBI000019	WL21GSBI000020	WL21GSBI000021	WL21GSBI000022	WL21GSBI000023	WL21GSBI000024	WL21GSBI000025	WL21GSBI000026	WL21GSBI000027	WL21GSBI000028	WL21GSBI000029	WL21GSBI000030	WL21GSBI000031	WL21GSBI000032	WL21GSBI000033	WL21GSBI000034	WL21GSBI000035	WL21GSBI000036	WL21GSBI000037	WL21GSBI000038	WL21GSBI000039	WL21GSBI000040	WL21GSBI000041	WL21GSBI000042	WL21GSBI000043	WL21GSBI000044	WL21GSBI000045	WL21GSBI000046
1066061|F|0-11:G>C-11:G>C	G/C	TGCAGCTTCAACTACAAGTACAGCTTACCGTATCCACGGGGAATACCACAGCCGAGATCGGAAGAGCGG		GG	CC	GG	GG	GG	GG	GG	CC	CC	CC	CC	CC	CC	CC	CC	CC	GG	CC	CC	GG	GC	GG	GG	GG	GG	GG	GG	GG	CC	CC	CC	CC	CC	CC	CC	CC	GG	GG	GG	CC	CC	CC	CC	GG	CC	CC
5970765|F|0-21:G>A-21:G>A	G/A	TGCAGGCGGGGTCGGGGAGAGACGCGTGGTGCTTGCTCGTGTCGCGCCTACGGACGCGCAGCGGTGCGA		AA	GG	AA	AA	AA	AA	AA	GG	GG	GG	GG	GG	GG	GG	AA	AA	AA	GG	GG	AA	GA	AA	AA	AA	AA	AA	AA	GA	GG	GG	GG	GG	GG	GG	GG	GG	AA	AA	AA	GG	GG	GG	GG	GG	GG	GG
1088560|F|0-47:G>T-47:G>T	G/T	TGCAGATTTCTGCAACCGCTTTACGGTTCTTGGTTCCGTGGAAGGGGTGAGAATCCGAGATCGGAAGAG	1A|238.578412500|1088560|1088560	GG	TT	GG	GG	GG	GG	GG	TT	TT	TT	TT	TT	TT	TT	GG	GG	GG	TT	TT	GG	GG	GG	GG	GG	GG	GG	GG	GG	TT	TT	TT	TT	TT	TT	TT	TT	GG	GG	GG	TT	TT	TT	TT	TT	TT	TT
100033994|F|0-45:C>T-45:C>T	C/T	TGCAGCGAACACACAACGCTTCTAAGCCAAGGAGATAAGACTAACTGTGACCTGAAGAAAGACGCATGA	1A|238.578412500|1093174|1093174	CC	TT	CC	CC	CC	CC	CC	TT	TT	TT	TT	TT	TT	CC	CC	CC	CC	TT	TT	CC	CC	CC	CC	CC	CC	CC	NN	CC	TT	TT	TT	TT	TT	TT	TT	TT	CC	CC	CC	TT	TT	TT	TT	NN	TT	TT
1057186|F|0-12:G>A-12:G>A	G/A	TGCAGGTCTGGCAGGAGCAACGGTAAGGCCAGCAGTGTCGGTAGTCACGTCGGAGCTGCCTTCCATGGC	1A|241.411236800|1720404|1720404	GG	AA	GG	GG	GG	GG	GG	AA	AA	AA	AA	AA	AA	GA	GG	GG	GG	AA	AA	GG	GA	GG	GG	GG	GG	GG	GG	GG	AA	AA	AA	AA	AA	AA	AA	AA	GA	GG	GG	AA	AA	AA	AA	AA	AA	AA
1089676|F|0-46:T>C-46:T>C	T/C	TGCAGACCCGCAGGGAAAACAGTCTGGGCCATTGGATTGAAGATAGCAGATAGAACAGATGGGACCGAG	1A|244.103103000|1089676|1089676	CC	TT	CC	CC	CC	CC	CC	TT	TT	TT	TT	TT	TT	TT	CC	CC	CC	TT	TT	CC	CC	CC	CC	CC	CC	TC	CC	TC	TT	TT	TT	NN	TT	TT	TT	TT	CC	CC	CC	TT	TT	TT	TT	TT	TT	TT
1039623|F|0-53:G>A-53:G>A	G/A	TGCAGGGATTTGTTGTAAGAAAACAGAGGATTTCTTGGGCTCAGCTGCCATATATTGACTGGTGGATAT	1A|232.869828400|1039623|1039623	AA	GG	AA	AA	AA	NN	AA	GG	GG	GG	GG	GG	GG	GG	NN	AA	NN	GG	NN	AA	GA	AA	NN	AA	AA	NN	NN	NN	GG	GG	GG	GG	GG	GG	GG	GG	AA	NN	AA	GG	GG	GG	GG	GG	GG	GG
1864498|F|0-33:T>C-33:T>C	T/C	TGCAGCAAGCCATGGAGCTCGAGAGGACTGCGTCTACTTCGCGCACCAGTGGGGTCGGAGAGACCCGAG	1A|062.791074250|1864498|1864498	TT	CC	CC	CC	CC	CC	CC	TC	TC	TT	TT	CC	CC	TC	TT	TT	TC	CC	TT	CC	CC	CC	CC	CC	CC	CC	CC	CC	TC	TT	TT	TT	TC	CC	CC	CC	TC	TC	TC	CC	TT	CC	CC	TC	TT	CC
1398639|F|0-32:C>T-32:C>T	C/T	TGCAGGCAGACGCGCCACTTCGGTCAGCATCGTCGGCGCAGCGTTGCCAAATTTTCGGGCAACGCTCGA	1A|172.804418100|1398639|1398639	TT	CC	CC	CC	CT	CC	CC	CC	CC	CC	CC	CC	CC	CC	CC	NN	TT	CC	CC	TT	CT	CC	CC	CC	CC	CC	CC	CC	TT	CC	CC	CC	CC	CC	NN	NN	CC	CC	CC	CC	CC	CC	CC	TT	CC	CC
1110184|F|0-63:A>G-63:A>G	A/G	TGCAGGTTACCTTTGAGAGCATTATCATCCGAAAAAGTCTTTTACGTTCGCGTTCCATGCACAGCGCCA	1A|159.173461300|1110184|1110184	AA	GG	GG	AG	AG	GG	GG	GG	GG	GG	GG	GG	GG	GG	GG	GG	AA	GG	GG	AG	AA	GG	AG	GG	GG	GG	GG	GG	AA	GG	GG	GG	GG	GG	AA	AA	GG	GG	GG	GG	GG	GG	GG	AA	GG	GG
1147305|F|0-14:C>A-14:C>A	C/A	TGCAGTGATTTGAAAAGATCCATTCAACTAGCTAGCATGTGGTCGTGTGGGAGCCGAGATCGGAAGAGC	1A|155.618277400|1147305|1147305	CC	AA	AA	AA	CC	AA	AA	AA	AA	AA	AA	AA	AA	CA	CA	CC	CC	NN	AA	CC	AA	AA	NN	AA	AA	AA	NN	NN	CC	NN	AA	AA	AA	NN	CC	CC	AA	AA	NN	AA	NN	AA	AA	CC	AA	NN
100023138|F|0-19:T>G-19:T>G	T/G	TGCAGTAACAGTCAATAATGTGGCAACTTTGCCGAGATCGGAAGAGCGGTTCAGCAGGAATGCCGAGAC	1A|145.072671300|4543637|4543637	TT	GG	GG	GG	TG	GG	GG	GG	GG	GG	GG	GG	GG	TG	TT	TT	TT	GG	GG	TT	GG	GG	GG	GG	GG	GG	GG	GG	TT	GG	GG	GG	GG	GG	TT	TT	GG	GG	GG	GG	GG	GG	GG	TT	GG	GG
7487530|F|0-7:T>C-7:T>C	T/C	TGCAGTTCGAGTCTCTGGAATTGCTCCGTTACCTCGTCCACCCCTCCAGTTTGGAGATCGACAATGTAC		TT	CC	CC	CC	TC	CC	CC	CC	CC	CC	CC	CC	CC	CC	CC	CC	TC	CC	CC	TT	CC	CC	CC	CC	CC	CC	CC	NN	TT	CC	CC	CC	CC	CC	TT	TT	CC	CC	CC	CC	CC	CC	TC	TT	CC	CC
994818|F|0-18:A>C-18:A>C	A/C	TGCAGTAAACTGTGCACACAACGGGACGGTCTCTGAGGTTAACCTTTTTGGCCTTGTCTTGGCCGACGA	1A|149.085780800|994818|994818	CC	AA	AA	AA	CC	AA	AA	AA	AA	AA	AA	AA	AA	AC	CC	CC	CC	AA	AA	CC	AA	AA	AA	AA	AA	AA	AA	AA	CC	AA	AA	AA	AA	AA	CC	CC	AA	AA	AA	AA	AA	AA	AA	CC	AA	AA
100047816|F|0-58:A>G-58:A>G	A/G	TGCAGATTTATTCCTCCCGAGTGGGACCACTAGAACAAATAAAGTCAGAATATAGCACGAGCAAGAAAG	1A|181.428316500|1088306|1088306	AA	GG	GG	GG	AG	GG	GG	GG	GG	GG	GG	GG	GG	AG	AA	AA	AA	GG	GG	AA	GG	GG	GG	GG	NN	GG	GG	GG	AA	GG	GG	GG	GG	GG	AA	AA	GG	GG	GG	GG	NN	GG	GG	AA	GG	GG
1014655|F|0-67:G>C-67:G>C	G/C	TGCAGGCCGCCCGCGCTGGTCTCCCGATGGCTCCTAAGCCGCTGCGGCTGTGCATCGCTGGCGTACCCC	1A|055.559049560|345436|wPt-5411	GG	CC	CC	CC	GC	CC	CC	CC	CC	CC	CC	CC	CC	CC	NN	NN	GG	CC	CC	GG	CC	CC	CC	CC	CC	CC	CC	CC	GG	CC	CC	CC	CC	CC	GG	GG	CC	CC	CC	CC	CC	CC	CC	GG	CC	CC
13026061|F|0-8:T>C-8:T>C	T/C	TGCAGCCGCGCGTGGCCAGTCAAGGGGACACAACCACGTTTTACCATCCACGGACAAGTACCCTGGACC	1A|137.745002900|1093434|1093434	CC	TT	TT	TT	CC	TT	TT	TT	TT	TT	TT	TT	TT	TT	NN	NN	CC	TT	TT	NN	TT	TT	TT	TT	TT	TT	TT	TT	CC	NN	TT	TT	TT	TT	CC	CC	TT	TT	TT	TT	TT	TT	TT	CC	NN	NN
1384482|F|0-13:A>G-13:A>G	A/G	TGCAGGCGGAGGAGCTTGGACCAGCTGGGCCTTGGGCGCGAGCGTTCCCGCTCGGGGGAAGATCCTATG	1A|133.775650200|1213102|1213102	GG	AA	AA	AA	AG	AA	AA	AA	AA	AA	AA	AA	AA	AG	GG	GG	GG	AA	AA	GG	AA	AA	AA	AA	AA	AA	AA	AA	AA	AA	AA	AA	AA	AA	GG	GG	AA	AA	AA	AA	AA	AA	AA	GG	AA	AA
100040887|F|0-29:A>G-29:A>G	A/G	TGCAGATAATAAGCAAGGAAAATCAAAGGGAGCCGAGATCGGAAGAGCGGTTCAGCAGGAATGCCGAGA	1A|133.594814900|3953630|3953630	GG	AA	AA	AA	GG	AA	AA	AA	AA	AA	AA	AA	AA	AG	GG	GG	GG	AA	AA	GG	AA	AA	AA	AA	AA	AA	AA	AA	AA	AA	AA	AA	AA	AA	GG	GG	AA	AA	AA	AA	AA	AA	AA	GG	AA	AA
5050436|F|0-32:T>C-32:T>C	T/C	TGCAGGAGATGGGCTCCTCACCTGACGACCACCAGCAGCAGCCCCATGCAGGCGACCGAGATCGGAAGA	1A|130.318633500|1103347|1103347	CC	TT	TT	TT	TC	TT	TT	TT	TT	TT	TT	TT	TT	TT	TT	TT	CC	TT	TT	CC	TT	TT	TT	TT	TT	TT	TT	TT	TT	TT	TT	TT	TT	TT	CC	CC	TT	TT	TT	TT	TT	TT	TT	CC	TT	TT
100054811|F|0-33:A>G-33:A>G	A/G	TGCAGCTAGCTTTTTCCGCTGATACGACGGGAGGCCGAGATCGGAAGAGCGGTTCAGCAGGAATGCCGA	1A|118.079594700|3947838|3947838	GG	AA	AA	AA	AG	AA	GG	AA	AA	AA	AA	AG	GG	AA	AA	AA	GG	AA	AA	GG	AA	AA	AA	AA	AA	AA	AA	AA	AA	AA	AA	AA	AA	AA	GG	GG	AA	AA	AA	AA	AA	AA	AA	GG	AA	AA
1233752|F|0-17:A>G-17:A>G	A/G	TGCAGTCGTAGACTTGGGAGTTGTGGAGCACATCCAGAGGGGTGAGCTCTTCAAAGCCAGGCTCCCGAG	1A|117.740404600|1233752|1233752	AA	GG	GG	GG	AG	GG	AA	GG	GG	GG	GG	AG	AA	GG	GG	GG	AA	GG	GG	AA	GG	GG	GG	GG	GG	GG	GG	GG	GG	GG	GG	GG	GG	GG	AA	AA	GG	GG	GG	GG	GG	GG	GG	AA	GG	GG
2254132|F|0-33:A>G-33:A>G	A/G	TGCAGATCGATACCGTGTTGCTCCTGCTTGTTAGATGGCGCAGCGAACTTGATTCGGTATCCCATTCCC	1A|116.990322300|2254132|2254132	AA	GG	GG	GG	AA	GG	AA	GG	GG	GG	GG	AG	AA	AG	GG	GG	AA	GG	GG	AG	GG	GG	GG	GG	GG	GG	GG	GG	GG	GG	GG	GG	GG	GG	AA	AA	GG	GG	GG	GG	GG	GG	GG	AA	GG	GG
978301|F|0-34:T>C-34:T>C	T/C	TGCAGTGTATAAACAGCCAGAAAGCAGACTTTTACACTCATCATAGCTTCGGAGCCGAGATCGGAAGAG	1A|108.139415300|978301|978301	TT	CC	CC	CC	TT	CC	TT	CC	CC	CC	CC	TC	TT	CC	CC	CC	TT	CC	CC	NN	CC	CC	CC	CC	CC	CC	CC	CC	CC	CC	CC	CC	CC	CC	TT	TT	CC	CC	CC	CC	CC	CC	CC	TT	CC	CC
1065547|F|0-28:A>G-28:A>G	A/G	TGCAGAGCATAGTTTTAAATAGTGAGCTGTGCTAATTAGCGGCACACTGCTCAAACTGGTATAACACAG	1A|107.586876000|1065547|1065547	AA	GG	GG	GG	AA	GG	AA	GG	GG	GG	GG	AG	AA	GG	GG	GG	AA	GG	GG	AA	GG	GG	GG	GG	GG	GG	GG	GG	GG	GG	GG	GG	GG	GG	AA	AA	GG	GG	GG	GG	GG	GG	GG	AA	GG	GG
1031374|F|0-48:T>A-48:T>A	T/A	TGCAGTCAGATTTTTTTCATTTTTCATAACGAACCAAAGGGACCAAAAAAAAGTGATCCGAGATCGGAA		TT	AA	AA	AA	TT	AA	TT	AA	AA	AA	AA	TA	TT	AA	AA	AA	NN	AA	AA	TT	AA	AA	AA	AA	AA	AA	AA	AA	AA	AA	AA	NN	AA	AA	TT	TT	AA	AA	AA	AA	AA	AA	AA	TT	AA	AA
1077339|F|0-19:A>G-19:A>G	A/G	TGCAGTGCACACAAACACAGTCAATAATCCGCCACTTTCTGTCTGCGCCACGTTCTTCACGCGCTGGGC	1A|102.010749000|1077339|1077339	AA	GG	GG	GG	GG	GG	AA	GG	GG	GG	GG	AA	AA	GG	GG	GG	AA	GG	GG	AA	GG	GG	GG	GG	GG	GG	GG	GG	GG	GG	GG	GG	GG	GG	AA	AA	GG	GG	GG	GG	GG	GG	GG	AA	GG	GG
1099971|F|0-31:C>T-31:C>T	C/T	TGCAGCAGTCAACACAAAGTCAACCTGAAGCTAGTGCAAGTGGAGGTGGTTAAAATAACCTACCGAGAT	1A|102.010749000|1099971|1099971	TT	CC	CC	CC	CC	CC	TT	CC	CC	CC	CC	TT	TT	CC	TT	TT	TT	CC	CC	TT	CC	CC	CC	CC	CC	CC	CC	CC	CC	CC	CC	CC	CC	CC	TT	TT	CC	CC	CC	CC	CC	CC	CC	TT	CC	CC
1019230|F|0-11:G>C-11:G>C	G/C	TGCAGGTGGGACTGGGTTTAAGTGGGATTCACTATCCCATCCCACTTAAACCGCTCCAGCGGGAGCCCA	1A|102.010749000|1019230|1019230	GG	CC	CC	CC	CC	CC	GG	GC	CC	CC	CC	GG	GG	CC	CC	CC	GG	CC	CC	GG	CC	CC	CC	CC	CC	CC	CC	CC	CC	CC	CC	CC	CC	CC	GG	GG	CC	CC	CC	CC	CC	CC	CC	GG	CC	CC
1094941|F|0-58:A>G-58:A>G	A/G	TGCAGATAAGAGAGGGAGGGGCGAGCGAGAGAGAAGGGAGAGGCGGCGCGCCGAGCCAGCCCACTTCCG		GG	AA	AA	AA	AA	AA	GG	AA	AA	AA	AA	GG	GG	AA	AA	AA	GG	AA	AA	GG	AA	AA	AA	NN	AA	AA	AA	AA	AA	AA	AA	AA	AA	AA	GG	GG	AA	AA	AA	AA	AA	AA	AA	NN	AA	AA
100022358|F|0-12:A>G-12:A>G	A/G	TGCAGGCCAAAAGAAACTGCCGAGATCGGAAGAGCGGTTCAGCAGGAATGCCGAGACCGATCTCGTATG	1A|101.835586500|4398182|4398182	AA	GG	GG	GG	GG	GG	AA	GG	GG	GG	GG	AG	AA	GG	GG	GG	AA	GG	GG	AA	GG	GG	GG	GG	GG	GG	GG	GG	GG	GG	GG	GG	GG	GG	AA	AA	GG	GG	GG	GG	GG	GG	GG	AA	GG	GG
1089513|F|0-38:T>G-38:T>G	T/G	TGCAGGGGTGTCCCGTCAGGAAATTTAGGGGTGTCCCAGTCTTCGTGGGCTCTCTATGTATAAGGTAAA	1A|088.732135470|1089513|1089513	GG	TT	TT	TT	TT	TT	GG	TT	TT	GG	GG	GG	GG	TT	TT	TT	GG	TT	TT	GG	TT	TT	TT	TT	TT	TT	TT	TT	TT	GG	GG	GG	TT	GG	GG	GG	TT	TT	TT	NN	TT	TT	TT	GG	TT	TT
100071719|F|0-32:T>C-32:T>C	T/C	TGCAGGGAAACGGAACGGGCGGGGGTAATAAACGGAGCACCGAGATCGGAAGAGCGGTTCAGCAGGAAT	1A|093.149096580|4405667|4405667	TT	CC	CC	CC	CC	CC	TT	CC	CC	TT	TT	TT	TT	CC	CC	CC	TT	CC	CC	TT	CC	CC	CC	CC	CC	CC	CC	CC	CC	TT	TT	TT	CC	TT	TT	TT	CC	CC	CC	CC	CC	CC	CC	TT	CC	CC
994398|F|0-62:C>T-62:C>T	C/T	TGCAGCCCACCGCCGTCCCCGTCCTTCCTCGTCGGGGCGTCGCGTTCCTGCCCCCTCCGCTCTGTCCGA	1A|080.405904690|994398|994398	TT	CC	CC	CC	CC	CC	TT	CC	CC	TT	TT	TT	TT	CC	CC	CC	TT	CC	CC	TT	CC	CC	CC	CC	CC	CC	CC	CC	CC	TT	TT	TT	CC	TT	TT	TT	CC	CC	CC	CC	CC	CC	CC	TT	CC	CC
978646|F|0-67:C>A-67:C>A	C/A	TGCAGGGGGAATGGGGGATGGCCGTGCACAGGAGCAAGGCGGAAACGGCCTGCGCGGACCCAGCAACAC	1A|078.288413570|978646|978646	AA	CC	CC	CC	CC	CC	AA	CC	CC	AA	AA	AA	AA	CC	CC	CC	CC	CC	CC	AA	CC	CC	CC	CC	CC	CC	CC	CC	CC	AA	AA	AA	CC	AA	AA	AA	CC	CC	CC	CC	CC	CC	CC	CC	CC	CC
1121826|F|0-5:C>T-5:C>T	C/T	TGCAGTGCCAAAGGCGGCCCAGCCTAGTTTCCCGCTCAGCCAGGAGGGCCGAGATCGGAAGAGCGGTTC	1A|083.349685380|1688356|1688356	CC	TT	TT	TT	TT	TT	CC	TT	TT	CC	CC	CC	CC	TT	TT	TT	TT	TT	TT	CC	TT	TT	TT	TT	TT	TT	TT	TT	TT	CC	CC	CC	TT	CC	CC	CC	TT	TT	TT	TT	TT	TT	TT	TT	TT	TT
100022545|F|0-20:A>G-20:A>G	A/G	TGCAGGCTACAAGTCAAGCCGTTGTTATGACCCGAGATCGGAAGAGCGGTTCAGCAGGAATGCCGAGAC	1A|082.019532660|4538608|4538608	AA	GG	GG	GG	GG	GG	AA	GG	GG	NN	AA	AA	AA	GG	NN	GG	GG	GG	GG	AA	NN	GG	GG	GG	GG	GG	GG	GG	GG	AA	AA	NN	GG	AA	AA	AA	GG	GG	GG	NN	GG	GG	AA	GG	GG	GG
1081984|F|0-11:G>A-11:G>A	G/A	TGCAGGTCGGCAGCGGCGCGACGGACGGCAGGGGAGCGTGGTCCAGCGCGAGGAAGCACACGGAGGCGA		AA	GG	GG	GG	GG	GG	AA	GG	GG	AA	AA	AA	AA	GG	NN	NN	GA	GG	GG	AA	GG	GG	GG	GG	NN	GG	NN	GG	NN	AA	AA	AA	GG	AA	AA	AA	GG	GG	GG	GG	NN	GG	NN	GG	GG	GG
100054809|F|0-23:A>G-23:A>G	A/G	TGCAGCTAGCGTGAGTGCGAGCAGGACCCGAGATCGGAAGAGCGGTTCAGCAGGAATGCCGAGACCGAT	1A|080.925753810|4544098|4544098	AA	GG	GG	GG	GG	GG	AA	GG	GG	AA	AA	AA	AA	GG	NN	NN	GG	GG	GG	AA	GG	GG	GG	GG	GG	GG	GG	GG	GG	AA	AA	AA	GG	AA	AA	AA	GG	GG	GG	GG	GG	GG	GG	GG	GG	GG
987095|F|0-45:C>G-45:C>G	C/G	TGCAGCTTCTGCCTGTGAGCGATGGCGATCTTGTACGAAGCTCGTGTGGCCCGAGATCGGAAGAGCGGT	1A|066.194212290|987095|987095	CC	GG	GG	GG	GG	GG	CC	GG	GG	CC	CC	CC	CC	CG	CC	CC	GG	CC	CC	CC	CG	GG	GG	GG	GG	GG	GG	GG	GG	CC	CC	CC	GG	GG	CC	CC	GG	GG	GG	GG	GG	GG	GG	GG	CC	GG
1088821|F|0-61:A>G-61:A>G	A/G	TGCAGTGTCTTGACCAGGAGTACTGCGCTACCCTTGCGCGCCCAGAGCACTGCCAGTCACAGCAGCCGA	1A|060.752131860|1088821|1088821	AA	GG	GG	GG	GG	GG	NN	NN	NN	AG	AA	AA	AA	AA	AA	AA	GG	AA	AA	AA	GG	NN	GG	GG	GG	GG	GG	GG	GG	AA	AA	AA	AA	NN	GG	GG	GG	GG	GG	GG	AA	GG	GG	GG	AA	GG
5970743|F|0-44:C>T-44:C>T	C/T	TGCAGCTCCTACTCCAGTACCACACGCCCTGGCCTTCGTCCTCGTCGAGTCTTAGGGGGATGACTTCGA	1A|067.295173530|2261995|2261995	TT	CC	CC	CC	CC	CC	CC	CC	CC	TT	TT	TT	TT	CC	TT	TT	CC	TT	TT	TT	CC	CC	CC	CC	CC	CC	CC	CC	CC	TT	TT	TT	CC	CC	CC	CC	CC	CC	CC	CC	TT	CC	CC	CC	TT	CC
13590551|F|0-16:C>T-16:C>T	C/T	TGCAGGTAAGATATAGTCATGGCGCCAGTAGGGACGATGCCGACTGCCGAGATCGGAAGAGCGGTTCAG	1A|064.768679460|1142031|1142031	TT	CC	CC	CC	CC	CC	CC	CC	CC	TT	TT	TT	TT	CC	TT	TT	CC	TT	TT	TT	CC	CC	CC	CC	CC	CC	CC	CC	CC	TT	TT	TT	CC	CC	CC	CC	CC	CC	CC	CC	TT	CC	CC	CC	TT	CC
992543|F|0-34:C>T-34:C>T	C/T	TGCAGAAGAAGAACCTGGAGGAGCCTCACTCTCGTGCCGAGGTAGATTAACCCGACCGAGATCGGAAGA	1A|059.294289600|992543|992543	CC	TT	TT	TT	TT	TT	TT	TT	TT	CC	CC	CC	CC	CT	CC	CC	NN	CC	CC	CC	CC	NN	TT	TT	TT	TT	TT	CC	TT	CC	CC	CC	TT	TT	NN	TT	TT	TT	TT	NN	CC	TT	TT	TT	CC	TT
7331599|F|0-31:G>A-31:G>A	G/A	TGCAGGCGCGAGGCGGAGCAGAGGGCATGGGAAGGCGCGACGCGGGGTCGACGGACTCAGCACGGGGCG		AA	GG	GG	GG	GG	GG	GG	GG	GG	AA	AA	AA	AA	GA	AA	AA	GG	AA	AA	AA	NN	GG	NN	GG	GG	GG	GG	GG	GG	NN	NN	NN	GG	GG	GG	GG	GG	GG	GG	GG	AA	GG	GG	GG	AA	GG
100056622|F|0-38:T>C-38:T>C	T/C	TGCAGTTACCGCGCCCAGGAGGAGGAGCATGTCTCCTACGTCGTCGCCGAGATCGGAAGAGCGGTTCAG	1A|050.471447120|1160285|1160285	CC	TT	TT	TT	TT	TT	TT	TT	TT	CC	CC	CC	CC	TC	CC	CC	TT	CC	CC	CC	TT	TT	TT	TT	TT	TT	TT	TT	TT	CC	CC	CC	TT	TT	TT	TT	TT	TT	TT	TT	CC	TT	TT	TT	CC	TT
100041161|F|0-24:T>C-24:T>C	T/C	TGCAGCAAGTAATAGGTGTTACTCCTGCCGAGATCGGAAGAGCGGTTCAGCAGGAATGCCGAGACCGAT	1A|044.073585340|4408215|4408215	TT	CC	CC	CC	CC	CC	CC	CC	CC	TT	TT	TT	TT	TC	TT	TT	CC	TT	TT	TT	TC	CC	CC	CC	CC	CC	CC	CC	CC	TT	TT	TT	CC	CC	CC	CC	CC	CC	CC	CC	TT	CC	TT	CC	TT	CC
1043910|F|0-42:A>C-42:A>C	A/C	TGCAGTTATCAGTTAACCATACGTGTATTTGTGTGCTAATTTCCAGCAAGCTCCTGCTCCCGATCAGAG	1A|040.187123350|1043910|1043910	AA	CC	CC	CC	CC	CC	CC	CC	CC	AA	AA	AA	AA	AC	AA	AA	CC	AA	AA	AA	AC	CC	CC	CC	CC	NN	CC	CC	CC	AA	AA	AA	CC	CC	CC	CC	CC	NN	CC	CC	AA	CC	AA	CC	AA	CC
1130132|F|0-5:A>G-5:A>G	A/G	TGCAGGTGCCGACGTACGCGAACCCGATGGCGGTGGAGGTGTGGGTGCTGATCAAGCGCGCCTTCACCA	1A|048.605809990|1130132|1130132	GG	AA	AA	AA	AA	AA	AA	AA	AA	GG	GG	GG	GG	AG	GG	GG	AA	GG	GG	GG	AA	AA	AA	AA	AA	AA	AA	AA	GG	GG	GG	GG	AA	AA	AA	AA	AA	AA	AA	AA	GG	AA	GG	GG	GG	AA
1125964|F|0-23:A>G-23:A>G	A/G	TGCAGGGCATGTGCAGCAGCGCGGAGGAAGTTGCGACGGCGGAGGGTCGGAGGAGAGGACTGCGGGCCA	1A|043.928934470|1125964|1125964	AA	GG	GG	GG	GG	GG	GG	GG	GG	AA	AA	AA	NN	AG	AA	AA	GG	AA	AA	NN	GG	GG	GG	GG	GG	GG	GG	AG	AA	AA	AA	AA	GG	GG	GG	GG	GG	GG	GG	GG	AA	GG	AA	AA	AA	GG
3025236|F|0-23:A>G-23:A>G	A/G	TGCAGCGAACTCCTTGTGTACCTGCTACAGTTACAGACCCCGAGATCGGAAGAGCGGTTCAGCAGGAAT	1A|042.168849930|3025236|3025236	GG	AA	AA	AA	AA	AA	AA	AA	AA	GG	GG	GG	GG	AA	GG	GG	AA	GG	GG	GG	GG	AA	AA	AA	AA	AA	AA	AA	GG	GG	GG	GG	AA	AA	AA	AA	AA	AA	AA	AA	GG	AA	GG	GG	GG	AA
991036|F|0-50:C>G-50:C>G	C/G	TGCAGGAGGTCGTCCATGGCGGCGGAGAAGGGGCTGTTGGGGAGGAGCAGGAGGAGGCAGGAGACGAAG	1A|022.680753520|1153092|1153092	GG	CC	CC	CC	CC	CC	CC	CC	CC	CC	CC	GG	GG	CC	GG	GG	CC	CG	GG	GG	CC	CC	CC	CC	CC	CC	CC	CC	GG	GG	GG	GG	CC	CC	CG	GG	CC	CC	CC	NN	GG	CC	GG	GG	GG	CC
3934878|F|0-11:G>A-11:G>A	G/A	TGCAGGGATGCACTACGGCCTTGTACTCGGCCCACCGAGATCGGAAGAGCGGTTCAGCAGGAATGCCGA	1A|022.680753520|3934878|3934878	GG	AA	AA	AA	AA	AA	AA	NN	AA	AA	AA	GG	GG	GA	GG	GG	GG	GG	GG	GG	AA	AA	AA	AA	AA	AA	AA	NN	GG	GG	GG	GG	AA	NN	GG	GG	AA	NN	AA	AA	GG	AA	GG	GG	GG	AA
1094364|F|0-49:C>T-49:C>T	C/T	TGCAGGCGGTCCAAGTTCAGCCGCGTGTGTTCTCGGTCAGCGTTGCTAGTGACGCCGTTGCGAAGTTCC	1A|021.719982190|1094364|1094364	CC	TT	TT	TT	TT	TT	TT	TT	TT	TT	TT	NN	NN	TT	CC	CC	CC	TT	CC	CC	TT	TT	TT	TT	TT	TT	TT	TT	CC	CC	CC	NN	TT	TT	TT	NN	TT	TT	TT	TT	CC	TT	CC	CC	CC	TT
1000928|F|0-22:G>A-22:G>A	G/A	TGCAGTTGCTGCTGTTGCAGCGACGACAGTGGATCCGAGTTGCACATGTTGGTATTGAACAACAAATGA	1A|013.870242020|1000928|1000928	GG	AA	AA	AA	AA	AA	AA	AA	AA	AA	AA	GG	GG	GA	GG	GG	AA	GA	AA	GG	AA	AA	AA	AA	AA	AA	AA	AA	GG	GG	GG	GG	AA	AA	GA	GG	AA	AA	AA	AA	GG	AA	AA	GG	GG	AA
997691|F|0-7:T>A-7:T>A	T/A	TGCAGCAAGATCAATGGCGTCCACATATGCTCCATGCTGACCGTATGTATGTTGGTTTCCGAGATCGGA	1A|015.512927160|997691|997691	AA	TT	TT	TT	TT	TT	TT	TT	TT	TT	TT	AA	AA	TT	AA	AA	TT	TA	TT	AA	TT	TT	TT	TT	TT	TT	TT	TT	AA	AA	AA	AA	TT	TT	TA	AA	TT	TT	TT	TT	AA	TT	TT	AA	AA	TT
1224449|F|0-31:T>C-31:T>C	T/C	TGCAGCGCCATCTCCACAACTACATCCTCATCGGAGCTCACACCGTTGCAGTCAAGACCACGCGATGCC	1A|010.364144720|1224449|1224449	CC	TT	TT	TT	TT	TT	TT	TT	TT	TT	TT	CC	CC	TT	TT	TT	TT	TC	TT	TT	TT	TT	TT	TT	TT	TT	TT	TT	CC	CC	CC	CC	TT	TT	TC	NN	TT	TT	TT	CC	CC	TT	TT	CC	CC	TT
1113706|F|0-50:C>G-50:C>G	C/G	TGCAGTAAACGCAAAACATTGCATGCATCACAGTGGTAAGAATCCGCAAAGCGCTGGATTGGAAATTAG	1B|084.762603450|1088109|1088109	GG	CC	GG	GG	GG	GG	GG	GG	GG	GG	CG	CC	GG	CG	GG	GG	GG	CC	CC	CC	CG	GG	GG	GG	GG	GG	GG	GG	CC	CC	GG	GG	GG	CC	GG	GG	CC	CC	CC	CC	CC	CC	CC	CC	GG	GG
2258419|F|0-9:G>A-9:G>A	G/A	TGCAGTGGAAACTCAGGATTTGACTTAATTCGAGGTCGCAGCTAACAAATCGCTTACTCCGTACGCGCT	1B|102.706710700|2258419|2258419	GG	AA	GG	GA	GG	GG	GG	GG	GG	GG	GG	AA	GG	AA	GG	GG	GG	AA	AA	AA	GG	GG	GG	GG	GG	GG	GG	GG	AA	AA	GG	GG	GG	AA	GG	GG	AA	AA	AA	AA	AA	AA	AA	AA	GG	GG
100032230|F|0-33:A>G-33:A>G	A/G	TGCAGACGCTCAAGGAGGCCCTGGACGAAGCGCGCACGCTCATCCAGTCCTGCCAAACTAGAAGCATGT	2B|107.033697000|1377586|1377586	AA	GG	AA	AA	AA	AA	GG	GG	GG	GG	GG	GG	GG	AA	AA	AA	AA	AA	AG	GG	AA	AA	AA	AA	AA	AA	AA	AA	AA	GG	GG	GG	GG	GG	AA	AA	GG	GG	GG	GG	GG	GG	GG	GG	GG	AG
4910152|F|0-16:C>T-16:C>T	C/T	TGCAGGAGGAGCGGCTTAACCGCGGGAGGAGAACAGGGTACGGCGGGAGGAGCTCAAGCGTGCCCGAGA		TT	CC	CT	CT	CT	CT	CC	CC	CC	CC	CC	CT	CT	TT	TT	TT	TT	CT	CT	CC	TT	TT	TT	TT	TT	TT	TT	TT	TT	NN	CC	CC	CC	NN	TT	TT	CC	CC	CC	CC	CC	CC	CC	NN	CC	NN
5323959|F|0-49:A>C-49:A>C	A/C	TGCAGGCTGGGTCACGGCCGTGACGACAATGACGGGAGCTGCAAGAACTCCGGCGACGGCGAGGTTGTG		CC	AA	CC	CC	CC	CC	NN	CC	NN	AA	AA	CC	CC	NN	CC	AA	AA	NN	AA	NN	AC	AA	AA	AA	AA	AA	AA	AC	AA	AA	AA	AA	AA	AA	CC	NN	CC	CC	CC	AA	AA	AA	AA	AA	CC	AA
5369641|F|0-8:T>G-8:T>G	T/G	TGCAGGTCGGCGACTAGCATCCGAGATCGGAAGAGCGGTTCAGCAGGAATGCCGAGACCGATCTCGTAT	5B|081.310548060|6050011|6050011	TT	GG	TT	TG	NN	TT	TT	TT	TT	GG	GG	TT	TT	TT	TT	GG	GG	TT	GG	GG	TG	GG	GG	GG	GG	GG	GG	GG	GG	GG	GG	GG	GG	GG	TT	TT	TT	TT	TT	GG	GG	GG	GG	GG	TT	GG
100074984|F|0-6:G>A-6:G>A	G/A	TGCAGTACTGTGCGAGACAGCGTGGCCGTGTGATGCGGCAAGCGCATGAGAGGCTGGAGCATGACGGGC	2A|005.363794633|1092844|1092844	GG	AA	GG	GG	GG	GG	GG	GG	GG	AA	AA	GG	GG	GG	GG	AA	AA	GG	AA	AA	AA	AA	AA	AA	AA	AA	AA	AA	AA	AA	AA	AA	AA	AA	GG	GG	GG	GG	GG	AA	AA	AA	AA	AA	GG	AA
3034005|F|0-33:T>C-33:T>C	T/C	TGCAGGTACTCCGCGACTGCATGAATCAACTTTCCCGAGATCGGAAGAGCGGTTCAGCAGGAATGCCGA	2A|008.259706435|3034005|3034005	CC	TT	CC	CC	CC	CC	CC	CC	CC	TT	TT	CC	CC	CC	CC	TT	TT	CC	TT	TT	TC	TT	TT	TT	TT	TT	TT	TT	TT	TT	TT	TT	TT	TT	CC	CC	CC	CC	CC	TT	TT	TT	TT	TT	CC	TT
1126529|F|0-7:T>C-7:T>C	T/C	TGCAGGACCTCGTAGTCCACGCGGTCCCCGTGCCGCGCCATGATCCGCTCCTGCTCCTGGACGGCAGCG	2A|004.227547215|1126529|1126529	TT	CC	TT	TT	TT	TT	TT	TT	TT	CC	CC	TT	TT	TT	TT	CC	CC	TT	CC	CC	TC	CC	CC	CC	CC	CC	CC	CC	CC	CC	CC	CC	CC	CC	TT	TT	TT	TT	TT	CC	CC	CC	CC	CC	TT	CC
3027261|F|0-29:T>A-29:T>A	T/A	TGCAGCTCTGTTAGAAGGCATAAAACTTCACCAAAACCGCGGCCGAGATCGGAAGAGCGGTTCAGCAGG	2A|008.759355303|3027261|3027261	TT	AA	NN	TT	TT	TT	TT	TT	TT	AA	AA	TT	TT	TT	TT	AA	AA	TT	AA	AA	TA	AA	AA	AA	AA	AA	AA	AA	AA	AA	AA	AA	AA	AA	TT	TT	TT	TT	TT	AA	AA	AA	AA	AA	TT	AA
2278118|F|0-57:T>C-57:T>C	T/C	TGCAGACCTGCATCGCATGCTACCTCGAGCTGAACGGATGGCTGCGGGCCGAGACGCCAGTGACACAAA	1A|173.414266800|2278118|2278118	TT	CC	CC	CC	TT	CC	CC	CC	CC	CC	CC	CC	CC	CC	CC	CC	TT	CC	CC	TT	TT	CC	CC	CC	CC	CC	CC	CC	TT	CC	CC	CC	CC	CC	TT	TT	CC	CC	CC	CC	CC	CC	CC	TT	CC	CC
100020339|F|0-8:A>T-8:A>T	A/T	TGCAGAGTTAGCCAGCCCAGCCGAGATCGGAAGAGCGGTTCAGCAGGAATGCCGAGACCGATCTCGTAT	1A|164.006690800|4003695|4003695	TT	AA	AA	AA	TT	AA	AA	AA	AA	AA	AA	AA	AA	AA	AA	AA	TT	AA	AA	TT	AT	AA	AA	AA	AA	AA	AA	AA	TT	AA	AA	AA	AA	AA	TT	TT	AA	AA	AA	AA	AA	NN	AA	TT	AA	AA
1209707|F|0-58:A>G-58:A>G	A/G	TGCAGATGATGGATGGTACTTCTCCACAGTCGTCCTGACCCATAACCACGAGCTTGCAGACACTGCCGA	1B|161.171263900|1209707|1209707	GG	AA	AA	GG	AA	AA	GG	GG	GG	GG	GG	AA	AA	AA	AA	GG	NN	AA	AA	GG	AA	AA	AA	AA	AA	AA	AA	AA	AA	AA	GG	GG	AA	AA	AA	AA	AA	AA	AA	AA	AA	AA	AA	AA	AA	AG
1132194|F|0-23:A>G-23:A>G	A/G	TGCAGCCTTGCGAGCATGTTGCCGGCACAGATCCTGTAGCCGCCACCGAACACCTGGTACGTCCCTGGC	2A|020.131644510|1132194|1132194	GG	AA	AA	GG	AA	AG	GG	GG	GG	GG	AA	AA	GG	AG	AA	GG	AA	GG	AA	GG	AG	AA	AA	AA	AA	AA	AA	AA	AA	GG	AA	GG	AA	AA	GG	GG	AA	GG	GG	NN	GG	AA	AA	AA	AA	GG
3020873|F|0-35:A>G-35:A>G	A/G	TGCAGACAAGTAGAGGAACATAAATCTTGAAGTGCGCCCGAGATCGGAAGAGCGGTTCAGCAGGAATGC	2A|024.555853420|3020873|3020873	AA	GG	GG	AA	GG	AG	AA	AA	AA	AA	GG	GG	AA	AG	GG	AA	GG	AA	GG	AA	AA	AA	AA	AA	AA	AA	AA	AA	GG	AG	GG	GG	GG	GG	AA	AA	GG	AA	AA	AA	AA	GG	GG	GG	GG	AA
1212067|F|0-56:A>G-56:A>G	A/G	TGCAGCTGTACCGCGGAGGCGCCGTTGCTGTTGCCCATGGGGTTCAGGGAGCCTGAGCTTCCGAGCATG	2A|024.555853420|1212067|1212067	AA	GG	GG	AA	GG	GG	AA	AA	AA	AA	GG	GG	AA	AA	GG	AA	GG	AA	GG	AA	AA	AA	AA	AA	AA	AA	AA	AA	GG	AA	GG	GG	GG	GG	AA	AA	GG	AA	AA	AA	AA	GG	GG	GG	GG	AA
1064047|F|0-26:C>A-26:C>A	C/A	TGCAGTTCCCACTCGTAGTCGGGGTCATCCCAGTAGTTGCACTTGTACCGCTTCTCTATCATCACGTCG	2A|028.819454950|1064047|1064047	AA	CC	CC	AA	CC	CA	AA	AA	AA	AA	CC	CC	AA	CA	CC	CC	CC	AA	CC	AA	AA	AA	AA	AA	CA	AA	AA	AA	CC	AA	CC	CC	CC	CC	AA	AA	CC	AA	AA	AA	AA	CC	CC	CC	CC	AA
3064473|F|0-6:G>A-6:G>A	G/A	TGCAGCACGGATCCCTATTGCAAGCACGGCCTCCGTTTGCATTTTCCGAGATCGGAAGAGCGGTTCAGC	2A|025.925361290|3064473|3064473	GG	AA	AA	GG	AA	AA	GG	GG	GG	GG	AA	AA	GG	GG	AA	AA	NN	GG	NN	GG	GG	GG	GG	GG	GG	GG	GG	GG	AA	GG	AA	NN	AA	AA	GG	GG	NN	GG	GG	GG	GG	AA	AA	AA	AA	GG
1061775|F|0-41:A>T-41:A>T	A/T	TGCAGTCACTTGTATCGGTTGATGGGTCCGCAGGTATCCTATGTCTGAAAAGATGTGACGAAACTGGGT	2A|029.658624450|1061775|1061775	AA	TT	TT	AA	TT	AT	AA	AA	AA	AA	TT	TT	AA	AA	AA	AA	AA	AA	TT	AA	AA	AA	AA	AA	AA	AA	AA	AA	TT	AA	TT	AA	TT	TT	AA	AA	TT	AA	AA	AA	AA	TT	NN	TT	TT	AA
1696202|F|0-44:A>G-44:A>G	A/G	TGCAGCCTCTTGTGAAGGCCTCGCCAGGGCAGGCCTGTTGCGCAGTGTCATCAGCCATGTTCTTCTAAG	2A|023.918180430|1696202|1696202	AA	GG	AG	AA	GG	AG	AA	AA	AA	AA	GG	GG	AA	AA	AA	AA	GG	AA	GG	AA	AA	AA	AA	AA	AA	AA	AA	AA	GG	GG	AG	AA	GG	NN	AA	AA	GG	AA	AA	AA	AA	AG	GG	GG	GG	AA
1092763|F|0-16:T>C-16:T>C	T/C	TGCAGCACCACCCCCGCTGCGTCCTTTGCGATCAGGAACCAGAGACGATGCAACACCTGCTTGCCACAT	2A|034.307062870|1092763|1092763	TT	CC	CC	TT	CC	TC	TT	TT	TT	TT	TT	CC	TT	TT	TT	TT	CC	TT	CC	NN	TT	TT	TT	TT	NN	TT	NN	TT	CC	CC	CC	TT	CC	TT	TT	TT	CC	TT	TT	TT	TT	NN	CC	CC	CC	TT
1127399|F|0-16:C>T-16:C>T	C/T	TGCAGACGCAGCGGGATGCCGCGAGCCAGCGCGGCGCGAGATGGCGCAAGACGTCTGCTAGCATGTCCT	2A|045.577096200|1127399|1127399	TT	CC	CC	CC	CC	CC	TT	TT	TT	TT	TT	CC	TT	TT	TT	TT	CC	TT	CC	TT	TT	TT	TT	TT	TT	TT	TT	TT	CC	CC	CC	TT	CC	TT	TT	TT	TT	TT	TT	TT	CC	CC	CC	CC	CC	TT
999517|F|0-41:C>T-41:C>T	C/T	TGCAGCGATGCTGTGCTGCTGTAGCTACTCTTCCTACGCGCTGCCTCCCTCGCTGAGCCCCGTGGCGTG	2A|058.856104060|999517|999517	CC	TT	CC	TT	TT	TT	TT	TT	TT	TT	TT	TT	TT	CC	CC	CC	TT	CC	TT	CC	CC	CC	CC	CC	CC	CC	CC	CC	TT	CC	TT	CC	TT	CC	TT	TT	CC	CC	CC	CC	TT	TT	TT	TT	TT	CC
5969885|F|0-9:C>G-9:C>G	C/G	TGCAGCTGCGAACAGTCGAGGCGCACTGGCATGGCACCGCCACCGACCGAGATCGGAAGAGCGGTTCAG	2A|058.856104060|2369604|2369604	GG	CC	GG	CC	CC	CC	CC	CC	CC	CC	CC	CC	CC	GG	GG	GG	CC	GG	GG	GG	GG	GG	GG	GG	GG	GG	GG	GG	CC	GG	CC	GG	CC	GG	CC	CC	GG	GG	CG	GG	CC	CC	CC	CC	CC	GG
1026470|F|0-46:A>G-46:A>G	A/G	TGCAGTTAGTGGCAGTAATAGGTTATGCTAGTGGGAGCAGCTAGCCGTGGAGCATGATGGTGAGCAGGT	2A|058.318619560|1026470|1026470	AA	GG	AA	GG	GG	GG	GG	GG	GG	GG	GG	GG	GG	AA	AA	AA	GG	AA	AA	AA	AA	AA	AA	AA	AA	AA	AA	AA	GG	AA	GG	AA	GG	AA	GG	GG	AA	AA	AA	AA	GG	GG	GG	GG	NN	AA
7351364|F|0-17:T>C-17:T>C	T/C	TGCAGCCTCGACCCCAACCCGAGATCGGAAGAGCGGTTCAGCAGGAATGCCGAGACCGATCTCGTATGC	2A|059.229023880|4536077|4536077	CC	TT	CC	TT	TT	TT	TT	TT	TT	TT	TT	TT	TT	CC	CC	CC	TT	CC	CC	CC	CC	CC	CC	CC	CC	CC	CC	CC	TT	CC	TT	CC	TT	CC	TT	TT	CC	CC	CC	CC	TT	TT	TT	TT	TT	CC
4991858|F|0-17:A>G-17:A>G	A/G	TGCAGGTCATCACCGCAGGTCGCCTTTGGTCAAGGTTGGCCGCGCCGCCGCCCCTGGTCGAACACTCAG	6A|033.439359040|2257084|2257084	AA	GG	AA	GG	GG	GG	GG	GG	GG	GG	GG	GG	GG	AA	AA	AA	GG	AA	AA	AA	AA	AA	AA	AA	AA	AA	AA	AA	GG	AA	GG	AA	GG	AA	GG	GG	AA	AA	AA	AA	GG	GG	GG	GG	GG	AA
100078902|F|0-19:G>T-19:G>T	G/T	TGCAGGCGCTCCCTTCCTCTTCGCTCTTTCGTGCTGTCCCGCCGCCTGCTCGGCATTCGCAGGGGCCAC	2D|049.940639010|1126155|1126155	TT	GG	TT	GG	GG	GG	GG	GG	GG	GG	GG	GG	GG	TT	TT	TT	GG	TT	TT	TT	TT	TT	TT	TT	TT	TT	TT	TT	NN	TT	GG	TT	GG	TT	GG	GG	TT	NN	TT	TT	GG	GG	GG	GG	GG	TT
1111617|F|0-17:A>T-17:A>T	A/T	TGCAGGACCGTTTGGTTTTCCATTTGGCGATTTGGCACGCGAGACGGCCATGAACCGAGATCGGAAGAG	2A|057.958301430|1106663|1106663	AA	TT	AA	TT	TT	TT	TT	TT	TT	TT	TT	TT	TT	AA	AA	AA	TT	AA	AA	AA	AA	AA	AA	AA	AA	AA	AA	AA	TT	AA	TT	AA	TT	AA	TT	TT	AA	AA	AA	AA	TT	TT	TT	TT	TT	AA
1063013|F|0-18:G>C-18:G>C	G/C	TGCAGCAGAAGAAGAAGACGGAGGCGCGACAGAGGCGATGTCACGCGGGTCCGAGATCGGAAGAGCGGT	2A|058.207542250|1092460|1092460	GG	CC	GG	CC	CC	CC	CC	GC	CC	CC	CC	CC	CC	GG	GG	GG	CC	GG	GG	GG	GG	GG	GG	GG	GG	GG	GG	GC	CC	GG	CC	GG	CC	GG	CC	CC	GG	GG	GG	GG	CC	CC	CC	CC	CC	GG
1094923|F|0-51:A>G-51:A>G	A/G	TGCAGCCGCTCGTGCACCCACGCCCGCACCCACGCGAGCGAAGAGGATAGCGTTTCACTCCCGAGATCG	2A|059.099795380|1094923|1094923	AA	GG	AA	GG	GG	GG	AG	AG	GG	GG	GG	GG	GG	AA	AA	AA	GG	AA	AA	AA	AA	AA	AA	AA	AA	AA	AA	AA	GG	AA	GG	AA	GG	AA	GG	GG	AA	AA	AA	AA	GG	GG	GG	GG	GG	AA
1072955|F|0-32:A>G-32:A>G	A/G	TGCAGCTTGTTGTCATCGTCCTGACGACGATGGTACAAGTACTTGTCAAGGCTTCCGTTGGGCATGTAG	2A|059.398237830|1072955|1072955	GG	AA	GG	AA	AA	AA	AA	AG	AA	AA	AA	AA	AA	GG	GG	GG	AA	GG	GG	GG	GG	GG	GG	GG	GG	GG	GG	GG	AA	GG	AA	GG	AA	GG	AA	AA	GG	GG	GG	GG	AA	AA	AA	AA	AA	GG
1161563|F|0-47:G>T-47:G>T	G/T	TGCAGCCTGCTCCGCTCCGTGGCAGAGCTATGGAGCAGAGGGGCTCCTAACGGGCACTGAGTCACCGCC	2A|059.398237830|1161563|1161563	TT	GG	TT	GG	GG	GG	GG	GT	GG	GG	GG	GG	GG	TT	TT	TT	GG	TT	NN	TT	TT	TT	TT	TT	NN	TT	TT	TT	GG	TT	GG	TT	GG	TT	GG	GG	TT	NN	TT	TT	GG	GG	GG	GG	GG	TT
980184|F|0-59:G>A-59:G>A	G/A	TGCAGGTCTCGCATCACTCCAATGTAAAATACAACAACTCATAAATTGTGTCCAAGGCAAGTCACTGCC	2A|068.568710120|980184|980184	GG	AA	AA	AA	AA	AA	GG	GA	AA	AA	AA	AA	AA	GG	GG	GG	AA	GG	AA	GG	GG	GG	GG	GG	GG	GG	GG	GG	AA	GG	AA	GG	AA	GG	AA	AA	GG	GG	GG	GG	NN	AA	AA	AA	AA	GG
3064690|F|0-33:T>C-33:T>C	T/C	TGCAGCTGGGCAGTCCAGGCGCATGCAGACCGCCGCCGAGATCGGAAGAGCGGTTCAGCAGGAATGCCG	2A|068.568710120|3064690|3064690	TT	CC	CC	CC	CC	CC	TT	CC	CC	CC	CC	CC	CC	TT	TT	TT	CC	TT	CC	TT	TT	TT	TT	TT	TT	TT	TT	TT	CC	TT	CC	TT	CC	TT	CC	CC	TT	TT	TT	TT	CC	CC	CC	CC	CC	TT
4992379|F|0-31:T>C-31:T>C	T/C	TGCAGTTTGACGGAATCCTGCTAGAACGGCGCCGGCGAGCCCGTGAACTCCATGGCCACGCCCGAGATC	4A|014.684586990|4992379|4992379	TT	CC	CC	NN	CC	NN	TT	CC	CC	CC	NN	NN	NN	TT	TT	TT	NN	TT	CC	TT	TT	TT	TT	TT	TT	TC	TT	TT	NN	TT	NN	TT	NN	TT	NN	CC	TT	TT	TT	TT	NN	CC	CC	NN	NN	TT
1124767|F|0-27:C>T-27:C>T	C/T	TGCAGCCGCAGCAGCACAGTTCCCGATTTTAATTCCGCGCAGGCACATGCGGGGCCGACGCGGAAGGGG	2A|068.568710120|1124767|1124767	CC	TT	TT	TT	TT	TT	CC	TT	TT	TT	TT	TT	TT	CC	CC	CC	TT	CC	TT	CC	CC	CC	CC	CC	CC	CC	CC	CC	TT	CC	TT	CC	TT	CC	TT	TT	CC	CC	CC	CC	TT	TT	TT	TT	TT	CC
1021101|F|0-64:G>A-64:G>A	G/A	TGCAGACCCAGACCTGAAGGCGTCTGAAGTGACGGTGAAGGGCGTGTTTGAGGAGGTCAAGCTGACTGA	2A|068.843208880|1021101|1021101	AA	GG	GG	GG	GG	GG	AA	GG	GG	GG	GG	GG	GG	AA	AA	AA	GG	AA	GG	AA	AA	AA	AA	AA	AA	AA	AA	AA	GG	AA	GG	AA	GG	AA	GG	GG	AA	AA	AA	AA	GG	GG	GG	GG	GG	AA
4910995|F|0-38:T>C-38:T>C	T/C	TGCAGCCACCCGTCCGTGTGCCCGCCGCGGCATGGTCGCGCCCCTGGCCGCGTCCGAGATCGGAAGAGC	2A|068.482915250|1094432|1094432	CC	TT	TT	TT	TT	TT	CC	TT	TT	TT	TT	TT	TT	CC	CC	CC	TT	CC	TT	CC	CC	CC	CC	CC	CC	CC	CC	CC	TT	CC	TT	CC	TT	CC	TT	TT	CC	NN	CC	CC	TT	TT	TT	TT	TT	CC
1106494|F|0-56:A>G-56:A>G	A/G	TGCAGGTCTGGTCAAGAACGGCGCAATCCCTGGGAAGCCCGTTCAATCCCTGGGAAGCCCATTCTTGGA	2A|068.568710120|1106494|1106494	GG	AA	AA	AA	AA	AA	GG	AA	AA	AA	AA	AA	AA	GG	GG	GG	AA	GG	AA	GG	GG	GG	GG	GG	GG	GG	GG	GG	AA	GG	AA	GG	AA	GG	AA	AA	GG	GG	GG	GG	AA	AA	AA	AA	AA	GG
100058689|F|0-12:T>C-12:T>C	T/C	TGCAGATCACGACATACACCCGACCGATCGGCCCATCCTACGTAGAATCGCGTGTGTGTCGTGGGCCGA	2A|078.872206050|1148166|1148166	CC	TT	TT	TT	TT	TT	TT	TT	TT	TT	TT	TT	TT	TC	CC	CC	TT	TT	TT	CC	CC	CC	CC	CC	CC	CC	CC	CC	TT	CC	CC	CC	CC	CC	CC	CC	CC	CC	CC	CC	CC	CC	CC	TT	TT	TT
3064488|F|0-30:T>G-30:T>G	T/G	TGCAGTAGCAGAAGGCGGCGTTGTCCTTGTGCTTGCCGCCGAGATCGGAAGAGCGGTTCAGCAGGAATG	2A|082.133307680|3064488|3064488	GG	TT	TT	TT	TT	TT	TT	GG	GG	TT	TT	TT	TT	TG	GG	GG	TT	GG	TT	GG	GG	GG	GG	GG	GG	GG	GG	GG	TT	GG	GG	GG	GG	GG	GG	GG	GG	GG	GG	GG	GG	GG	GG	GG	TT	GG
2260254|F|0-19:C>T-19:C>T	C/T	TGCAGGGGAAAGAGGGCGCTGACGTGGTTCTCGAGGTCCAAGGGGAGGCCTTCCACGCCCACAAGCTCG	2A|088.344445040|2260254|2260254	CC	TT	TT	TT	TT	TT	CT	CC	CC	CC	CC	CT	TT	CC	CC	CC	TT	TT	TT	CC	CC	CC	CC	CC	CC	CC	CC	CC	TT	CC	CC	CC	CC	CC	CC	CC	CC	CC	CC	CC	CT	CC	CC	CC	TT	TT
1299453|F|0-18:G>C-18:G>C	G/C	TGCAGCTGCACGTACGTACCTGCTAGTTCAGACTTTGCCAGCCTCACGTAGAGCTCCTGCCCTTTGTCG	2A|088.959774230|1299453|1299453	CC	GG	GG	GG	GG	GG	GG	CC	CC	CC	CC	GG	GG	CC	CC	CC	GG	GG	GG	CC	CC	CC	CC	CC	CC	CC	CC	CC	GG	CC	CC	NN	CC	CC	CC	CC	CC	CC	CC	CC	CC	CC	CC	CC	GG	GG
999939|F|0-38:A>G-38:A>G	A/G	TGCAGCAGGAACCAATAACTGATGGTTTCTATTGATGGGCATTGGAATAAGTTCAGAAATAATACTACC	2A|087.600311150|999939|999939	GG	AA	AA	AA	AA	AA	AA	GG	GG	GG	GG	AA	AA	GG	GG	GG	AA	AA	AG	GG	AG	GG	GG	GG	GG	GG	GG	GG	AA	GG	GG	GG	GG	GG	GG	GG	GG	GG	GG	GG	GG	GG	GG	GG	AA	AA
1110051|F|0-17:A>G-17:A>G	A/G	TGCAGATGACTGCCGACGCAGGCCAACACCAACGCTCTCCTCGGTCATCGCCGAGATCGGAAGAGCGGT	2A|087.505579700|1110051|1110051	GG	AA	AA	AA	AA	AA	AA	GG	GG	GG	GG	AA	AA	GG	GG	GG	AA	AA	AA	GG	GG	GG	GG	GG	GG	GG	GG	GG	AA	GG	GG	GG	GG	GG	GG	GG	GG	GG	GG	GG	GG	GG	GG	GG	AA	AA
2256686|F|0-10:C>A-10:C>A	C/A	TGCAGGAAAAACGTCGAGAAACGGAGAGAGAGAAAATTAGCAGTGACTGCCGCTGGTTTGGGGCAGCTT	2A|096.168892750|2256686|2256686	AA	CC	AA	AA	AA	AA	AA	AA	AA	AA	AA	CC	CC	AA	AA	AA	CC	CC	CC	AA	CA	AA	AA	AA	AA	AA	AA	CA	CC	AA	AA	AA	AA	AA	AA	AA	AA	AA	AA	AA	AA	AA	AA	AA	CC	CC
992715|F|0-36:C>T-36:C>T	C/T	TGCAGTACCACGCAACAAGTAAGCAGCACGAAACGATGTGACGGGCCTTGTAGCCCGAGATCGGAAGAG	2A|095.594366130|992715|992715	TT	CC	TT	TT	TT	TT	TT	TT	TT	TT	TT	CC	CC	TT	TT	TT	CC	CC	CC	TT	TT	TT	TT	TT	TT	TT	TT	CT	CC	TT	TT	TT	TT	TT	TT	TT	TT	TT	TT	TT	TT	TT	TT	TT	NN	CC
2255667|F|0-5:T>C-5:T>C	T/C	TGCAGCTCTCCCTCAACAAGGTCGAGGAGGTCAGTCGCCCACGCTTCCTTCCGATCCCCCATTCCGAGA	2A|110.631512900|2255667|2255667	TT	CC	TT	TT	TT	TT	TT	TT	TT	TT	TT	CC	CC	TT	TT	TT	TT	CC	CC	TT	TT	TT	TT	TT	TT	TT	TT	TT	CC	TT	TT	TT	TT	TT	TT	TT	TT	TT	TT	TT	TT	TT	TT	TT	CC	TT
7333575|F|0-6:T>C-6:T>C	T/C	TGCAGCCCCCGCAGTGCCGCGAGGCCCGAGATCGGAAGAGCGGTTCAGCAGGAATGCCGAGACCGATCT	3B|115.608772400|4009539|4009539	CC	TT	CC	CC	CC	CC	CC	CC	CC	CC	CC	TT	TT	CC	CC	CC	CC	TT	TT	CC	CC	CC	CC	CC	CC	CC	CC	TC	TT	CC	TC	TC	CC	CC	CC	CC	CC	CC	CC	CC	CC	CC	CC	CC	TT	CC
4988909|F|0-25:A>G-25:A>G	A/G	TGCAGTCCCCATGCCGCCTCCGCACGGAGCTCTTCTGCATCCAGTTCCTGGGCCGCCGCCTTCAGCACC	2A|125.098248100|1022282|1022282	GG	AA	GG	GG	GG	GG	AA	GG	GG	AA	AA	AA	AA	GG	GG	GG	GG	AA	AA	GG	AG	GG	GG	GG	GG	GG	GG	GG	AA	GG	GG	GG	GG	GG	GG	GG	GG	GG	GG	GG	GG	GG	GG	GG	AA	GG
3570057|F|0-26:A>G-26:A>G	A/G	TGCAGCACTGCCGGTGCAACAGGGAAGAAGTGTAGAAACAGCCGAGATCGGAAGAGCGGTTCAGCAGGA	2A|114.400554400|3570057|3570057	AA	GG	AA	AA	AA	AA	GG	NN	NN	GG	GG	GG	GG	AA	AA	AA	NN	GG	GG	AA	AA	NN	AA	AA	AA	AA	AA	AA	GG	NN	NN	AA	AA	AA	AA	AA	AA	AA	AA	AA	AA	AA	NN	AA	GG	AA
2253931|F|0-43:T>G-43:T>G	T/G	TGCAGCCTTCGCCACACGCACGAAAACAACCTTGTCAAAGCAAGCAGGCATCCTCTTCGATCTCCTCTT	2A|117.632902500|2253931|2253931	GG	TT	GG	GG	GG	GG	GG	GG	GG	TT	TT	GG	GG	GG	GG	GG	GG	TT	TT	TT	GG	GG	GG	GG	GG	GG	GG	GG	TT	GG	GG	GG	GG	GG	GG	GG	GG	GG	GG	GG	GG	GG	GG	GG	TT	GG
1228805|F|0-5:G>A-5:G>A	G/A	TGCAGAGGAGGCCCTTGGGTGCGGCGCGGTGTAGCTTGGGCTTTAGCAGGCGAGACGGCGAGGAGAGGC	2A|117.051724700|1228805|1228805	GG	AA	GG	GG	NN	GG	GG	GG	GG	AA	AA	GG	GG	GG	AA	AA	GG	NN	AA	AA	GA	GG	GG	GG	GG	GG	GG	GG	AA	GG	GG	NN	GG	GG	GG	GG	NN	GG	GG	GG	NN	GG	GG	GG	AA	GG
1091012|F|0-41:G>T-41:G>T	G/T	TGCAGATTCCCGCTCCCACTCGCCCTCCTCGTCAACCCATATCAGTAGCACGCTTGGCACCACCGCGGA	2A|117.051724700|1091012|1091012	GG	TT	GG	GG	GG	GG	GG	GG	GG	TT	TT	GG	GG	GG	GG	GG	GG	TT	TT	TT	GG	GG	GG	GG	GG	GG	GG	GT	TT	GG	GG	GG	GG	GG	GG	GG	GG	GG	GG	GG	GG	GG	GG	GG	TT	GG
4993312|F|0-13:C>G-13:C>G	C/G	TGCAGGTTGTCGCGAAGACGGCGCCGCTGCCGAGATCGGAAGAGCGGTTCAGCAGGAATGCCGAGACCG	2B|094.827496470|3957520|3957520	CC	GG	CC	CC	CC	CC	CC	CC	CC	GG	GG	CC	CC	CC	CC	CC	CC	GG	GG	GG	CG	CC	CC	CC	CC	CC	CC	CC	GG	CC	CC	CC	CC	CC	CC	CC	CC	CC	CC	CC	CC	CC	CC	CC	GG	CC
1090021|F|0-41:A>C-41:A>C	A/C	TGCAGCCAAGGCGGGTTCATGGAGGAAGCCTGGATATACTTCAGAGCCATGACAGACAAGTTCCGCATC	2A|120.252024300|1090021|1090021	CC	AA	CC	CC	CC	CC	CC	CC	CC	AA	AA	CC	CC	CC	CC	CC	CC	AA	AA	AA	CC	CC	CC	CC	CC	CC	CC	CC	AA	CC	CC	CC	CC	CC	CC	CC	CC	AA	CC	CC	CC	CC	CC	CC	AA	CC
1091648|F|0-12:T>A-12:T>A	T/A	TGCAGCAGCACCATGCAATCGTACCCGAACCGTCGCGGAGCACCAAAACCCGAGATCGGAAGAGCGGTT	2A|120.486811600|1091648|1091648	TT	AA	TT	TT	TT	TT	TT	TT	TT	AA	AA	TT	TT	TT	TT	TT	TT	AA	AA	AA	TT	TT	TT	TT	TT	TT	TT	TT	AA	TT	TT	TT	TT	TT	TT	TT	TT	AA	TT	TT	TT	TT	TT	TT	AA	TT
1230056|F|0-49:G>T-49:G>T	G/T	TGCAGGCGGTCGTGGCGGACCGCGTCGGCGTCGCCCCGCAGCAGATCTCTGCGTCCCTGGCCCGAGATC	2A|120.076439100|1230056|1230056	GG	TT	GG	GG	GG	GG	GG	GG	GG	TT	TT	GG	GG	GG	GG	GG	GG	TT	TT	TT	GT	GG	GG	GG	GG	GG	GG	GG	GG	GG	GG	GG	GG	GG	GG	GG	TT	TT	GG	GG	GG	GG	GG	GG	TT	TT
2259439|F|0-35:T>G-35:T>G	T/G	TGCAGAGCTGGACGATGCTGTCGACGGTGCCGGCCGCGTCCTCCGCTGCGGAGAATGGCATTCCGAGGA	2D|124.167260700|3027116|3027116	TT	GG	TT	TT	GG	GG	GG	TT	TT	GG	TT	GG	GG	TG	TT	TT	GG	NN	GG	GG	TG	GG	GG	GG	GG	GG	GG	GG	TT	GG	GG	TT	GG	GG	GG	GG	TT	TT	TT	TT	NN	GG	GG	GG	GG	TT
100078184|F|0-11:G>A-11:G>A	G/A	TGCAGCCTGCTATTCTTCCCACCGAAGATCTGGTTAAGGATCACCGCCAGCCTCACGCCCCCCTGAGCG	2B|083.185206120|1019805|1019805	AA	GG	AA	AA	GG	GG	GG	AA	AA	GG	AA	GG	GG	GG	AA	AA	GG	AA	GG	GG	GG	GG	GG	GG	GG	GG	GG	GG	AA	GG	GG	AA	GG	GG	GG	GG	AA	AA	AA	AA	AA	GG	GG	GG	GG	AA
991212|F|0-11:A>G-11:A>G	A/G	TGCAGCAGGGCGTGGAAGGAGGAGTAGCAGAGGAAGGGGGCCGCGCGGAGGGGCGACGTGCTCGCCGAG	2A|066.559064210|991212|991212	AA	GG	AA	AG	GG	GG	GG	AG	GG	GG	GG	GG	GG	AA	AA	AA	GG	AA	AA	AA	AA	AA	AA	AA	AA	AA	AA	AA	GG	AA	GG	AA	GG	AA	GG	GG	AA	AA	AA	AA	GG	GG	GG	GG	GG	AA
100055849|F|0-23:C>T-23:C>T	C/T	TGCAGGGCCGACAGCTGTGTACGTTGCTCTTTCTTTCGGGTATCGCCCGAGATCGGAAGAGCGGTTCAG	3A|131.292399600|3938621|3938621	CC	TT	CC	CC	CC	CC	TT	CC	CC	CC	TT	CC	CC	TT	CC	CC	TT	CC	CC	CC	CC	CC	CC	CC	CC	CC	CC	CC	TT	CC	CC	CC	CC	CC	CC	CC	TT	TT	CC	CC	CC	CC	CC	CC	CC	CC
1094416|F|0-12:A>G-12:A>G	A/G	TGCAGAAGCGTCGGGGAAGGGGGGAAGGCGACGCCGCTCGCCCGCTGCGGCCTTGGGCACTGCCACCGA		AA	GG	AA	AA	AA	AA	GG	AA	AA	AA	GG	AA	AA	GG	AA	AA	GG	AA	AA	AA	AA	NN	AA	AA	AA	AA	AA	AA	GG	AA	AA	AA	AA	AA	AA	AA	GG	GG	AA	AA	NN	AA	AA	AA	AA	AA
1079802|F|0-18:G>T-18:G>T	G/T	TGCAGAACAAAGGTGGTGTTGTATATATACAGCGCGCGTGTACATCTTCTTCGCGGGTATCATACGTCG	3A|131.292399600|1079802|1079802	TT	GG	TT	TT	TT	TT	GG	TT	TT	TT	GG	TT	TT	GG	TT	TT	GG	TT	TT	TT	TT	TT	TT	TT	TT	TT	TT	TT	GG	TT	TT	TT	TT	TT	TT	TT	GG	GG	TT	TT	TT	TT	TT	TT	TT	NN
2280022|F|0-48:T>C-48:T>C	T/C	TGCAGCTGATGCAGGAGGGGGAGGGACGGGGGAGCGCTGCATCGAGCGCCTGCTTCTGCCGAGATCGGA	3A|143.729258500|2280022|2280022	CC	TT	CC	CC	CC	CC	TT	CC	CC	TT	TT	CC	CC	TC	CC	CC	TT	CC	CC	CC	CC	CC	CC	CC	CC	CC	CC	CC	TT	CC	CC	CC	CC	CC	CC	CC	CC	CC	CC	CC	CC	CC	CC	CC	CC	CC
3033989|F|0-40:C>T-40:C>T	C/T	TGCAGGTCCTTCATATGTTGCACTGCGCATCCATATACCTTAAATCCGAGATCGGAAGAGCGGTTCAGC	3A|148.682697400|3033989|3033989	CC	TT	CC	NN	CC	CC	TT	CC	CC	TT	TT	CC	CC	TT	TT	CC	NN	NN	CC	NN	NN	CC	NN	NN	NN	CC	CC	CC	TT	CC	NN	NN	CC	CC	TT	TT	CC	CC	CC	NN	NN	CC	NN	CC	CC	CC
100040726|F|0-14:G>C-14:G>C	G/C	TGCAGAGAGGCTCTCGTGATGGATCCGAGATCGGAAGAGCGGTTCAGCAGGAATGCCGAGACCGATCTC	4B|046.798830350|4990618|4990618	CC	GG	CC	CC	GC	CC	GG	CC	CC	GG	GG	CC	CC	GG	GG	CC	GG	CC	CC	CC	CC	CC	CC	CC	CC	CC	CC	CC	GG	CC	CC	CC	CC	CC	GG	GG	GG	CC	CC	CC	CC	CC	CC	CC	CC	CC
2346126|F|0-52:A>G-52:A>G	A/G	TGCAGCCCACGTTCCCCGCCAACGCCACGCACTGATAGTCGATCGGCTTCTCGAAAAAGAAAGGAAAAG	3A|146.991375700|2346126|2346126	AA	GG	AA	NN	AA	AA	GG	AA	AA	GG	GG	AA	AA	GG	GG	NN	NN	AA	NN	NN	AA	AA	AA	NN	AA	AA	AA	NN	GG	NN	AA	AA	AA	AA	NN	NN	NN	AA	AA	AA	NN	AA	NN	AA	NN	NN
4990006|F|0-67:G>C-67:G>C	G/C	TGCAGAGCAGCGAGCTCGCTTCTTTCAACATGAAAAGAGGTGAAGACACCAAGGAGGCAGAGGAGCCCG	3A|132.063345500|4990006|4990006	GG	CC	GG	GG	GG	GG	CC	GG	GG	GG	GG	GG	GG	CC	GG	GG	CC	GG	GG	GG	GG	GG	GG	GG	GG	GG	GG	GG	CC	GG	GG	GG	GG	GG	GG	GG	NN	NN	GG	GG	GG	GG	GG	GG	GG	GG
7351619|F|0-61:G>A-61:G>A	G/A	TGCAGGGGACTGAAAAAGATTCGAATTTGATGGGCCTAGTAGGCTACTGGACAAGACATGGAGGGCCAA	3A|135.671971300|2256286|2256286	AA	GG	GA	AA	AA	AA	GG	AA	AA	AA	AA	AA	AA	GG	AA	AA	GG	AA	AA	AA	GG	AA	AA	AA	NN	AA	NN	AA	GG	AA	AA	AA	AA	AA	AA	AA	GG	GG	NN	AA	NN	AA	AA	AA	NN	AA
1220530|F|0-61:T>G-61:T>G	T/G	TGCAGGGGAACGCGGCGTGCTTCTCCCCACTGGAAATTGGAGATGCAGGCTGGTCATGGCGGCGGCTCT	3A|131.679151900|1220530|1220530	TT	GG	TT	TT	NN	TT	GG	TT	TT	TT	GG	TT	TT	GG	NN	TT	GG	TT	TT	TT	TT	TT	TT	TT	TG	TT	TT	TT	GG	TT	TT	TT	TT	TT	NN	TT	TG	GG	TT	TT	TT	NN	TT	TT	TT	TT
994325|F|0-24:T>C-24:T>C	T/C	TGCAGCTCCCGTTGAATCGTCCAACTTCCGAGGTCAAACCCCCGTCCAACCATGGCGAGACGAGAGCCC	3A|126.318741500|994325|994325	TT	CC	TT	TT	TT	TT	CC	TT	TC	TT	TT	TT	TT	CC	TT	TT	CC	TT	TT	TT	TC	CC	CC	CC	CC	CC	CC	CC	TT	TT	CC	CC	CC	TT	TT	TT	CC	CC	TC	TT	TT	TT	TT	TT	TT	TT
1228442|F|0-46:C>G-46:C>G	C/G	TGCAGGCTCTTCATTTCTTTTCTCCCCGTCGGCGGAGCTCACGGCTGTGGCCTCCGAGATCGGAAGAGC	3A|000.304924338|1228442|1228442	GG	CC	GG	GG	GG	GG	CC	CC	CC	CC	GG	GG	CC	CG	CC	CC	CC	CG	GG	CC	CC	CC	CC	CC	CC	CC	CC	CC	CC	GG	CC	CC	GG	GG	CC	CC	CC	GG	GG	CC	GG	CC	CC	GG	GG	CC
3022541|F|0-9:T>C-9:T>C	T/C	TGCAGCAGGCACCCTTTATGATGCACTCCTCAAAGATGTCTCCGAGATCGGAAGAGCGGTTCAGCAGGA	3A|003.422770205|3935591|3935591	TT	CC	CC	CC	CC	CC	CC	CC	CC	CC	TT	TT	TT	TT	TT	TT	CC	TC	TT	CC	CC	CC	CC	CC	CC	CC	CC	CC	CC	NN	TT	NN	TT	NN	CC	CC	CC	TT	NN	NN	TT	TT	TT	NN	TT	CC
1093741|F|0-10:A>C-10:A>C	A/C	TGCAGCATGACAAAAAATTGTATTCCTGTCGCCCCCCTTCATCTAGTTCACATGTGCCCGTTGTTTCCA	3A|001.276767217|1093741|1093741	AA	CC	CC	CC	CC	CC	CC	CC	CC	CC	AA	AA	AA	AA	AA	AA	CC	CC	AA	CC	CC	NN	CC	CC	CC	CC	CC	CC	CC	AA	AA	AA	AA	AA	CC	CC	CC	AA	AA	AA	AA	AA	AA	AA	AA	NN
3574929|F|0-15:T>C-15:T>C	T/C	TGCAGGGGCTGACGTCGTGGATCTCCGCGGTGTTGAAGCCGAGATCGGAAGAGCGGTTCAGCAGGAATG	3A|003.324928950|4005342|4005342	TT	CC	TT	TT	TT	TT	CC	CC	CC	CC	TT	TT	TT	TT	TT	NN	CC	TC	TT	CC	CC	CC	CC	CC	CC	CC	CC	TC	CC	TT	TT	TT	TT	TT	CC	CC	CC	TT	TT	TT	TT	TT	TT	TT	TT	CC
4992399|F|0-5:C>T-5:C>T	C/T	TGCAGTCGTATGGTCTCCACCTGGGTGAGCTCCGCCTCCACGGCCCCGTGCCGCGCCGTCGCGTGCTGC	3A|004.224586739|1305559|1305559	CC	TT	CC	CC	CC	CC	TT	TT	TT	TT	CC	CC	CC	CT	TT	TT	TT	CT	CC	TT	TT	TT	TT	TT	TT	TT	TT	TT	TT	CC	CC	CC	CC	CC	TT	TT	TT	CC	CC	CC	CC	CC	CC	CC	CC	TT
1083197|F|0-13:C>T-13:C>T	C/T	TGCAGCTTCCCGTTCCGTATGGTCATGAGCGAGGAGTCCACCTGGAGGGTGGCCGAGATCGGAAGAGCG	3A|003.886244272|1083197|1083197	TT	CC	TT	TT	TT	TT	CC	CC	CC	CC	TT	TT	TT	CT	CC	CC	CC	CT	TT	CC	CC	CC	CC	CC	CC	CC	CC	CC	CC	TT	TT	TT	TT	TT	CC	CC	CC	TT	TT	TT	TT	TT	TT	TT	TT	CC
1069135|F|0-57:C>A-57:C>A	C/A	TGCAGCTAAAACCAAAAGAATTACATATCTCCATTGCACTGTGTATCTAATTATCTAAAGACACAGATA	3A|007.816859412|1069135|1069135	AA	CC	AA	AA	AA	AA	CC	CC	CC	CC	CC	AA	AA	AA	CC	CC	CC	CC	AA	CC	CC	CC	CC	CC	CC	CC	CC	CC	CC	AA	AA	AA	AA	AA	CC	CC	CC	AA	AA	AA	AA	AA	AA	AA	CC	CC
986215|F|0-50:G>T-50:G>T	G/T	TGCAGGTCGGAGACGAGGAACTGCACCTCCCCGCCGTACTGCTTGGCCGTTAGGAAGAGCGGCAGGATG	3A|004.619332575|986215|986215	TT	GG	TT	TT	TT	TT	GG	GG	GG	GG	GG	TT	TT	TT	NN	NN	GG	GG	TT	GG	GG	GG	GG	GG	GG	GG	GG	GG	GG	TT	TT	TT	NN	TT	GG	GG	GG	TT	TT	TT	TT	TT	TT	TT	GG	GG
1112325|F|0-19:G>A-19:G>A	G/A	TGCAGGAGAAGAACCAGGCAGCTCTGTCCGCCATCGCCGCAATCAGGACCTCATCATCATCATCATCGT	3A|004.754427872|1112325|1112325	AA	GG	AA	AA	AA	AA	GG	GA	GG	GG	GG	AA	AA	AA	NN	NN	GG	GG	AA	GG	GG	GG	GG	GG	GG	GG	GG	GG	GG	AA	AA	AA	AA	AA	GG	GG	GG	AA	AA	AA	AA	AA	AA	AA	GG	GG
1083073|F|0-16:A>G-16:A>G	A/G	TGCAGCAATCACATAGGGCGTGTTTGGTTCCTTGGGCTGCACCTGGCTCGCACCCGAGATCGGAAGAGC	3A|008.118325073|1094621|1094621	GG	AA	GG	GG	GG	GG	AA	AA	AA	AA	AA	GG	GG	GG	NN	NN	AA	AA	GG	AA	AA	AA	AA	AA	AA	AA	AA	AA	AA	GG	GG	GG	GG	GG	AA	AA	AA	GG	GG	GG	GG	GG	GG	GG	AA	AA
1049379|F|0-45:C>T-45:C>T	C/T	TGCAGCAACAGAACCAATTACTAACGATGGCAGTACTGTTTGTGTTCGCGTGGGATCATCCTGTCCACA	3A|004.754427872|1049379|1049379	CC	TT	CC	CC	CC	CC	TT	TT	TT	TT	CC	CC	CC	CC	NN	NN	TT	TT	CC	TT	NN	TT	TT	TT	NN	TT	TT	TT	TT	CC	CC	CC	CC	CC	TT	TT	TT	CC	CC	CC	CC	CC	CC	CC	TT	TT
4988944|F|0-25:G>C-25:G>C	G/C	TGCAGGTTCTCGTCGACTTCTACTACAACACCATGGCGCCCGTCGTCGAGCGCGGCTCAGGGGTTTTCG	3A|004.754427872|4988944|4988944	CC	GG	CC	CC	CC	CC	GG	GG	GG	GG	GG	CC	CC	CC	NN	NN	GG	GG	CC	GG	GG	GG	GG	GG	GG	GG	GG	GG	GG	CC	CC	CC	CC	CC	GG	GG	GG	CC	CC	CC	CC	CC	CC	CC	GG	GG
100077751|F|0-15:C>T-15:C>T	C/T	TGCAGAGCATGAAGATGTCCTTCCATCCGCATGGACAGGGGCGGCAGGGCACTTGTTAGTGGAGGCCGC	3B|053.495272540|1022373|1022373	CC	TT	NN	NN	NN	NN	CT	CT	CT	TT	NN	NN	NN	CC	NN	NN	TT	TT	NN	TT	TT	TT	TT	TT	TT	TT	TT	TT	TT	NN	NN	NN	NN	NN	TT	TT	TT	CC	CC	NN	NN	NN	NN	CC	TT	TT
2294992|F|0-8:G>A-8:G>A	G/A	TGCAGTGCATGCACGACACGCACAAACGGGCTGGACGCGGGCAGCCCAACAGATCGAGCGCACACACAC	3A|005.335605604|2294992|2294992	GG	AA	GG	GG	GG	GG	AA	AA	AA	AA	AA	GG	GG	GG	GG	GG	AA	AA	GG	AA	AA	AA	AA	AA	AA	AA	AA	AA	AA	GG	GG	GG	GG	GG	AA	AA	AA	GG	GG	GG	GG	GG	GG	GG	AA	AA
100076907|F|0-39:T>C-39:T>C	T/C	TGCAGTACAGCATTTATCCATGGACGATGGAAAGCGCGTCGTCCCTGCCGAGATCGGAAGAGCGGTTCA	1D|079.079510220|981695|981695	CC	TT	CC	CC	CC	CC	TT	TT	TT	TT	TT	CC	CC	CC	CC	CC	TT	TT	CC	TT	TT	TT	TT	TC	TT	TT	TT	TC	TT	CC	CC	CC	CC	CC	TT	TT	TT	CC	CC	CC	CC	CC	CC	CC	TT	TT
1084598|F|0-41:T>C-41:T>C	T/C	TGCAGGCCATGGCGCTGGCGGTAGGAGGCGGTAGGGGAGCGCGCTTGTCGTCGGTGGCAGGCGCTGCGG	3A|016.145210780|1084598|1084598	TT	CC	CC	CC	CC	CC	CC	CC	CC	CC	CC	TT	TT	TT	TT	TT	TT	CC	TT	CC	TC	CC	TC	TT	TT	TT	CC	CC	CC	TT	TT	TT	TT	TT	CC	CC	CC	CC	CC	TT	TT	TT	TT	CC	CC	CC
1063669|F|0-19:T>C-19:T>C	T/C	TGCAGCTAGCACTGGTGCGCCTTAACTGAAAAGCGGCCCGTGATCCATGGCGAGAGACGGCAGCAGCAG	3A|011.623654020|1063669|1063669	CC	TT	TT	TT	TT	TT	TT	TT	TT	TT	TT	CC	CC	CC	CC	CC	CC	TT	CC	TT	TC	TT	TT	CC	CC	CC	TT	TT	TT	CC	CC	CC	CC	CC	TT	TT	TT	TT	TT	CC	CC	CC	CC	TT	TT	TT
3385390|F|0-38:G>T-38:G>T	G/T	TGCAGGTGTGAAGCGCCGCGACCCAGCGAGAACTGCCTTGCACTGGCACTGCTCATTGCCATTGCCATT	3A|017.684533470|1862599|1862599	TT	GG	GG	GG	GG	GG	GG	GG	GG	GG	GG	TT	TT	TT	TT	TT	TT	GG	TT	GG	GT	GG	GG	TT	TT	GT	GG	GG	GG	TT	TT	TT	TT	TT	GG	GG	GG	GG	GG	TT	TT	GT	TT	GG	GG	GG
1214151|F|0-22:C>T-22:C>T	C/T	TGCAGGAGGAAACAGGTGGAGGTGGCTACAGGAGCTGGCAGAGGATGGCGGTTGGCGGCGCCGAGATCG	3A|020.053360360|1213614|1213614	TT	CC	CC	CC	CC	CC	CC	CC	CC	CC	CC	TT	TT	TT	TT	TT	TT	CC	TT	CC	CT	CC	NN	TT	TT	CT	CC	CT	CC	TT	TT	TT	TT	TT	CC	CC	CC	CC	CC	TT	TT	TT	TT	CC	CC	CC
1009844|F|0-65:T>C-65:T>C	T/C	TGCAGCGGTCGCGTCACATGAGCATGCAACTAAGCAAAGACCACACGTGCTGGACAGGAAGTTGACTTG	3A|021.606154600|1009844|1009844	CC	TT	TT	TT	TT	TT	TT	TT	TT	TT	TT	CC	CC	CC	CC	CC	CC	TT	CC	TT	NN	TT	TT	CC	CC	TC	TT	TT	TT	CC	CC	NN	NN	NN	TT	TT	NN	TT	TT	NN	CC	CC	CC	TT	TT	CC
1025647|F|0-50:G>T-50:G>T	G/T	TGCAGTATTTCATACATACAGATACTTCAGTAATTCAGTATACCAAAAGATATGTGCCGACGTTTGTAT	3A|020.662681480|1025647|1025647	TT	GG	GG	GG	GG	GG	GG	GG	GG	GG	GG	TT	TT	TT	TT	TT	TT	GG	TT	GG	GT	GG	GT	TT	TT	GT	GG	GT	GG	TT	TT	TT	TT	TT	GG	NN	GG	GG	GG	TT	TT	TT	TT	GG	GG	TT
1083852|F|0-67:T>G-67:T>G	T/G	TGCAGCTAGGACCTCAGGCTCGCGCTTGGGTGGACCAGATCTGGGCCACATGCAGTTTTCTAAGACAGC	3A|022.077324950|1083852|1083852	GG	TT	TT	TT	TT	TT	TT	TT	TT	TT	TT	GG	GG	TG	TT	TT	GG	TT	GG	TT	TG	TT	TG	GG	GG	TG	TT	TG	TT	GG	GG	GG	GG	GG	TT	TT	TT	TT	TT	GG	GG	GG	GG	TT	TT	GG
4988975|F|0-16:T>C-16:T>C	T/C	TGCAGCAAGCCATCTGCTGGGGAAGGCCACGGCGAGTAGATGCTGCCCTCGCCAGAGCTGCACGCGGCG	3A|022.077324950|4988975|4988975	TT	CC	CC	CC	CC	CC	CC	CC	CC	CC	CC	TT	TT	TT	CC	CC	TT	CC	TT	CC	CC	CC	TC	TT	TT	TC	CC	TC	CC	TT	TT	TT	TT	TT	CC	CC	CC	CC	CC	TT	TT	TT	TT	CC	CC	TT
2257915|F|0-16:G>A-16:G>A	G/A	TGCAGCTCCTAACTGCATTGTTAGGAATAATCTTGTAATCGATGCGTTTCGGTTGTATGCGTGTGCGCG	3A|020.281909760|4538951|4538951	AA	GG	GG	GG	GG	GG	GG	GG	GG	GG	GG	AA	AA	AA	AA	AA	AA	GG	AA	GG	GA	GG	GA	AA	AA	GA	GG	GG	GG	AA	AA	AA	AA	AA	GG	GG	GG	GG	GG	AA	AA	AA	AA	GG	GG	AA
5324311|F|0-43:C>T-43:C>T	C/T	TGCAGGACAAGTCCAGCCCGAGCTACAGGTGGATGGTGCACCATGGCAGGCGCTACCGCGAGGCCCACG		TT	CC	CC	CC	CC	CC	CC	CC	CC	CC	CC	TT	TT	TT	TT	TT	TT	CC	TT	CC	CT	CC	CT	TT	TT	CT	CC	CT	CC	TT	TT	TT	TT	TT	CC	CC	CT	CC	CC	TT	TT	TT	TT	CC	CC	TT
1104467|F|0-16:C>T-16:C>T	C/T	TGCAGCGTGCGACTGCTGTCCTGACCTGACCTGCACAGAGAAGAGTCACTAGCCTCCGCTCTTCGCCGA	3A|021.458594600|1104467|1104467	CC	TT	TT	TT	TT	TT	TT	TT	TT	TT	TT	CC	CC	CC	CC	CC	CC	TT	CC	TT	CT	TT	CT	CT	CC	CT	TT	TT	TT	CC	CC	NN	CC	CC	TT	TT	CC	TT	TT	CC	CC	CC	CC	TT	TT	CC
1062598|F|0-51:C>T-51:C>T	C/T	TGCAGTATGGAGAGTTGGAGACCCACCCAGCGACGTGCGTTGCGTACATGATGCAGTCATGCAGAAGAA	2D|111.389825900|1063410|1063410	CC	TT	TT	TT	TT	TT	TT	TT	TT	TT	CT	CC	CC	CC	CC	TT	CC	TT	CC	CC	TT	TT	CC	CC	CC	CT	TT	CT	TT	TT	TT	TT	CC	CC	TT	TT	CC	CC	CC	TT	CC	CC	CC	CC	TT	TT
100044325|F|0-5:C>T-5:C>T	C/T	TGCAGTTTCTCTTCAGTGAGTCATCATCGATCTCCGAGATCGGAAGAGCGGTTCAGCAGGAATGCCGAG	3A|030.230878350|3954277|3954277	CC	TT	TT	TT	TT	TT	TT	TT	TT	TT	TT	CC	CC	CC	CC	TT	CC	TT	CC	CC	TT	TT	CT	CC	CC	CT	TT	TT	TT	TT	TT	TT	CC	CC	TT	TT	CC	CC	CC	CT	CC	CC	CC	CC	TT	TT
3952913|F|0-31:G>A-31:G>A	G/A	TGCAGGGCTAGCCTTGCGGTGCGGCGAAAGTACCGCTGGCACCGAGATCGGAAGAGCGGTTCAGCAGGA	7B|083.619420490|3533830|3533830	AA	GG	GG	GG	GG	GG	NN	AA	AA	GG	GG	AA	AA	AA	AA	GG	GG	GG	GG	GG	GG	GG	GG	GG	GG	GG	GG	GG	AA	AA	GG	AA	AA	AA	AA	AA	AA	GG	GG	AA	AA	AA	AA	GG	GG	GG
3570188|F|0-26:C>G-26:C>G	C/G	TGCAGCGGCATCATCCACCTCGACGTGAGCTCCTCCAACATCCTCCTCGACGCCACCTAGACGCCGCGC	3A|002.485631701|2264247|2264247	CC	GG	GG	GG	GG	GG	NN	CC	CC	GG	GG	CC	CC	CC	CC	CG	GG	NN	GG	GG	GG	GG	GG	GG	GG	GG	GG	GG	CC	CC	GG	CC	CC	CC	CC	CC	NN	GG	GG	NN	CC	CC	CC	GG	GG	GG
1093535|F|0-50:C>T-50:C>T	C/T	TGCAGAAACGTCGGTCCTGAGGGCGGCCGCAGTAGCGGGCACCACCACACTGACGAACACGCGAGCGAG	3A|041.145591920|1093535|1093535	CC	TT	CC	CC	CC	CC	CC	CC	CC	TT	TT	CC	TT	CC	CC	CC	CC	CC	CC	CT	TT	TT	NN	CC	CC	CT	CT	TT	CC	CC	TT	TT	CC	CC	TT	TT	CC	CC	CC	TT	NN	CC	CC	CC	CC	CC
100080358|F|0-29:C>A-29:C>A	C/A	TGCAGGCCATCGTGCGCGGCCGGCAGGTGAGGAAGCAGGCGGCGGTGACGCTCCGAGATCGGAAGAGCG	3A|039.484049330|1263957|1263957	AA	CC	AA	AA	AA	AA	AA	AA	AA	CC	CC	AA	CC	AA	AA	AA	AA	AA	AA	CC	CA	CC	CA	AA	AA	CA	CC	NN	CC	CC	CC	CC	AA	AA	CC	CC	AA	AA	NN	CC	AA	AA	CC	AA	AA	AA
1093344|F|0-11:T>C-11:T>C	T/C	TGCAGCATGCCCCTATCATGGTTTGGGAAGCAATTGATGCCCCGCAGATGACATTTTTAAGAGGTAAAA	3A|041.556466060|1093344|1093344	TT	CC	TT	TT	TT	TT	TT	TT	TT	CC	CC	TT	CC	TT	TT	TT	NN	TT	TT	TC	TC	CC	TC	TT	TT	TC	CC	CC	CC	CC	CC	CC	TT	TT	CC	CC	TT	TT	TT	CC	TT	TT	CC	TT	TT	TT
1005033|F|0-11:G>A-11:G>A	G/A	TGCAGCACAAGAGCGAGCTCCTGCTCAGCTCCAACCCTGTGCACAAGAAGGTCCCCGTGCTGATCCACG	3A|047.727743070|1005033|1005033	AA	GG	GG	GA	GG	GG	AA	AA	AA	GG	GG	AA	AA	AA	AA	AA	AA	AA	AA	AA	GA	GG	GG	NN	GG	GG	GG	GG	GG	GG	GG	GG	AA	AA	GG	GG	AA	AA	AA	AA	NN	AA	GG	AA	AA	AA
1102783|F|0-21:A>C-21:A>C	A/C	TGCAGTGTGAATGCGGAGTACCGAGCAAAGGAGAGAGAGTGAGGAAGTGGGTGACCGAGATCGGAAGAG	3A|047.073791290|1102783|1102783	CC	AA	AA	AC	AA	AA	CC	CC	CC	AA	AA	CC	CC	CC	CC	CC	CC	CC	CC	CC	AA	AA	AA	AA	AA	AA	AA	AA	AA	AA	AA	AA	CC	CC	AA	AA	CC	CC	CC	CC	CC	CC	AA	CC	CC	CC
1128070|F|0-20:A>G-20:A>G	A/G	TGCAGCGTACAGCCCGTCTCGTTCTTGAAGACCAGTGTACAGTAGACCAAAACGCGTAGGTCGCTGTTC	3A|047.402662970|1128070|1128070	GG	AA	AA	AG	AA	AA	GG	GG	GG	AA	AA	GG	GG	AG	AA	AA	GG	GG	GG	GG	AA	AA	AA	AA	AA	AA	AA	AA	AA	AA	AA	AA	GG	GG	AA	AA	GG	GG	GG	GG	GG	GG	AA	GG	GG	GG
2276618|F|0-62:C>T-62:C>T	C/T	TGCAGGACACAACCATATTTCCCCAACTCAAAATCGAACCCTGGACTCCGCGATCACAGATATGAAAAA	3A|047.073791290|2276618|2276618	CC	TT	TT	CT	TT	TT	CC	CC	CC	TT	TT	CC	CC	CC	CC	CC	CC	CC	CC	CC	CT	TT	TT	TT	TT	TT	TT	TT	TT	TT	TT	TT	CC	CC	TT	NN	CC	CC	CC	CC	CC	CC	TT	CC	CC	CC
1398743|F|0-24:A>G-24:A>G	A/G	TGCAGCTGGGACATGTTGAAGATGGCAGGAGGCATGGGGCCTGAGAGAAGATTGCCTTCCAGGACCAGC	3A|047.073791290|1398743|1398743	GG	AA	AA	AA	AA	AA	GG	GG	GG	AA	AA	GG	GG	GG	GG	GG	GG	GG	GG	GG	AA	AA	AA	AA	AA	AA	AA	AA	AA	AA	AA	AA	GG	GG	AA	AA	GG	GG	GG	GG	GG	GG	AA	GG	GG	GG
2256281|F|0-56:C>T-56:C>T	C/T	TGCAGGGTCAGTGAAGTTGAGGTGCTCGCTGAGAGTCCTCTCGATGCAGATGCCACTGTCCGCGCCGAG	3A|047.727743070|2256281|2256281	CC	TT	TT	CT	TT	TT	CC	CC	CC	TT	TT	CC	CC	CC	CC	CC	CC	CC	CC	CC	CT	TT	TT	TT	TT	TT	TT	TT	TT	TT	TT	TT	CC	CC	TT	TT	CC	CC	CC	CC	CC	CC	TT	CC	CC	CC
1068273|F|0-19:C>A-19:C>A	C/A	TGCAGAAGGTGAAGCAGCGAAATGGTCATATTGTGTGCTCCTTCATGCCAAAGACGCGACACACGGACC	3A|050.873426070|1068273|1068273	AA	CC	AA	AA	AA	AA	AA	AA	AA	CC	CC	AA	AA	AA	AA	AA	AA	AA	CA	AA	CA	CC	CC	CC	CC	CC	CC	CC	CC	CC	CC	CC	AA	AA	CC	CC	AA	AA	AA	AA	AA	AA	CC	AA	AA	AA
12419315|F|0-36:A>T-36:A>T	A/T	TGCAGAATACAAACACGCAATCGACCACACTTCTAGTTGGGGTCCTGGGGTCGCGGGGGCCATATCTGG	3A|057.878163720|2289202|2289202	TT	AA	TT	TT	TT	TT	TT	TT	TT	AA	AA	TT	TT	TT	TT	TT	AA	TT	NN	TT	AA	AA	AA	AA	AA	AA	AA	AT	AA	AA	AA	AA	TT	AA	AA	AA	TT	TT	TT	TT	TT	TT	AA	NN	TT	TT
3951116|F|0-32:T>C-32:T>C	T/C	TGCAGGCTGTGGCTGAAGGCGGAGGCGCACTCCGCCGAGATCGGAAGAGCGGTTCAGCAGGAATGCCGA	3A|100.556329100|3951116|3951116	TT	CC	TT	TT	TT	TT	TT	TT	TT	CC	CC	TT	TT	TT	TT	TT	CC	TT	TT	TT	CC	CC	CC	CC	CC	CC	CC	TC	TT	TT	TT	TT	CC	TT	TT	TT	CC	TC	TT	TT	CC	CC	TT	CC	TT	TT
5582066|F|0-9:C>T-9:C>T	C/T	TGCAGGTCATGGCGAGCCGCCGCGTCGTGGCACCCGAGATCGGAAGAGCGGTTCAGCAGGAATGCCGAG	3B|090.299387800|4989086|4989086	TT	CC	TT	TT	TT	TT	TT	TT	TT	CC	CC	TT	TT	TT	TT	TT	CC	TT	TT	TT	CT	CC	CC	CC	CC	CC	CC	CC	TT	TT	TT	TT	CC	TT	TT	TT	TT	CC	TT	TT	CC	CC	TT	CC	TT	TT
1076322|F|0-40:A>C-40:A>C	A/C	TGCAGGTCAACCTCCACTCCAAATATGTGCTGCTGAATCTCAATTTTCAACCGTGATAACGGTACTGCT	3A|074.856028850|1076322|1076322	AA	CC	AA	AA	AA	AA	AA	AA	AA	CC	CC	AA	AA	AA	AA	AA	CC	AA	AA	AA	AC	CC	CC	CC	CC	CC	CC	CC	AA	AA	AA	AA	CC	AA	AA	AA	AA	CC	AA	AA	CC	CC	AA	CC	AA	AA
995376|F|0-42:T>G-42:T>G	T/G	TGCAGAATGCAAGCGAAGCCCAAGATGACGTAGGAAGTCACAGGAGCATCCGAGATCGGAAGAGCGGTT	3A|074.990041590|995376|995376	TT	GG	TT	TT	TT	TT	TT	TT	TT	GG	GG	TT	TT	TT	TT	TT	GG	TT	TT	TT	TG	GG	GG	GG	GG	GG	GG	GG	TT	TT	TT	TT	TT	TT	TT	TT	TT	GG	TT	TT	TT	TT	TT	GG	TT	TT
100092152|F|0-13:C>T-13:C>T	C/T	TGCAGCTCGCCGATGCGCTCCACGGCCGAGGCCTCGCCATCACCGTCCTCCACACCACCTTCAACGCCC	3B|090.553524870|4405930|4405930	CC	TT	TT	TT	TT	TT	TT	CC	CC	TT	TT	CC	CC	TT	CC	CC	CC	TT	CC	TT	TT	TT	TT	TT	TT	TT	TT	TT	TT	TT	TT	TT	TT	CC	CC	CC	CC	TT	TT	TT	TT	CC	CC	CT	TT	TT
3024710|F|0-19:G>A-19:G>A	G/A	TGCAGTACATCTCATAGACACACGTGGAAACAGTGCCGAGATCGGAAGAGCGGTTCAGCAGGAATGCCG	3B|093.960400760|3024710|3024710	AA	GG	GG	GG	GG	GG	GG	AA	AA	GG	GG	GG	GG	GG	AA	AA	AA	GG	AA	GG	GG	NN	GG	GG	GG	GG	GG	GG	GG	GG	GG	GG	GG	NN	AA	AA	NN	GG	GG	AA	NN	AA	AA	AA	AA	GG
[truncated: 950 more rows]
[truncated: 162 more columns]
