# Supplementary material for: QTL mapping for seedling and adult plant resistance to stripe and leaf rust in two winter wheat populations
Source: Front Genet. 2023 Nov 23;14:1265859. doi: 10.3389/fgene.2023.1265859 (PMC10702562; doi:10.3389/fgene.2023.1265859)
Supplement: Supplementary file 6 [file Table4.XLSX]

## Sheet: Anza_Insilico
Supplementary Table 4 - Insilico analysis for QTLs identified in Almaly x Anza population
LR - Adult plant resistance
QTLs	Phycal position (Mb)	TraesID	Putative candidate gene	Mol function
QLR-APR-4A	707.93-712.15	TraesCS4A02G443600.1	Cytochrome P450	monooxygenase activity, iron ion binding, oxidoreductase activity, heme binding
		TraesCS4A02G438200.1	Thiolase-like, Polyketide synthase, Chalcone/stilbene synthase	acyltransferase activity
QLR-APR-2B	NA-776.3	TraesCS2B02G589800.1	DNA-binding pseudobarrel domain superfamily, B3 domain-containing transcription factor LEC2-like	DNA-binding transcription factor activity
		TraesCS2B02G590000.1	Protein arginine N-methyltransferase, S-adenosyl-L-methionine-dependent methyltransferase	protein-arginine N-methyltransferase activity
QLR-APR-3B	22.24-444.82	TraesCS3B02G275200.1	Alliinase, N-terminal domain superfamily, Pyridoxal phosphate-dependent transferase	catalytic activity, transaminase activity, lyase activity
		TraesCS3B02G043400.1	Leucine-rich repeat domain superfamily, Protein kinase-like domain superfamily	protein kinase activity, nucleotide binding, protein binding, transferase activity
YR - Adult plant resistance
QTLs	Phycal position (Mb)	TraesID	Putative candidate gene	Mol function
QYR-APR-2A.1	683.53-705.99	TraesCS2A02G458600.1	Ribosomal protein L40e, Ubiquitin-like domain, Zinc-binding ribosomal protein	structural constituent of ribosome, protein binding
		TraesCS2A02G430400.1	Small auxin-up RNA	response to auxin
		TraesCS2A02G430300.1	Nucleoporin NUP88/NUP82	structural constituent of nuclear pore
		TraesCS2A02G430500.1	GHMP kinase, Mevalonate/galactokinase, Ribosomal protein S5 domain 2-type fold	galactokinase activity, galacturonokinase activity, ATP binding, kinase activity, phosphotransferase activity,
QYR-APR-2A.2	17.44-30.33	TraesCS2A02G069300.1	SANT/Myb domain, Homeobox-like domain superfamily	DNA binding
		TraesCS2A02G043700.1	WRKY transcription factor	DNA-binding transcription factor activity, sequence-specific DNA binding
QYR-APR-4D.2	495.07-500.49	TraesCS4D02G337600.1	Zinc finger C2H2-type	nucleic acid binding
		TraesCS4D02G342000.1	Helix-loop-helix DNA-binding domain superfamily, Myc-type, basic helix-loop-helix (bHLH) domain	protein dimerization activity
		TraesCS4D02G346700.1	Phospholipase D/Transphosphatidylase, C2 domain superfamily	catalytic activity, phospholipase D activity, calcium ion binding
LR - Seedling resistance
QLR-SR-THTTR-7A	696.78-707.83	TraesCS7A02G509100.1	Protein POLAR-like	asymmetric cell division
		TraesCS7A02G525200.1	Aldehyde oxidase/xanthine dehydrogenase, CO dehydrogenase flavoprotein, 2Fe-2S ferredoxin, FAD-binding, type PCMH, subdomain 2, Beta-grasp domain superfamily	iron ion binding, oxidoreductase activity, metal ion binding, flavin adenine dinucleotide binding, iron-sulfur cluster binding, FAD binding
		TraesCS7A02G525300.1	Protein translocase SecE domain superfamily, Protein translocase complex, SecE/Sec61-gamma subunit	intracellular protein transport, protein targeting
QLR-SR-TCPTQ-6D	NA-464.52	TraesCS6D02G387700.1	Cytochrome P450	monooxygenase activity, iron ion binding, heme binding, oxidoreductase activity

## Sheet: Avocet_Insilico
Supplementary Table 4 - Insilico analysis for QTLs identified in Almaly x Avocet S population
LR - Adult plant resistance
QTL	Phycal position (Mb)	TraesID	Putative candidate gene	Mol function
QLR-APR-5A.2	78.32-607.68	TraesCS5A02G421600.1	Putative S-adenosyl-L-methionine-dependent methyltransferase, S-adenosyl-L-methionine-dependent methyltransferase	methyltransferase activity
		TraesCS5A02G069800.1	Tubulin/FtsZ, GTPase domain superfamily	GTPase activity, GTP binding, structural constituent of cytoskeleton,
		TraesCS5A02G069900.1	B3 DNA binding domain, DNA-binding pseudobarrel domain superfamily	DNA binding
QLR-APR-7A	17.68-250.16	TraesCS7A02G258700.1	Forkhead-associated (FHA) domain, Transcription regulator Fhl1/FHA1	protein binding
		TraesCS7A02G039300.1	P-loop containing nucleoside triphosphate hydrolase, Virus X resistance protein-like, coiled-coil domain, Apoptotic protease-activating factors, helical domain, Apoptotic protease-activating factors, helical domain, Winged helix-like DNA-binding domain superfamily, Disease resistance protein, plants, NB-ARC, Rx, N-terminal	ADP binding
YR - Adult plant resistance
QTL	Phycal position (Mb)	TraesID	Putative candidate gene	Mol function
QYR-APR-1B	670.14-671.29	TraesCS1B02G457000.1	Band 7/SPFH domain superfamily
		TraesCS1B02G454200.1	Glycoside hydrolase family 17, plant	hydrolase activity, hydrolyzing O-glycosyl compounds
		TraesCS1B02G454400.1	Gnk2-homologous domain superfamily, Protein kinase-like domain superfamily	protein kinase activity, ATP binding
		TraesCS1B02G454500.1	Glycoside hydrolase family 17, plant, X8 domain	hydrolase activity, hydrolyzing O-glycosyl compounds
QYR-APR-2B.1	NA-5.97	TraesCS2B02G011100.1	Gibberellin regulated protein	-
		TraesCS2B02G011200.1	Leucine-rich repeat-containing N-terminal, plant-type	protein binding
QYR-APR-2B.2	184.79-235.26	TraesCS2B02G222700.1	Neprosin activation peptide	-
		TraesCS2B02G222600.1	Nucleotide-sugar transporter	pyrimidine nucleotide-sugar transmembrane transporter activity
		TraesCS2B02G205800.1	Protein PELPK-like	-
		TraesCS2B02G205700.1	Nucleotide-binding alpha-beta plait domain superfamily, RNA-binding domain superfamily	nucleic acid binding, RNA binding
		TraesCS2B02G206100.1, TraesCS2B02G206000.1	Protein PELPK-like
QYR-APR-3D	374.37-612.66	TraesCS3D02G269900.1	DNA-binding pseudobarrel domain superfamily	-
		TraesCS3D02G269800.1	Glycosyl transferase, family 43, Nucleotide-diphospho-sugar transferases	galactosylgalactosylxylosylprotein 3-beta-glucuronosyltransferase activity, transferase activity
QYR-APR-4D.1	481.88-495.07	TraesCS4D02G337600.1, TraesCS4D02G337700.1	Zinc finger protein JAGGED/KNUCKLES-like, Zinc finger C2H2 superfamily	nucleic acid binding, DNA-binding transcription factor activity
		TraesCS4D02G316600.1	Putative ATP-synthase-associated protein	integral component of membrane
		TraesCS4D02G316700.1	Transmembrane protein 42	integral component of membrane
		TraesCS4D02G316800.1	NAC domain superfamily	DNA binding
QYR-APR-4D.2	23.31-84.54	TraesCS4D02G047500.1	Threonine dehydratase, ACT-like domain superfamily, Tryptophan synthase beta subunit-like PLP-dependent enzyme, Pyridoxal-phosphate dependent enzyme, Serine/threonine dehydratase, pyridoxal-phosphate-binding site	L-threonine ammonia-lyase activity, pyridoxal phosphate binding
		TraesCS4D02G047507.1	Tetratricopeptide-like helical domain superfamily, Pentatricopeptide repeat	protein binding
		TraesCS4D02G106000.1	Regulator of chromosome condensation 1/beta-lactamase-inhibitor protein II, Protein kinase-like domain superfamily	protein kinase activity, protein serine/threonine kinase activity, ATP binding
		TraesCS4D02G106100.1	Serpin superfamily	serine-type endopeptidase inhibitor activity
		TraesCS4D02G209400.1	Pepsin-like domain, plant, Aspartic peptidase domain superfamily, Peptidase family A1 domain, Xylanase inhibitor	aspartic-type endopeptidase activity
LR - Seedling resistance
QLR-SR-TLTTR-6D	458.35-462.48	TraesCS6D02G373400.1	Domain of unknown function DUF3741, Domain of unknown function DUF4378	-
		TraesCS6D02G383600.1	Signal transduction histidine kinase, dimerisation/phosphoacceptor domain superfamily, CheY-like superfamily, GAF-like domain superfamily, GAF domain, Ethylene receptor, Signal transduction response regulator, receiver domain	phosphorelay sensor kinase activity, protein kinase activity, ethylene receptor activity, protein binding, ATP binding, metal ion binding, ethylene binding
		TraesCS6D02G383500.1	Chaperone tailless complex polypeptide 1 (TCP-1), TCP-1-like chaperonin intermediate domain superfamily, T-complex protein 1, zeta subunit, GroEL-like apical domain superfamily, Chaperonin Cpn60/GroEL/TCP-1 family	ATP binding, ATP hydrolysis activity, ATP-dependent protein folding chaperone, unfolded protein binding
YR - Seedling resistance
QYR-SR-Pst2-5A	680.48-693.32	TraesCS5A02G536700.1	Protein of unknown function DUF863, plant	-
		TraesCS5A02G517700.1	Remorin, C-terminal	-
		TraesCS5A02G517800.1	SWAP/Surp superfamily	RNA binding
		TraesCS5A02G517900.1, TraesCS5A02G518000.1	Protein of unknown function DUF674, Ubiquitin-like domain	protein binding
