# Supplementary material for: QTL mapping for seedling and adult plant resistance to stripe and leaf rust in two winter wheat populations
Source: Front Genet. 2023 Nov 23;14:1265859. doi: 10.3389/fgene.2023.1265859 (PMC10702562; doi:10.3389/fgene.2023.1265859)
Supplement: Supplementary file 7 [file Table5.XLSX]

## Sheet: AnzaPop_FavAlleles
Supplementary Table 5 - Flanking markers favourable allele calls for the stable QTLs.
Year	Trait	QTL	Chr.	Position (cM)	Flanking markers	Alleles	Allele mean
LR - Adult plant resistance
2018, Across Years	LR-APR	QLR-APR-4A	4A	233	998585	A	20.59
						G*	14.31
					1054130	A	21.98
						G*	14.01
2019, 2020	LR-APR	QLR-APR-2B	2B	295, 313	3064426	G*	12.52
						T	20.7
					1125988	C	18.42
						G*	15.6
2020, Across Years	LR-APR	QLR-APR-3B	3B	342, 340	2257185	A*	16.55
						C	17.07
					4396068	A*	12.79
						G	20.83
YR - Adult plant resistance
2018, Across Years	YR-APR	QYR-APR-2A.1	2A	102, 106	2260254	C*	22.47
						T	29.61
					3064488	G*	21.54
						T	29.23
2018, Across Years	YR-APR	QYR-APR-2A.2	2A	174, 175	1212067	A*	22.55
						G	30.54
					1242826	C	31.54
						T*	20.97
					1230957	C	30.41
						T*	21.69
2019, Across Years	YR-APR	QYR-APR-4D.2	4D	106, 107	1133723	A	29.83
						T*	19.96
					1012563	C*	21.23
						T	30.54
					3936672	A*	21.19
						G	29.98
* Favourable allele

## Sheet: AvocetPop_FavAlleles
Supplementary Table 5 - Flanking markers favourable allele calls for the stable QTLs.
Year	Trait	QTL	Chr.	Position (cM)	Flanking markers	Alleles	Allele mean
LR - Adult plant resistance
2018, Across Years	LR-APR	QLR-APR-5A.2	5A	294, 293	3064895	A *	26.62
						G	27.67
					3958580	A*	26.85
						G	28.54
YR - Adult plant resistance
2018, Across Years	YR-APR	QYR-APR-2B.1	2B	51	6050347	A*	48.11
						G	62.63
					1275640	A*	51.66
						G	52.78
2018, Across Years	YR-APR	QYR-APR-3D	3D	201, 211	3064599	C*	49.89
						T	56.96
					100087630	A*	46.96
						G	58.51
2018, 2019, Across Years	YR-APR	QYR-APR-4D.1	4D	169, 165, 165	1133723	A	58.67
						T*	45.12
					1667202	A	53.64
						C*	52.3
2018, 2019, Across Years	YR-APR	QYR-APR-4D.2	4D	248, 231, 240	1201923	A*	45.03
						G	60.92
					4909310	A*	49.8
						T	56.89
					1001325	A	57.55
						G*	47.29
2019, Across Years	YR-APR	QYR-APR-1B	1B	47	1230145	G*	46.19
						T	59.62
					4005225	G*	45.42
						T	59.72
2019, Across Years	YR-APR	QYR-APR-2B.2	2B	156, 153	5577199	A	57.97
						G*	46.44
					1054964	A*	47.62
						G	58.08
					2256116	A*	47.41
						G	57.43
					1050655	C	57.4
						T*	47.21
* Favourable allele
